# Supplementary material for: Tyrosyl-tRNA synthetase has a noncanonical function in actin bundling
Source: Nat Commun. 2023 Mar 8;14:999. doi: 10.1038/s41467-023-35908-3 (PMC9995517; doi:10.1038/s41467-023-35908-3)
Supplement: Supplementary file 4 — Supplementary Data 1 [file 41467_2023_35908_MOESM4_ESM.xlsx]

## Sheet: Sheet1
BDSC number	EP genotype	Gene affected	Gene affected	Gene affected		Legend
10167	y[1] w[67c23] P{y[+m8]=Mae-UAS.6.11}GG01053	Stellate					YARSE196K validated modifier
10220	y[1] w[67c23] P{y[+m8]=Mae-UAS.6.11}Vap-33-1[GG01069]	Vap-33-1					EP lethal when combined with GMR-Gal4
10234	y[1] w[67c23] P{y[+m8]=Mae-UAS.6.11}CG12991[GG01700]	CG12991					EP induces rough eye on its own when combined with GMR-Gal4
10328	y[1] w[67c23] P{y[+m8]=Mae-UAS.6.11}GG01049	unknown					EP induces rough eye with both YARSWT and YARSE196K
10352	y[1] w[67c23] P{y[+m8]=Mae-UAS.6.11}CG32685[GG01025]	ZAP3
10987	y[1] w[67c23] P{y[+m8]=Mae-UAS.6.11}bou[GG01077]/FM7c	boudin
11691	y[1] w[67c23] P{y[+m8]=Mae-UAS.6.11}CG32778[GG01071]/FM7c	CG32778
12445	y[1] P{y[+m8]=Mae-UAS.6.11}Unc-76[GG01342] w[67c23]	Unc-76
12474	y[1] P{y[+m8]=Mae-UAS.6.11}CG14626[GG01364] w[67c23]	CG14626
12486	y[1] w[67c23] P{y[+m8]=Mae-UAS.6.11}GG01600	CG15056
12506	y[1] w[67c23] P{y[+m8]=Mae-UAS.6.11}bi[GG01060]/FM7c	unknown
12680	y[1] w[67c23] P{y[+m8]=Mae-UAS.6.11}CG33181[GG01607]	CG33181
12775	y[1] w[67c23] P{y[+m8]=Mae-UAS.6.11}Tango10[GG01371]	Tango10
12853	y[1] w[67c23] P{y[+m8]=Mae-UAS.6.11}CG7889[GG01138]	CG7889
12925	y[1] w[67c23] P{y[+m8]=Mae-UAS.6.11}GG01175	GCS2α
13136	y[1] w[67c23] P{y[+m8]=Mae-UAS.6.11}GG01176	Syx16
13256	y[1] w[67c23] P{y[+m8]=Mae-UAS.6.11}CG42237[GG01395]	CG42237
13264	y[1] w[67c23] P{y[+m8]=Mae-UAS.6.11}CG8915[GG01421]	CG8915
13285	y[1] P{y[+m8]=Mae-UAS.6.11}mus81[GG01201] w[67c23]	mus81
13361	y[1] w[67c23] P{y[+m8]=Mae-UAS.6.11}amx[GG01216]	amx
13373	y[1] w[67c23] P{y[+m8]=Mae-UAS.6.11}CG3812[GG01218]	Agpat1
13475	y[1] w[67c23] P{y[+m8]=Mae-UAS.6.11}CG6023[GG01584]	CG6023
13531	y[1] w[67c23] P{y[+m8]=Mae-UAS.6.11}l(1)G0269[GG01124]	Dd
13705	y[1] P{y[+m8]=Mae-UAS.6.11}Edem1[GG01423] w[67c23]	Edem1
13806	y[1] w[67c23] P{y[+m8]=Mae-UAS.6.11}CG32552[GG01432]	unknown
13917	y[1] w[67c23] P{y[+m8]=Mae-UAS.6.11}l(1)G0232[GG01129]	Ptpmeg2
14012	y[1] w[67c23] P{y[+m8]=Mae-UAS.6.11}GG01570	unknown
14062	y[1] w[67c23] P{y[+m8]=Mae-UAS.6.11}CG12155[GG01440]	CG12155
14085	y[1] w[67c23] P{y[+m8]=Mae-UAS.6.11}Sh[GG01336]	Sh
14158	y[1] w[67c23] P{y[+m8]=Mae-UAS.6.11}CG9940[GG01267]	Nadsyn
14161	y[1] w[67c23] P{y[+m8]=Mae-UAS.6.11}GG01595	unknown
14274	y[1] w[67c23] P{y[+m8]=Mae-UAS.6.11}CG5445[GG01305]	CG5445	Fim
14386	y[1] P{y[+m8]=Mae-UAS.6.11}GG01463 w[67c23]	unknown
14394	y[1] w[67c23] P{y[+m8]=Mae-UAS.6.11}VhaAC39[GG01465]/FM7c	VhaAC39-1
14437	y[1] w[67c23] P{y[+m8]=Mae-UAS.6.11}hop[GG01333]	hop
14506	y[1] w[67c23] P{y[+m8]=Mae-UAS.6.11}GG01593	unknown
14543	y[1] P{y[+m8]=Mae-UAS.6.11}GG01525 w[67c23]	CG3704
14619	y[1] w[67c23] P{y[+m8]=Mae-UAS.6.11}U2af50[GG01531]	U2af50
14630	y[1] P{y[+m8]=Mae-UAS.6.11}CG14801[GG01337] w[67c23]	prage
15470	y[1] w[67c23] P{y[+m8]=Mae-UAS.6.11}GG01704	unknown
15630	y[1] w[67c23] P{y[+m8]=Mae-UAS.6.11}Tip60[GG01739]	Tip60
16073	y[1] w[67c23] P{y[+m8]=Mae-UAS.6.11}CG15445[GG01638]	CG15445
16117	y[1] w[67c23] P{y[+m8]=Mae-UAS.6.11}CG5613[GG01665]	CG5613
16136	y[1] w[67c23] P{y[+m8]=Mae-UAS.6.11}hep[GG01725]	hep
16187	y[1] P{y[+m8]=Mae-UAS.6.11}GG01687 w[67c23]	unknown
16248	y[1] w[67c23] P{y[+m8]=Mae-UAS.6.11}GG01728	unknown
18353	y[1] w[67c23] P{y[+m8]=Mae-UAS.6.11}Rab39[GG01805]	Rab39
19698	y[1] w[67c23] P{y[+m8]=Mae-UAS.6.11}CG16952[GG01779]	CG16952
19929	y[1] w[67c23] P{y[+m8]=Mae-UAS.6.11}CG1824[GG01740]	CG1824
19958	y[1] w[67c23] P{y[+m8]=Mae-UAS.6.11}GG01748	GG01748
19967	y[1] w[67c23] P{y[+m8]=Mae-UAS.6.11}Gapdh2[GG01761]	Gapdh2
19986	y[1] w[67c23] P{y[+m8]=Mae-UAS.6.11}hydra[GG01781]	hydra
19989	y[1] w[67c23] P{y[+m8]=Mae-UAS.6.11}lic[GG01785]/FM7c	lic
20184	y[1] w[67c23] P{y[+m8]=Mae-UAS.6.11}CG42593[GG01764]	CG42593
20220	y[1] w[67c23] P{y[+m8]=Mae-UAS.6.11}GG01766	GG01766
20224	y[1] w[67c23] P{y[+m8]=Mae-UAS.6.11}Mer[GG01771]	Mer
20243	y[1] w[67c23] P{y[+m8]=Mae-UAS.6.11}CG12112[GG01801]	CG12112
20248	y[1] w[67c23] P{y[+m8]=Mae-UAS.6.11}GG01773	unknown
20579	y[1] w[67c23] P{y[+m8]=Mae-UAS.6.11}Nep3[GG01825]	Nep3
20580	y[1] w[67c23] P{y[+m8]=Mae-UAS.6.11}CG32601[GG01843]	CG32601
21828	y[1] w[67c23] P{y[+m8]=Mae-UAS.6.11}DP00882	unknown
21835	y[1] P{y[+m8]=Mae-UAS.6.11}DP01176 w[67c23]	unknown
21836	y[1] w[67c23] P{y[+m8]=Mae-UAS.6.11}CG15914[DP01186]	CG15914
22024	w[67c23] P{y[+m8]=Mae-UAS.6.11}CG14216[GG01020]	CG14216
22025	w[67c23] P{y[+m8]=Mae-UAS.6.11}Pp2B-14D[GG01028]	Pp2B-14D
22026	w[67c23] P{y[+m8]=Mae-UAS.6.11}CG11151[GG01144]	CG11151
22027	w[67c23] P{y[+m8]=Mae-UAS.6.11}CG7101[GG01146]	CG7101
22028	w[67c23] P{y[+m8]=Mae-UAS.6.11}GG01150	unknown
22029	w[67c23] P{y[+m8]=Mae-UAS.6.11}Sirt4[GG01208]	Sirt4
22030	w[67c23] P{y[+m8]=Mae-UAS.6.11}CG7536[GG01344]	CG7536
22032	w[67c23] P{y[+m8]=Mae-UAS.6.11}l(1)G0320[GG01360]	unknown
22033	w[67c23] P{y[+m8]=Mae-UAS.6.11}GG01422	unknown
22034	w[67c23] P{y[+m8]=Mae-UAS.6.11}CG8578[GG01451]	CG8578
22035	P{y[+m8]=Mae-UAS.6.11}cin[GG01509] CG42376[GG01509] w[67c23]	CG42376
22036	w[67c23] P{y[+m8]=Mae-UAS.6.11}GG01609	GG01609
22037	w[67c23] P{y[+m8]=Mae-UAS.6.11}GG01650	GG01650
22038	w[67c23] P{y[+m8]=Mae-UAS.6.11}CG4407[GG01708]	CG4407
22039	w[67c23] P{y[+m8]=Mae-UAS.6.11}CG42541[GG01713]	CG42541
22040	w[67c23] P{y[+m8]=Mae-UAS.6.11}Kmn1[GG01714]	Kmn1
22041	w[67c23] P{y[+m8]=Mae-UAS.6.11}GG01754	unknown
22042	w[67c23] P{y[+m8]=Mae-UAS.6.11}c12.1[GG01819]	c12.1
22043	w[67c23] P{y[+m8]=Mae-UAS.6.11}GG01828	unknown
22138	y[1] w[67c23] P{y[+m8]=Mae-UAS.6.11}l(1)G0222[GG01014]/FM7c	unknown
22139	y[1] w[67c23] P{y[+m8]=Mae-UAS.6.11}CG14619[GG01842]	CG14619
18302	w[1118] PBac{w[+mC]=WH}shakB[f00199]	shakB
18303	w[1118] PBac{w[+mC]=WH}CG32506[f00215]	CG32506
18304	w[1118] PBac{w[+mC]=WH}CG15894[f00252]	CG15894
18305	PBac{w[+mC]=WH}CG2652[f00262] w[1118]	CG2652
18306	w[1118] PBac{w[+mC]=WH}CG15308[f00264]	CG15308
18307	PBac{w[+mC]=WH}CG32810[f00285] w[1118]	CG32810
18308	w[1118] PBac{w[+mC]=WH}Muc14A[f00286]	Muc14A
18325	w[1118] PBac{w[+mC]=WH}CG42340[f00393]	CG42340
18369	w[1118] PBac{w[+mC]=WH}Syt12[f00785]	Syt12
18380	w[1118] PBac{w[+mC]=WH}nonA[f00870]	nonA
18415	PBac{w[+mC]=WH}Gr2a[f01153] w[1118]	Gr2a
18416	w[1118] PBac{w[+mC]=WH}CG7101[f01197]	CG7101
18417	w[1118] PBac{w[+mC]=WH}bves[f01200]	bves
18418	w[1118] PBac{w[+mC]=WH}Atx-1[f01201]	Atx-1
18419	w[1118] PBac{w[+mC]=WH}CG4586[f01234]	CG4586
18428	w[1118] PBac{w[+mC]=WH}Mec2[f01352]	Mec2
18429	w[1118] PBac{w[+mC]=WH}CG12714[f01354]	CG12714
18430	w[1118] PBac{w[+mC]=WH}mei-9[f01366]	mei-9
18431	w[1118] PBac{w[+mC]=WH}swa[f01372]	swa
18432	w[1118] PBac{w[+mC]=WH}dalao[f01375]	dalao
18433	w[1118] PBac{w[+mC]=WH}CG15370[f01385]	CG15370
18437	w[1118] PBac{w[+mC]=WH}CG12698[f01404]	CG12698
18438	w[1118] PBac{w[+mC]=WH}CG11750[f01412]	CG11750
18499	w[1118] PBac{w[+mC]=WH}Cyp318a1[f01983]	Cyp318a1
18534	w[1118] PBac{w[+mC]=WH}CG3626[f02285]	CG3626
18539	w[1118]; PBac{w[+mC]=WH}f02323	genomic desert
18540	w[1118] PBac{w[+mC]=WH}Cht11[f02328]	Cht11
18541	w[1118] PBac{w[+mC]=WH}mab-21[f02334]	mab-21
18542	w[1118] PBac{w[+mC]=WH}CG32635[f02335]	CG32635
18543	w[1118] PBac{w[+mC]=WH}CG2974[f02346]	CG2974
18544	w[1118] PBac{w[+mC]=WH}Neb-cGP[f02352]	Neb-cGP
18545	w[1118] PBac{w[+mC]=WH}sev[f02355]	sev
18546	w[1118] PBac{w[+mC]=WH}CG34434[f02362]	CG34434
18547	PBac{w[+mC]=WH}png[f02367] w[1118]	png
18548	PBac{w[+mC]=WH}f02375 w[1118]	duplication
18549	w[1118] PBac{w[+mC]=WH}CG3342[f02379]	CG3342
18596	w[1118] PBac{w[+mC]=WH}CG32663[f02881]	CG32663
18597	w[1118] PBac{w[+mC]=WH}CG15765[f02896]	CG15765
18598	w[1118] PBac{w[+mC]=WH}Vsx2[f02921]	Vsx2
18599	w[1118] PBac{w[+mC]=WH}CG11655[f02934]	CG11655
18600	w[1118] PBac{w[+mC]=WH}CG9634[f02939]	CG9634
18601	PBac{w[+mC]=WH}CG3655[f02955] w[1118]	CG3655
18602	w[1118] PBac{w[+mC]=WH}CG5613[f02957]	CG5613
18603	w[1118] PBac{w[+mC]=WH}CG32521[f02961]	CG32521
18604	PBac{w[+mC]=WH}CG14634[f02973] w[1118]	CG14634
18679	w[1118] PBac{w[+mC]=WH}CG34408[f03664]	CG34408
18680	PBac{w[+mC]=WH}CG3156[f03674] w[1118]	CG3156
18681	w[1118] PBac{w[+mC]=WH}CG42343[f03677]	CG42343
18682	w[1118] PBac{w[+mC]=WH}XRCC1[f03685]	XRCC1
18684	w[1118] PBac{w[+mC]=WH}Or10a[f03694]	Or10a
18685	w[1118] PBac{w[+mC]=WH}CG7536[f03720]	CG7536
18686	w[1118] PBac{w[+mC]=WH}CG4678[f03725] CG4653[f03725]	CG4678	CG4653
18715	w[1118] PBac{w[+mC]=WH}CG8557[f03948]	CG8557
18716	w[1118] PBac{w[+mC]=WH}Rab40[f03950]	Rab40
18717	w[1118] PBac{w[+mC]=WH}Klp10A[f03956]; ?/TM6B, Tb[1]	Klp10A
18718	w[1118] PBac{w[+mC]=WH}CG15721[f03962]	CG15721
18719	w[1118] PBac{w[+mC]=WH}Myo10A[f03968]	Myo10A
18720	w[1118] PBac{w[+mC]=WH}CG11164[f03984]	CG11164
18721	w[1118] PBac{w[+mC]=WH}CG11710[f03997]	CG11710
18722	w[1118] PBac{w[+mC]=WH}unc[f04004]	unc
18723	w[1118] PBac{w[+mC]=WH}CG3588[f04005]	CG3588
18724	w[1118] PBac{w[+mC]=WH}nod[f04008]	nod
18725	w[1118] PBac{w[+mC]=WH}Fbxl4[f04022]	Fbxl4
18726	w[1118] PBac{w[+mC]=WH}CG14235[f04041]/FM7c	CG14235
18727	w[1118] PBac{w[+mC]=WH}TwdlY[f04065]/FM7c	TwdlY
18728	w[1118] PBac{w[+mC]=WH}Arp14D[f04069]/FM7c	Arp14D
18729	w[1118] PBac{w[+mC]=WH}Lim1[f04087]/FM7c	Lim1
18730	w[1118] PBac{w[+mC]=WH}CG9940[f04110] CG32627[f04110]/FM7c	CG9940	CG32627
18731	w[1118] PBac{w[+mC]=WH}xmas-2[f04114]/FM7c	xmas-2
18732	w[1118] PBac{w[+mC]=WH}Hexo2[f04129]	Hexo2
18746	w[1118] PBac{w[+mC]=WH}hydra[f04221]/FM7c	hydra
18747	w[1118] PBac{w[+mC]=WH}Bx42[f04222]	Bx42
18753	w[1118] PBac{w[+mC]=WH}Sptr[f04272]	Sptr
18763	PBac{w[+mC]=WH}f04366b, w[1118]	unknown
18769	w[1118] PBac{w[+mC]=WH}dah[f04432]	dah
18770	w[1118] PBac{w[+mC]=WH}mei-217[f04441] mei-218[f04441]	mei-217	mei-218
18772	w[1118] PBac{w[+mC]=WH}CG32647[f04453]	CG32647
18773	w[1118] PBac{w[+mC]=WH}CG12772[f04462]	CG12772
18774	w[1118] PBac{w[+mC]=WH}CG14210[f04478]	CG14210
18775	w[1118] PBac{w[+mC]=WH}CG32532[f04479]	CG32532
18776	w[1118] PBac{w[+mC]=WH}l(1)G0230[f04497]	unknown
18777	w[1118] PBac{w[+mC]=WH}CG10932[f04498]	CG10932
18778	w[1118] PBac{w[+mC]=WH}su(r)[f04505]	su(r)
18779	w[1118] PBac{w[+mC]=WH}CG15772[f04506]	CG15772
18780	w[1118] PBac{w[+mC]=WH}dy[f04509]	dy
18838	w[1118] PBac{w[+mC]=WH}Tsf1[f05108]	Tsf1
18844	w[1118] PBac{w[+mC]=WH}f05168; PBac{WH}CG34126[f05168]	CG34126
18854	PBac{w[+mC]=WH}cin[f05298] CG42376[f05298] w[1118]/FM7c	cin	CG42376
18856	w[1118] PBac{w[+mC]=WH}Cyp6v1[f05362]	Cyp6v1
18879	w[1118] PBac{w[+mC]=WH}kek5[f05515]	kek5
18903	w[1118] PBac{w[+mC]=WH}CG15731[f05765]	CG15731
18904	w[1118] PBac{w[+mC]=WH}CG5877[f05770]	CG5877
18905	w[1118] PBac{w[+mC]=WH}cm[f05774]	cm
18906	w[1118] PBac{w[+mC]=WH}CG12096[f05782]	CG12096
18907	w[1118] PBac{w[+mC]=WH}CG15332[f05798]	CG15332
18908	w[1118] PBac{w[+mC]=WH}CG18358[f05802]	CG18358
18909	w[1118] PBac{w[+mC]=WH}Ulp1[f05808]	Ulp1
18910	w[1118] PBac{w[+mC]=WH}scu[f05851]	scu
18932	w[1118] PBac{w[+mC]=WH}Kmn1[f06049]	Kmn1
18933	w[1118] PBac{w[+mC]=WH}f06060	unknown
18934	w[1118] PBac{w[+mC]=WH}CG17600[f06072]	CG17600
18935	w[1118] PBac{w[+mC]=WH}CG6470[f06090]	CG6470
18936	w[1118] PBac{w[+mC]=WH}CG32510[f06097]	CG32510
18937	w[1118] PBac{w[+mC]=WH}CG15891[f06121] CG15892[f06121]	CG15891	CG15892
18938	w[1118] PBac{w[+mC]=WH}dgt4[f06125]	dgt4
18939	w[1118] PBac{w[+mC]=WH}Frq2[f06131]	Frq2
18940	w[1118] PBac{w[+mC]=WH}CG14618[f06141]	CG14618
18964	w[1118] PBac{w[+mC]=WH}CG42300[f06338]	CG42300
18965	w[1118] PBac{w[+mC]=WH}Mec2[f06342]	Mec2
18966	w[1118] PBac{w[+mC]=WH}CG12112[f06346]	CG12112
18967	PBac{w[+mC]=WH}CG2658[f06350] w[1118]	CG2658
18969	w[1118] PBac{w[+mC]=WH}amx[f06362]	amx
18970	w[1118] PBac{w[+mC]=WH}CG15452[f06385]	CG15452
18971	w[1118] PBac{w[+mC]=WH}Rab9D[f06390]	Rab9D
18972	w[1118] PBac{w[+mC]=WH}CG16782[f06392]	CG16782
18973	w[1118] PBac{w[+mC]=WH}regucalcin[f06398]	regucalcin
18974	w[1118] PBac{w[+mC]=WH}CG14442[f06399]	CG14442
18975	w[1118] PBac{w[+mC]=WH}CG1681[f06400]	CG1681
18976	w[1118] PBac{w[+mC]=WH}CG32547[f06408]	CG32547
18977	w[1118] PBac{w[+mC]=WH}CG32511[f06420]	CG32511
18979	w[1118] PBac{w[+mC]=WH}Bteb2[f06447]	Bteb2
18980	w[1118] PBac{w[+mC]=WH}mRpL3[f06448]	mRpL3
18981	w[1118] PBac{w[+mC]=WH}RhoGAP5A[f06460]	RhoGAP5A
18982	w[1118] PBac{w[+mC]=WH}Hlc[f06483]	Hlc
18983	w[1118] PBac{w[+mC]=WH}CG9132[f06514]	CG9132
18984	w[1118] PBac{w[+mC]=WH}CG14439[f06522]	CG14439
18985	w[1118] PBac{w[+mC]=WH}Cpr11B[f06525]	Cpr11B
18993	w[1118] PBac{w[+mC]=WH}l(1)G0232[f06600]; ?/CyO	unknown
19068	w[1118] PBac{w[+mC]=WH}CG7267[f07307]	CG7267
19069	w[1118] PBac{w[+mC]=WH}CR11386[f07325a]	CR11386
19070	w[1118] PBac{w[+mC]=WH}CG12206[f07347]	CG12206
19071	w[1118] PBac{w[+mC]=WH}CG15478[f07358]	CG15478
19072	w[1118] PBac{w[+mC]=WH}mst[f07363]	mst
19073	w[1118] PBac{w[+mC]=WH}CG14229[f07368]	CG14229
19074	w[1118] PBac{w[+mC]=WH}CG7772[f07379]	CG7772
19075	w[1118] PBac{w[+mC]=WH}Dlic[f07409]	Dlic
19079	w[1118] PBac{w[+mC]=WH}acj6[f07555]	acj6
19081	w[1118] PBac{w[+mC]=WH}Sh[f07565]	Sh
19110	w[1118] PBac{w[+mC]=WH}ogre[f07788]	ogre
19111	w[1118] PBac{w[+mC]=WH}f07796	unknown
19114	w[1118] PBac{w[+mC]=WH}CG12659[f07899] Crag[f07899]/FM7c	CG12659	Crag
19115	PBac{w[+mC]=WH}Csat[f07903] w[1118]	Csat
19117	w[1118] PBac{w[+mC]=WH}SK[f07979]	SK
19118	w[1118] PBac{w[+mC]=WH}CG2111[f07993]	CG2111
19119	w[1118] PBac{w[+mC]=WH}CG1764[f07996]	CG1764
19121	w[1118] PBac{w[+mC]=WH}CG11566[f08012] stg1[f08012]	CG11566	stg1
19122	w[1118] PBac{w[+mC]=WH}Ogg1[f08013]	Ogg1
19123	w[1118] PBac{w[+mC]=WH}CG15029[f08019]	CG15029
19125	w[1118] PBac{w[+mC]=WH}CG6179[f08025]	CG6179
19126	PBac{w[+mC]=WH}CG2712[f08040] w[1118]	CG2712
19127	w[1118] PBac{w[+mC]=WH}CG8945[f08057]	CG8945
5289	w[1118] P{w[+mC]=EP}txl[Ab2]/Dp(1;Y)y[+]	Ab2
5290	w[1118] P{w[+mC]=EP}txl[As1]/FM7c/Dp(1;Y)y[+]	As1
5358	w[1118] P{w[+mC]=EP}peb[EP55]	peb
10030	w[1118] P{w[+mC]=EP}sd[EP1088]	sd
10042	P{w[+mC]=EP}svr[EP356] w[1118]	svr
10054	P{w[+mC]=EP}sdk[EP369] w[1118]	sdk
10057	P{w[+mC]=EP}EP382[EP382] w[1118]	unknown
10074	P{w[+mC]=EP}EP773 w[1118]	unknown
10080	P{w[+mC]=EP}EP335 w[1118]	unknown
10081	P{w[+mC]=EP}EP427 w[1118]	Hlc	lncRNA:CR45478	PIG-K
10083	P{w[+mC]=EP}CG18850[EP426] w[1118]	CG18850
10084	P{w[+mC]=EP}egh[EP804] w[1118]	egh
10085	w[1118] P{w[+mC]=EP}dnc[EP973]	dnc
10086	w[1118] P{w[+mC]=EP}Parg[EP351]	Parg
10087	w[1118] P{w[+mC]=EP}tlk[EP911]	tlk
10088	w[1118] P{w[+mC]=EP}CG4068[EP425]	CG4068
10089	w[1118] P{w[+mC]=EP}Tre1[EP496]	Tre1
10090	w[1118] P{w[+mC]=EP}EP404	unknown
10091	w[1118] P{w[+mC]=EP}CG42699[EP390]	CG42699
10093	w[1118] P{w[+mC]=EP}CG5928[EP1083] Tsp5D[EP1083]	CG5928	Tsp5D
10094	w[1118] P{w[+mC]=EP}EP442	unknown
10097	w[1118] P{w[+mC]=EP}fs(1)h[EP439]	fs(1)h
10099	w[1118] P{w[+mC]=EP}GIIIspla2[EP325] EP325[EP325]	GIIIspla2
10100	w[1118] P{w[+mC]=EP}CG7267[EP1030]	CG7267
10101	w[1118] P{w[+mC]=EP}EP912[EP912] CG32699[EP912]	CG32699
10102	w[1118] P{w[+mC]=EP}nej[EP950] EP950[EP950]	nej
10103	w[1118] P{w[+mC]=EP}alpha-Man-I[EP556]	alpha-Man-I
10105	w[1118] P{w[+mC]=EP}l(1)G0289[EP379]	G0289
10106	w[1118] P{w[+mC]=EP}PPP4R2r[EP307]	PPP4R2r
10107	w[1118] P{w[+mC]=EP}Atg8a[EP362]	Atg8a
10108	w[1118] P{w[+mC]=EP}sesB[EP319]	sesB
10110	w[1118] P{w[+mC]=EP}bif[EP395]	bif
10113	w[1118] P{w[+mC]=EP}m[EP406]	m
10114	w[1118] P{w[+mC]=EP}ATP7[EP308]	ATP7
10115	w[1118] P{w[+mC]=EP}CG1673[EP1023]	CG1673
10116	w[1118] P{w[+mC]=EP}Lig4[EP385]	Lig4
10118	w[1118] P{w[+mC]=EP}g[EP514]	g
10119	w[1118] P{w[+mC]=EP}EP790	rdgB
10123	w[1118] P{w[+mC]=EP}l(1)G0007[EP764]	unknown
10124	w[1118] P{w[+mC]=EP}l(1)G0007[EP784]	unknown
10126	w[1118] P{w[+mC]=EP}rut[EP399]	rut
10128	w[1118] P{w[+mC]=EP}EP975	Rab3-GEF
10129	w[1118] P{w[+mC]=EP}Ahcy13[EP1007]	Ahcy13
10130	w[1118] P{w[+mC]=EP}Gmap[EP491]	Gmap
10131	w[1118] P{w[+mC]=EP}Gbeta13F[EP1071]	Gbeta13F
10133	w[1118] P{w[+mC]=EP}eas[EP400]	eas
10135	w[1118] P{w[+mC]=EP}eas[EP770]	eas
10136	w[1118] P{w[+mC]=EP}Cyp1[EP1073]	Cyp1
10137	w[1118] P{w[+mC]=EP}EP1016[EP1016]	CG9921
10139	w[1118] P{w[+mC]=EP}EP953	unknown
10140	w[1118] P{w[+mC]=EP}EP1031	f
10141	w[1118] P{w[+mC]=EP}EP970	Vps4	CG6847
10142	w[1118] P{w[+mC]=EP}ari-1[EP317]	ari-1
10143	w[1118] P{w[+mC]=EP}EP443[EP443]	Bx
10144	w[1118] P{w[+mC]=EP}Pk17E[EP438] CG6961[EP438]	Pk17E	CG6961
10145	w[1118] P{w[+mC]=EP}CG8051[EP991]	CG8051
10146	w[1118] P{w[+mC]=EP}Pfrx[EP495]	Pfrx
10147	w[1118] P{w[+mC]=EP}CG14207[EP766]	CG14207
10149	w[1118] P{w[+mC]=EP}amn[EP971] CG32529[EP971]	amn	CG32529
10150	w[1118] P{w[+mC]=EP}amn[EP346]	amn
10152	w[1118] P{w[+mC]=EP}jog[EP908]	jog
10153	w[1118] P{w[+mC]=EP}CG32521[EP555]	CG32521
10277	P{w[+mC]=EP}EP1421[EP1421] w[1118]	tyn
10456	P{w[+mC]=EP}Dredd[EP1412] w[1118]	Dredd
10459	P{w[+mC]=EP}EP1398 w[1118]	CG17896
10595	P{w[+mC]=EP}fs(1)N[EP1336] w[1118]	fs(1)N
10643	P{w[+mC]=EP}EP1437 w[1118]	unknown
10751	P{w[+mC]=EP}futsch[EP1419] w[1118]	futsch
10858	P{w[+mC]=EP}br[EP1515] w[1118]	br
10875	P{w[+mC]=EP}CG14818[EP1190] w[1118]	CG14818
10894	P{w[+mC]=EP}Actn[EP1193] w[1118]	Actn
10960	P{w[+mC]=EP}EP1125[EP1125] w[1118]	CG2865
10991	P{w[+mC]=EP}EP1174 w[1118]	PsGEF
11007	P{w[+mC]=EP}trol[EP1160] w[1118]	trol
11008	P{w[+mC]=EP}sgg[EP1576] w[1118]	sgg
11011	P{w[+mC]=EP}EP1362 w[1118]	unknown
11060	w[1118] P{w[+mC]=EP}EP1558	unknown
11068	w[1118] P{w[+mC]=EP}dnc[EP1395]	dnc
11126	w[1118] P{w[+mC]=EP}EP1376	unknown
11132	w[1118] P{w[+mC]=EP}EP1623	unknown
11141	w[1118] P{w[+mC]=EP}EP1198	fd3F	ec
11162	w[1118] P{w[+mC]=EP}EP1315	unknown
11231	w[1118] P{w[+mC]=EP}Fas2[EP1462]	Fas2
11232	w[1118] P{w[+mC]=EP}CG2982[EP1316]	CG2982
11234	w[1118] P{w[+mC]=EP}EP1318	unknown
11236	w[1118] P{w[+mC]=EP}yu[EP1400] CG4165[EP1400]	yu	CG4165
11237	w[1118] P{w[+mC]=EP}cv[EP1349]	cv
11239	w[1118] P{w[+mC]=EP}EP1457[EP1457]	Grip
11241	w[1118] P{w[+mC]=EP}EP1402	unknown
11243	w[1118] P{w[+mC]=EP}Ctr1A[EP1364]	Ctr1A
11245	w[1118] P{w[+mC]=EP}C3G[EP1613]	C3G
11246	w[1118] P{w[+mC]=EP}EP1097	CG43736
11247	w[1118] P{w[+mC]=EP}EP1388[EP1388]	CG14434, lncRNA:CR44531
11248	w[1118] P{w[+mC]=EP}EP1338	CG43736
11251	w[1118] P{w[+mC]=EP}inx7[EP1641]	inx7
11253	w[1118] P{w[+mC]=EP}CG9650[EP1340] EP1340[EP1340]	CG9650
11254	w[1118] P{w[+mC]=EP}CBP[EP1201]	CBP
11255	w[1118] P{w[+mC]=EP}CHES-1-like[EP1453]	CHES-1-like
11256	w[1118] P{w[+mC]=EP}EP1209	unknown
11262	w[1118] P{w[+mC]=EP}CG10777[EP1347]	CG10777
11263	w[1118] P{w[+mC]=EP}EP1243	unknown
11264	w[1118] P{w[+mC]=EP}sn[EP1217]	sn
11266	w[1118] P{w[+mC]=EP}sdt[EP1143]	sdt
11267	w[1118] P{w[+mC]=EP}CG1632[EP1167]	CG1632
11268	w[1118] P{w[+mC]=EP}CG1632[EP1583]	CG1632
11270	w[1118] P{w[+mC]=EP}EP1450	fend
11272	w[1118] P{w[+mC]=EP}Moe[EP1652]	Moe
11273	w[1118] P{w[+mC]=EP}EP1356	unknown
11274	w[1118] P{w[+mC]=EP}His3.3B[EP1598]	His3.3B
11276	w[1118] P{w[+mC]=EP}EP1504	unknown
11280	w[1118] P{w[+mC]=EP}EP1616	CG15312
11282	w[1118] P{w[+mC]=EP}alpha-Man-I[EP1612]	alpha-Man-I
11284	w[1118] P{w[+mC]=EP}ras[EP1093]	ras
11286	w[1118] P{w[+mC]=EP}sesB[EP1393] Ant2[EP1393]	sesB	Ant2
11287	w[1118] P{w[+mC]=EP}sesB[EP1577] Ant2[EP1577]	sesB	Ant3
11290	w[1118] P{w[+mC]=EP}EP1321[EP1321]	CG2145
11291	w[1118] P{w[+mC]=EP}CG2061[EP1537]	CG2061
11293	w[1118] P{w[+mC]=EP}CG11756[EP1610]	CG11756
11300	w[1118] P{w[+mC]=EP}CG32666[EP1452]	CG32666
11311	w[1118] P{w[+mC]=EP}EP1148	unknown
11332	w[1118] P{w[+mC]=EP}Ptp10D[EP1172]	Ptp10D
11354	w[1118] P{w[+mC]=EP}EP1451	unknown
11355	w[1118] P{w[+mC]=EP}CG11138[EP1313]	CG11138
11357	w[1118] P{w[+mC]=EP}tomosyn[EP1359]	tomosyn
11358	w[1118] P{w[+mC]=EP}EP1449	unknown
11368	w[1118] P{w[+mC]=EP}EP1314	Paics
11372	w[1118] P{w[+mC]=EP}EP1461	Agpat1
11395	w[1118] P{w[+mC]=EP}CG1640[EP1626]	CG1640
11397	w[1118] P{w[+mC]=EP}NFAT[EP1329]	NFAT
11398	w[1118] P{w[+mC]=EP}EP1651	ben
11406	w[1118] P{w[+mC]=EP}EP1595[EP1595]	mamo	lncRNA:CR44655
11415	w[1118] P{w[+mC]=EP}Tango13[EP1218]	Tango13
11418	w[1118] P{w[+mC]=EP}mRpS25[EP1599]	mRpS25
11419	w[1118] P{w[+mC]=EP}EP1614	unknown
11420	w[1118] P{w[+mC]=EP}hiw[EP1305]	hiw
11421	w[1118] P{w[+mC]=EP}hiw[EP1308]	hiw
11422	w[1118] P{w[+mC]=EP}EP1593	Ahcy, Scamp
11426	w[1118] P{w[+mC]=EP}EP1489	CG9281
11427	w[1118] P{w[+mC]=EP}EP1458	Tob	CG42353	CG42354
11428	w[1118] P{w[+mC]=EP}eas[EP1319]	eas
11429	w[1118] P{w[+mC]=EP}EP1493[EP1493] Fur2[EP1493]	Fur2	nonA
11430	w[1118] P{w[+mC]=EP}EP1547[EP1547]	AnxB11
11431	w[1118] P{w[+mC]=EP}EP1203	unknown
11433	w[1118] P{w[+mC]=EP}CG4928[EP1341]	CG4928
11434	w[1118] P{w[+mC]=EP}EP1337	CG13001
11436	w[1118] P{w[+mC]=EP}EP1212	unknown
11437	w[1118] P{w[+mC]=EP}EP1350[EP1350]	B-H2
11439	w[1118] P{w[+mC]=EP}CG8188[EP1464]	CG8188
11441	w[1118] P{w[+mC]=EP}EP1351	unknown
11443	w[1118] P{w[+mC]=EP}GS[EP1322]	GS
11444	w[1118] P{w[+mC]=EP}CG32549[EP1317]	CG32549
11446	w[1118] P{w[+mC]=EP}CrebB-17A[EP1378]	CrebB-17A
11447	w[1118] P{w[+mC]=EP}Pk17E[EP1563]	Pk17E
11450	w[1118] P{w[+mC]=EP}Pvf1[EP1624]	Pvf1
11453	w[1118] P{w[+mC]=EP}CG7326[EP1133]	CG7326
11454	w[1118] P{w[+mC]=EP}CG32541[EP1644]a P{EP}CG32541[EP1644]b CG32541[EP1644]	CG32541
11455	w[1118] P{w[+mC]=EP}RhoGAP18B[EP1326]	RhoGAP18B
11456	w[1118] P{w[+mC]=EP}EP1526	Pcm	lncRNA:CR43260
11457	w[1118] P{w[+mC]=EP}Pfrx[EP1150]	Pfrx
11458	w[1118] P{w[+mC]=EP}Tao-1[EP1455]	Tao-1
11459	w[1118] P{w[+mC]=EP}Sec61gamma[EP1511]	Sec61gamma
11461	w[1118] P{w[+mC]=EP}EP1116	unknown
11462	w[1118] P{w[+mC]=EP}CG1702[EP1525]	CG1702
11464	w[1118] P{w[+mC]=EP}EP1448	gene desert
11465	w[1118] P{w[+mC]=EP}CG1486[EP1192]	CG1486
16986	w[1118] P{w[+mC]=EP}inaE[EP1101]	inaE
16988	w[1118] P{w[+mC]=EP}p1130[EP1130]	p1130
17002	w[1118] P{w[+mC]=EP}CG32758[EP1368]	CG32758
17003	P{w[+mC]=EP}boi[EP1385] w[1118]	boi
17004	w[1118] P{w[+mC]=EP}EP1405	CG15771	lin-52
17005	w[1118] P{w[+mC]=EP}EP1467	CG5273
17006	w[1118] P{w[+mC]=EP}GIIIspla2[EP1516] Traf6[EP1516]	GIIIspla2	Traf6
17007	w[1118] P{w[+mC]=EP}moody[EP1529]	moody
17008	w[1118] P{w[+mC]=EP}CG3939[EP1535]	CG3939
17009	w[1118] P{w[+mC]=EP}CkIalpha[EP1555] EP1555[EP1555]	CkIalpha
17010	w[1118] P{w[+mC]=EP}caz[EP1564]	caz
17011	P{w[+mC]=EP}Edem1[EP1588] w[1118]	Edem1
17012	P{w[+mC]=EP}CG2924[EP1596] w[1118]	CG2924
17013	P{w[+mC]=EP}EP1605 w[1118]	unknown
17014	w[1118] P{w[+mC]=EP}CG6961[EP1607]	CG6961
17015	w[1118] P{w[+mC]=EP}CG4928[EP1625]	CG4928
17115	w[1118] P{w[+mC]=EP}EP334	unknown
17170	w[1118] P{w[+mC]=EP}EP444	Act5C	CG4020
17187	w[1118] P{w[+mC]=EP}kat80[EP620]	kat80
17216	w[1118] P{w[+mC]=EP}Ubc-E2H[EP1303]	Ubc-E2H
17217	w[1118] P{w[+mC]=EP}CHES-1-like[EP1342]	CHES-1-like
17218	w[1118] P{w[+mC]=EP}ec[EP1343]	ec
17221	w[1118] P{w[+mC]=EP}EP1397	unknown
17222	w[1118] P{w[+mC]=EP}skpA[EP1423]	skpA
17223	w[1118] P{w[+mC]=EP}EP1425	CrebB
17224	w[1118] P{w[+mC]=EP}EP1429	CG4666	Tsp5D
17225	w[1118] P{w[+mC]=EP}EP1431	CG2865	Raf
17226	w[1118] P{w[+mC]=EP}Top3beta[EP1432]	Top3beta
17227	w[1118] P{w[+mC]=EP}CG14632[EP1498]	CG14632
17228	w[1118] P{w[+mC]=EP}EP1500	AP-1γ	lncRNA:CR45539
17229	w[1118] P{w[+mC]=EP}EP1542	unknown
17270	w[1118] P{w[+mC]=EP}Dsp1[EP355]	Dsp1
17294	w[1118] P{w[+mC]=EP}Imp[EP760]	Imp
19577	w[1118] P{w[+mC]=EP}EP1369	unknown
19579	w[1118] P{w[+mC]=EP}NFAT[EP1353]	NFAT
19581	w[1118] P{w[+mC]=EP}EP1460	unknown
19583	w[1118] P{w[+mC]=EP}EP1324[EP1324]	CG16700	CG4991
21854	w[1118] P{w[+mC]=EPg}HP10018	unknown
21855	w[1118] P{w[+mC]=EPg}HP10020	unknown
21856	w[1118] P{w[+mC]=EPg}HP10026	unknown
21858	w[1118] P{w[+mC]=EPg}CG12992[HP10060]	CG12992
21859	w[1118] P{w[+mC]=EPg}HP10072	CG7326
21861	w[1118] P{w[+mC]=EPg}CG12714[HP10108]	CG12714
21862	w[1118] P{w[+mC]=EPg}HP10119	CG11122	Rpt3
21863	w[1118] P{w[+mC]=EPg}CG3097[HP10141]	CG3097
21864	w[1118] P{w[+mC]=EPg}HP10272	unknown
21865	P{w[+mC]=EPg}HP10277 w[1118]	fs(1)N	DAAM
21866	w[1118] P{w[+mC]=EPg}mei-217[HP10279] mei-218[HP10279]	mei-217	mei-218
21868	P{w[+mC]=EPg}CG4061[HP10306] CG4199[HP10306] w[1118]	CG4061	CG4199
21869	w[1118] P{w[+mC]=EPg}CG34104[HP10335]	CG34104
21870	P{w[+mC]=EPg}Vinc[HP10347] w[1118]	Vinc
21871	w[1118] P{w[+mC]=EPg}Spx[HP10350]	Spx
21872	P{w[+mC]=EPg}CG12773[HP10372] w[1118]	CG12773
21873	w[1118] P{w[+mC]=EPg}CG11802[HP10420]	CG11802
21874	w[1118] P{w[+mC]=EPg}HP10433	AnxB11	hang
21875	w[1118] P{w[+mC]=EPg}fu[HP10439]/FM7c	fu
21876	w[1118] P{w[+mC]=EPg}HP10446	CG8173
21877	P{w[+mC]=EPg}CG14054[HP10496] w[1118]	CG14054
21878	w[1118] P{w[+mC]=EPg}CG3149[HP10509]	CG3149
21879	w[1118] P{w[+mC]=EPg}CG32512[HP10633]	CG32512
21881	w[1118] P{w[+mC]=EPg}HP10668	unknown
21882	w[1118] P{w[+mC]=EPg}CG12219[HP10673]	CG12219
21883	w[1118] P{w[+mC]=EPg}CG3556[HP10676]	CG3556
21884	w[1118] P{w[+mC]=EPg}HP10680	drd
21885	w[1118] P{w[+mC]=EPg}l(1)G0156[HP10729]	unknown
21886	w[1118] P{w[+mC]=EPg}CG32626[HP10734]	CG32626
21887	w[1118] P{w[+mC]=EPg}HP10781	dpr14
21888	w[1118] P{w[+mC]=EPg}Cp110[HP10784] l(1)G0196[HP10784]	Cp110	l(1)G0196
21889	w[1118] P{w[+mC]=EPg}HP10787	rux
21890	w[1118] P{w[+mC]=EPg}CG1812[HP10852]	CG1812
21892	w[1118] P{w[+mC]=EPg}HP10865	Elys
21893	w[1118] P{w[+mC]=EPg}Nf-YC[HP10871]	Nf-YC
21894	w[1118] P{w[+mC]=EPg}CG2556[HP10872]	CG2556
21895	w[1118] P{w[+mC]=EPg}HP10881	Upf1
21896	w[1118] P{w[+mC]=EPg}HP10892	unknown
21897	w[1118] P{w[+mC]=EPg}CG11095[HP10915]	CG11095
21899	w[1118] P{w[+mC]=EPg}HP10943	Hayan, asRNA:CR45714
21900	w[1118] P{w[+mC]=EPg}r[HP10945]	r
21901	w[1118] P{w[+mC]=EPg}CG9919[HP10953]	CG9919
21902	w[1118] P{w[+mC]=EPg}HP10970	unknown
21904	w[1118] P{w[+mC]=EPg}CG11590[HP10984]	CG11590
21906	w[1118] P{w[+mC]=EPg}HP11008	CG15743
21907	w[1118] P{w[+mC]=EPg}HP11031	Kaf1-180
21908	w[1118] P{w[+mC]=EPg}HP11041	unknown
21910	w[1118] P{w[+mC]=EPg}Rab-RP4[HP11051]	Rab-RP4
21911	w[1118] P{w[+mC]=EPg}HP11088	unknown
21942	w[1118] P{w[+mC]=EPg}CG4198[HP25609]	CG4198
22080	w[1118] P{w[+mC]=EPg}CG3160[HP11195]	CG3160
22081	w[1118] P{w[+mC]=EPg}CG3726[HP11205]	CG3726
22082	w[1118] P{w[+mC]=EPg}CG1737[HP11255]	CG1737
22132	w[1118] P{w[+mC]=EPg}eIF5[HP10800]	eIF5
26582	w[*] P{w[+mC]=EP}G74	Had1
26583	w[*] P{w[+mC]=EP}G249	CG3842
26584	w[*] P{w[+mC]=EP}CG7872[G294]	CG7872
26585	w[*] P{w[+mC]=EP}G307	CG2961
26586	w[*] P{w[+mC]=EP}G313	CG1998
26587	w[*] P{w[+mC]=EP}CG3016[G314]	CG3016
26588	w[*] P{w[+mC]=EP}G327	Bys	Rps6	CR33222
26589	w[*] P{w[+mC]=EP}HLH4C[G351]	HLH4C
26590	P{w[+mC]=EP}G352 w[*]	CG32809	CR14798
26591	w[*] P{w[+mC]=EP}CG8289[G371]	CG8289
26592	w[*] P{w[+mC]=EP}l(1)G0045[G392]	l(1)G0045
26593	w[*] P{w[+mC]=EP}G400	Vago	asRNA:CR45604
26594	w[*] P{w[+mC]=EP}G524	CG7772, Vps4
26595	w[*] P{w[+mC]=EP}CG9095[G607]	CG9095
26596	P{w[+mC]=EP}hfw[G706] w[*]	hfw
26597	w[*] P{w[+mC]=EP}G733	CG17333	Sbr
26598	w[*] P{w[+mC]=EP}G760	unknown
26599	w[*] P{w[+mC]=EP}mRpL3[G791]/FM7h	mRpL3
26600	w[*] P{w[+mC]=EP}par-6[G796]/FM6, w[*]	par-6
26601	w[*] P{w[+mC]=EP}G805/FM6, w[*]	BetaCOP
26602	w[*] P{w[+mC]=EP}G808/FM6, w[*]	Ykt6, hdm
26603	w[*] P{w[+mC]=EP}sbr[G812]/FM6, w[*]	sbr
26604	w[*] P{w[+mC]=EP}wus[G814]/FM6, w[*]	wus
26605	w[*] P{w[+mC]=EP}G815/FM6, w[*]	B-H1
26606	w[*] P{w[+mC]=EP}Rtc1[G817]/FM6, w[*]	Rtc1
26607	w[*] P{w[+mC]=EP}Roc1a[G824]/FM6, w[*]	Roc1a
26608	w[*] P{w[+mC]=EP}CG3847[G831]/FM6, w[*]	CG3847
26609	w[*] P{w[+mC]=EP}kirre[G876]	kirre
26610	w[*] P{w[+mC]=EP}mof[G894]	mof
26611	w[*] P{w[+mC]=EP}Pink1[G900]	Pink1
26612	w[*] P{w[+mC]=EP}CG2887[G906]	CG2887
26613	w[*] P{w[+mC]=EP}CG12702[G916]	CG12702
26614	w[*] P{w[+mC]=EP}Smg1[G1076]	Smg1
26615	P{w[+mC]=EP}CG14777[G1158] w[*]	CG14777
26616	w[*] P{w[+mC]=EP}mamo[G1184]/FM6, w[*]	mamo
26617	w[*] P{w[+mC]=EP}SmG[G1189]/FM6, w[*]	SmG
26618	w[*] P{w[+mC]=EP}CG11398[G1450]	CG11398
26619	w[*] P{w[+mC]=EP}r[G1454]	r
26620	w[*] P{w[+mC]=EP}fw[G1522]	fw
26621	w[*] P{w[+mC]=EP}CG1801[G1557]/FM6, w[*]	CG1801
26622	w[*] P{w[+mC]=EP}CG10962[G1580]	CG10962
26623	P{w[+mC]=EP}Vps26[G2008] w[*]/FM7h	Vps26
26624	w[*] P{w[+mC]=EP}CG9609[G2025]/FM6, w[*]	CG9609
26625	w[*] P{w[+mC]=EP}CG2263[G2060]/FM6, w[*]	CG2263
26626	w[*] P{w[+mC]=EP}sun[G2065]/FM7h	sun
26627	w[*] P{w[+mC]=EP}CG7033[G11254]/FM6, w[*]	CG7033
26628	w[*] P{w[+mC]=EP}RpS5a[G11272]/FM7h	RpS5a
26629	w[*] P{w[+mC]=EP}Pp4-19C[G11307]/FM6, w[*]	Pp4-19C
26630	w[*] P{w[+mC]=EP}CG14235[G11337] CG18809[G11337]/FM6, w[*]	CG14235	CG18809
26631	w[*] P{w[+mC]=EP}CG32557[G17277]/FM6, w[*]	CG32557
26632	w[*] P{w[+mC]=EP}CG9034[G17283]/FM6, w[*]	CG9034
26633	w[*] P{w[+mC]=EP}CG7065[G17383]/FM6, w[*]	CG7065
26634	w[*] P{w[+mC]=EP}CG4420[G17397]/FM6, w[*]	CG4420
26635	w[*] P{w[+mC]=EP}rtv[G17427]/FM6, w[*]	rtv
26636	w[*] P{w[+mC]=EP}CG42611[G17430]/FM6, w[*]	CG42611
26637	w[*] P{w[+mC]=EP}CG4020[G17837]/FM6, w[*]	CG4020
26638	w[*] P{w[+mC]=EP}CG8326[G17844]/FM6, w[*]	CG8326
26639	w[*] P{w[+mC]=EP}CG2875[G17855]/FM6, w[*]	CG2875
26640	w[*] P{w[+mC]=EP}CG17599[G20563]/FM6, w[*]	CG17599
26641	w[*] P{w[+mC]=EP}G20589/FM7h	wupA
27959	P{w[+mC]=EP}ewg[G687] w[*]	ewg
28408	w[*] P{w[+mC]=EP}CG11756[G17410]	CG11756
28431	w[*] P{w[+mC]=EP}Mgstl[G2080]	Mgstl
29668	w[*] P{w[+mC]=EP}G11479	CG46306, CG13004
29669	w[*] P{w[+mC]=EP}G1167	unknown
29698	P{w[+mC]=EP}G7497 w[*]	lncRNA:CR44779
