# Supplementary material for: Tyrosyl-tRNA synthetase has a noncanonical function in actin bundling
Source: Nat Commun. 2023 Mar 8;14:999. doi: 10.1038/s41467-023-35908-3 (PMC9995517; doi:10.1038/s41467-023-35908-3)
Supplement: Supplementary file 5 — Supplementary Data 2 [file 41467_2023_35908_MOESM5_ESM.xlsx]

## Sheet: all
T: Fasta headers	LFQ intensity CTRL/FLAG only1	LFQ intensity CTRL/FLAG only2	LFQ intensity CTRL/FLAG only3		LFQ intensity FLAG-YARSWT1	LFQ intensity FLAG-YARSWT2	LFQ intensity FLAG-YARSWT3		C: Welch's T-test Significant CTRL/FLAG only_WT YARS	N: Peptides	N: Razor + unique peptides	N: Unique peptides	N: Sequence coverage [%]	N: Unique + razor sequence coverage [%]	N: Unique sequence coverage [%]	N: Mol. weight [kDa]	N: Q-value	N: Score	N: Intensity	N: MS/MS Count	N: -Log Welch's T-test p-value CTRL/FLAG only_WT YARS	N: Welch's T-test q-value CTRL/FLAG only_WT YARS	N: Welch's T-test Difference CTRL/FLAG only_WT YARS	N: Welch's T-test Test statistic CTRL/FLAG only_WT YARS	T: Protein IDs	T: Majority protein IDs	T: id
>sp|P54577|SYYC_HUMAN Tyrosine--tRNA ligase, cytoplasmic OS=Homo sapiens OX=9606 GN=YARS PE=1 SV=4	0	0	0	0	39.3093	39.7272	39.2148	39.4171	+	100	100	100	97	97	97	59.143	0	323.31	2311800000000	2083	6.33152	0	-16.8164	-24.3282	sp|P54577|SYYC_HUMAN	sp|P54577|SYYC_HUMAN	666
>sp|P49411|EFTU_HUMAN Elongation factor Tu, mitochondrial OS=Homo sapiens OX=9606 GN=TUFM PE=1 SV=2	0	0	0	0	29.9519	30.5322	30.154	30.2127	+	22	22	22	49.1	49.1	49.1	49.541	0	259.17	3550200000	78	2.04029	0	-7.28702	-5.56676	sp|P49411|EFTU_HUMAN	sp|P49411|EFTU_HUMAN	607
>sp|P22234|PUR6_HUMAN Multifunctional protein ADE2 OS=Homo sapiens OX=9606 GN=PAICS PE=1 SV=3	0	0	0	0	28.8781	28.6586	28.6915	28.7427	+	18	18	18	29.4	29.4	29.4	47.079	0	99.269	1337200000	47	2.63655	0	-6.15589	-7.22568	sp|P22234|PUR6_HUMAN	sp|P22234|PUR6_HUMAN	437
>sp|Q9H3G5|CPVL_HUMAN Probable serine carboxypeptidase CPVL OS=Homo sapiens OX=9606 GN=CPVL PE=1 SV=2	0	0	0	0	28.1091	28.5017	28.2541	28.2883	+	11	11	11	18.1	18.1	18.1	54.163	0	33.504	928630000	21	2.31519	0	-5.54912	-5.6608	sp|Q9H3G5|CPVL_HUMAN	sp|Q9H3G5|CPVL_HUMAN	1414
>sp|P27708|PYR1_HUMAN CAD protein OS=Homo sapiens OX=9606 GN=CAD PE=1 SV=3	0	0	0	0	27.0252	26.8252	27.028	26.9595	+	25	25	25	13.7	13.7	13.7	242.98	0	97.895	430270000	45	4.29239	0	-5.23414	-8.08802	sp|P27708|PYR1_HUMAN	sp|P27708|PYR1_HUMAN	478
>sp|Q9Y266|NUDC_HUMAN Nuclear migration protein nudC OS=Homo sapiens OX=9606 GN=NUDC PE=1 SV=1	0	0	0	0	28.0953	27.9123	27.8989	27.9688	+	14	14	14	47.4	47.4	47.4	38.242	0	83.652	788910000	36	2.67096	0	-4.9604	-6.30428	sp|Q9Y266|NUDC_HUMAN	sp|Q9Y266|NUDC_HUMAN	1584
>sp|Q14192|FHL2_HUMAN Four and a half LIM domains protein 2 OS=Homo sapiens OX=9606 GN=FHL2 PE=1 SV=3	0	0	0	0	27.6128	27.7142	28.0197	27.7822	+	15	15	15	57	57	57	32.193	0	88.962	746400000	40	1.53728	0	-4.73848	-3.47247	sp|Q14192|FHL2_HUMAN	sp|Q14192|FHL2_HUMAN	928
>sp|Q9UHV9|PFD2_HUMAN Prefoldin subunit 2 OS=Homo sapiens OX=9606 GN=PFDN2 PE=1 SV=1	0	0	0	0	27.0609	27.0991	26.733	26.9643	+	7	7	7	44.8	44.8	44.8	16.648	0	81.43	422450000	23	3.84391	0	-4.71159	-6.4776	sp|Q9UHV9|PFD2_HUMAN	sp|Q9UHV9|PFD2_HUMAN	1538
>sp|P53396|ACLY_HUMAN ATP-citrate synthase OS=Homo sapiens OX=9606 GN=ACLY PE=1 SV=3	0	0	0	0	27.3708	26.931	27.324	27.2086	+	22	22	22	21.5	21.5	21.5	120.84	0	62.979	520080000	41	2.79652	0	-4.65914	-5.44442	sp|P53396|ACLY_HUMAN	sp|P53396|ACLY_HUMAN	659
>sp|Q96N67|DOCK7_HUMAN Dedicator of cytokinesis protein 7 OS=Homo sapiens OX=9606 GN=DOCK7 PE=1 SV=4	0	0	0	0	27.2134	27.2216	26.9464	27.1271	+	17	17	17	9.5	9.5	9.5	242.56	0	120.01	439210000	41	3.41456	0	-4.56503	-6.34622	sp|Q96N67|DOCK7_HUMAN;sp|Q8NF50|DOCK8_HUMAN	sp|Q96N67|DOCK7_HUMAN	1297
>sp|O75832|PSD10_HUMAN 26S proteasome non-ATPase regulatory subunit 10 OS=Homo sapiens OX=9606 GN=PSMD10 PE=1 SV=1	0	0	0	0	27.1246	26.2698	26.8352	26.7432	+	8	8	8	48.7	48.7	48.7	24.428	0	80.653	359800000	18	2.38413	0	-3.94637	-3.8724	sp|O75832|PSD10_HUMAN	sp|O75832|PSD10_HUMAN	222
>sp|P62191|PRS4_HUMAN 26S proteasome regulatory subunit 4 OS=Homo sapiens OX=9606 GN=PSMC1 PE=1 SV=1	0	0	0	0	26.7416	26.2404	26.7884	26.5901	+	12	12	12	25	25	25	49.184	0	29.676	336810000	27	1.82072	0	-3.8619	-3.50498	sp|P62191|PRS4_HUMAN	sp|P62191|PRS4_HUMAN	720
>sp|O15067|PUR4_HUMAN Phosphoribosylformylglycinamidine synthase OS=Homo sapiens OX=9606 GN=PFAS PE=1 SV=4	0	0	0	0	26.764	26.6053	26.9478	26.7724	+	13	13	13	12.6	12.6	12.6	144.73	0	47.157	359260000	32	1.70607	0	-3.84893	-3.53053	sp|O15067|PUR4_HUMAN	sp|O15067|PUR4_HUMAN	136
>sp|P62195|PRS8_HUMAN 26S proteasome regulatory subunit 8 OS=Homo sapiens OX=9606 GN=PSMC5 PE=1 SV=1	0	0	0	0	26.9597	26.2016	27.0606	26.7406	+	14	14	14	38.7	38.7	38.7	45.626	0	67.99	408400000	29	3.23425	0	-3.80203	-4.56953	sp|P62195|PRS8_HUMAN;sp|Q8NB90|AFG2H_HUMAN	sp|P62195|PRS8_HUMAN	721
>sp|O75534|CSDE1_HUMAN Cold shock domain-containing protein E1 OS=Homo sapiens OX=9606 GN=CSDE1 PE=1 SV=2	0	0	0	0	26.8375	26.8902	26.6753	26.801	+	23	23	23	33.2	33.2	33.2	88.884	0	86.458	360910000	38	2.46652	0	-3.76937	-4.85477	sp|O75534|CSDE1_HUMAN	sp|O75534|CSDE1_HUMAN	211
>sp|P11586|C1TC_HUMAN C-1-tetrahydrofolate synthase, cytoplasmic OS=Homo sapiens OX=9606 GN=MTHFD1 PE=1 SV=3	0	0	0	0	26.3053	26.7222	26.4052	26.4776	+	20	20	18	20.1	20.1	18.9	101.56	0	45.268	288420000	34	2.16703	0	-3.66879	-4.0182	sp|P11586|C1TC_HUMAN	sp|P11586|C1TC_HUMAN	366
>sp|Q86TI2|DPP9_HUMAN Dipeptidyl peptidase 9 OS=Homo sapiens OX=9606 GN=DPP9 PE=1 SV=3	0	0	0	0	26.6883	26.0052	26.6014	26.4316	+	7	7	7	10.3	10.3	10.3	98.262	0	38.771	317740000	17	2.895	0	-3.65872	-4.1343	sp|Q86TI2|DPP9_HUMAN	sp|Q86TI2|DPP9_HUMAN	1120
>sp|P30048|PRDX3_HUMAN Thioredoxin-dependent peroxide reductase, mitochondrial OS=Homo sapiens OX=9606 GN=PRDX3 PE=1 SV=3	0	0	0	0	25.8476	26.7465	26.2744	26.2895	+	4	4	4	23	23	23	27.692	0	31.419	220740000	10	2.62489	0	-3.63584	-3.77671	sp|P30048|PRDX3_HUMAN	sp|P30048|PRDX3_HUMAN	496
>sp|P78527|PRKDC_HUMAN DNA-dependent protein kinase catalytic subunit OS=Homo sapiens OX=9606 GN=PRKDC PE=1 SV=3	0	0	0	0	26.5433	25.4383	26.8051	26.2622	+	26	26	26	7.1	7.1	7.1	469.08	0	61.195	302300000	38	1.93682	0	-3.63358	-3.93343	sp|P78527|PRKDC_HUMAN	sp|P78527|PRKDC_HUMAN	791
>sp|Q96QK1|VPS35_HUMAN Vacuolar protein sorting-associated protein 35 OS=Homo sapiens OX=9606 GN=VPS35 PE=1 SV=2	0	0	0	0	27.199	27.045	27.1844	27.1428	+	14	14	14	18.3	18.3	18.3	91.706	0	140.43	454620000	27	2.06569	0	-3.62301	-4.21136	sp|Q96QK1|VPS35_HUMAN	sp|Q96QK1|VPS35_HUMAN	1304
>sp|Q13200|PSMD2_HUMAN 26S proteasome non-ATPase regulatory subunit 2 OS=Homo sapiens OX=9606 GN=PSMD2 PE=1 SV=3	0	0	0	0	26.8866	26.3866	26.835	26.7027	+	15	15	15	18.4	18.4	18.4	100.2	0	92.576	372290000	29	4.0113	0	-3.61726	-4.95358	sp|Q13200|PSMD2_HUMAN	sp|Q13200|PSMD2_HUMAN	879
>sp|P00492|HPRT_HUMAN Hypoxanthine-guanine phosphoribosyltransferase OS=Homo sapiens OX=9606 GN=HPRT1 PE=1 SV=2	0	0	0	0	26.9258	26.6129	26.8094	26.7827	+	5	5	5	26.1	26.1	26.1	24.579	0	12.875	360730000	13	1.90623	0	-3.56833	-3.74354	sp|P00492|HPRT_HUMAN;sp|Q9NRG1|PRDC1_HUMAN	sp|P00492|HPRT_HUMAN	267
>sp|P22102|PUR2_HUMAN Trifunctional purine biosynthetic protein adenosine-3 OS=Homo sapiens OX=9606 GN=GART PE=1 SV=1	0	0	0	0	26.6486	27.0154	27.035	26.8997	+	17	17	17	20.3	20.3	20.3	107.77	0	68.715	392740000	36	1.76165	0	-3.5665	-3.40608	sp|P22102|PUR2_HUMAN	sp|P22102|PUR2_HUMAN	436
>sp|P15531|NDKA_HUMAN Nucleoside diphosphate kinase A OS=Homo sapiens OX=9606 GN=NME1 PE=1 SV=1	0	0	0	0	26.3354	26.386	26.8212	26.5142	+	7	3	3	50.7	20.4	20.4	17.149	0	50.485	323270000	11	2.61171	0	-3.51054	-4.12431	sp|P15531|NDKA_HUMAN	sp|P15531|NDKA_HUMAN	394
>sp|P47756|CAPZB_HUMAN F-actin-capping protein subunit beta OS=Homo sapiens OX=9606 GN=CAPZB PE=1 SV=4	0	0	0	0	25.6536	25.8994	25.6506	25.7345	+	6	6	6	25.6	25.6	25.6	31.35	0	32.171	189250000	16	3.35683	0	-3.49204	-5.06464	sp|P47756|CAPZB_HUMAN	sp|P47756|CAPZB_HUMAN	591
>sp|P49915|GUAA_HUMAN GMP synthase [glutamine-hydrolyzing] OS=Homo sapiens OX=9606 GN=GMPS PE=1 SV=1	0	0	0	0	26.33	25.378	26.0942	25.9341	+	10	10	10	15.3	15.3	15.3	76.715	0	34.334	233200000	18	3.07434	0	-3.48929	-3.98884	sp|P49915|GUAA_HUMAN	sp|P49915|GUAA_HUMAN	623
>sp|P43686|PRS6B_HUMAN 26S proteasome regulatory subunit 6B OS=Homo sapiens OX=9606 GN=PSMC4 PE=1 SV=2	0	0	0	0	26.8048	25.9587	26.9318	26.5651	+	9	9	9	18.9	18.9	18.9	47.366	0	54.89	331730000	18	1.55176	0	-3.44115	-2.66719	sp|P43686|PRS6B_HUMAN	sp|P43686|PRS6B_HUMAN	574
>sp|P26196|DDX6_HUMAN Probable ATP-dependent RNA helicase DDX6 OS=Homo sapiens OX=9606 GN=DDX6 PE=1 SV=2	0	0	0	0	26.3225	26.4266	25.9378	26.229	+	6	6	6	22.2	22.2	22.2	54.416	0	55.671	262080000	16	2.86854	0	-3.4341	-4.24124	sp|P26196|DDX6_HUMAN	sp|P26196|DDX6_HUMAN	466
>sp|P34932|HSP74_HUMAN Heat shock 70 kDa protein 4 OS=Homo sapiens OX=9606 GN=HSPA4 PE=1 SV=4	0	0	0	0	26.6869	24.5086	26.4332	25.8762	+	14	12	12	19.6	17.6	17.6	94.33	0	53.937	274540000	26	1.69429	0	-3.4028	-2.61905	sp|P34932|HSP74_HUMAN	sp|P34932|HSP74_HUMAN	523
>sp|Q9HB71|CYBP_HUMAN Calcyclin-binding protein OS=Homo sapiens OX=9606 GN=CACYBP PE=1 SV=2	0	0	0	0	26.1845	26.4524	26.5035	26.3801	+	12	12	12	44.3	44.3	44.3	26.21	0	39.836	278040000	31	1.57447	0	-3.39849	-3.08004	sp|Q9HB71|CYBP_HUMAN	sp|Q9HB71|CYBP_HUMAN	1436
>sp|P30566|PUR8_HUMAN Adenylosuccinate lyase OS=Homo sapiens OX=9606 GN=ADSL PE=1 SV=2	0	0	0	0	26.1901	26.0227	26.0371	26.0833	+	7	7	7	15.5	15.5	15.5	54.889	0	49.977	244690000	13	2.81009	0	-3.371	-4.87441	sp|P30566|PUR8_HUMAN	sp|P30566|PUR8_HUMAN	503
>sp|P43487|RANG_HUMAN Ran-specific GTPase-activating protein OS=Homo sapiens OX=9606 GN=RANBP1 PE=1 SV=1	0	0	0	0	26.6879	26.8221	26.245	26.585	+	5	5	5	35.3	35.3	35.3	23.31	0	24.366	307560000	13	1.90438	0	-3.35248	-3.30248	sp|P43487|RANG_HUMAN	sp|P43487|RANG_HUMAN	573
>sp|O75131|CPNE3_HUMAN Copine-3 OS=Homo sapiens OX=9606 GN=CPNE3 PE=1 SV=1	0	0	0	0	26.795	26.3446	26.676	26.6052	+	6	6	6	13.4	13.4	13.4	60.13	0	45.078	335110000	17	3.28665	0	-3.29889	-4.38631	sp|O75131|CPNE3_HUMAN	sp|O75131|CPNE3_HUMAN	195
>sp|Q14683|SMC1A_HUMAN Structural mainte0ce of chromosomes protein 1A OS=Homo sapiens OX=9606 GN=SMC1A PE=1 SV=2	0	0	0	0	26.1267	25.6683	26.1258	25.9736	+	20	20	20	15.6	15.6	15.6	143.23	0	46.763	249580000	33	1.41624	0.00101639	-3.26873	-2.67591	sp|Q14683|SMC1A_HUMAN	sp|Q14683|SMC1A_HUMAN	943
>sp|Q99460|PSMD1_HUMAN 26S proteasome non-ATPase regulatory subunit 1 OS=Homo sapiens OX=9606 GN=PSMD1 PE=1 SV=2	0	0	0	0	26.249	25.8752	26.3746	26.1663	+	11	11	11	15	15	15	105.84	0	27.396	251810000	28	1.77312	0	-3.20708	-3.13865	sp|Q99460|PSMD1_HUMAN	sp|Q99460|PSMD1_HUMAN	1319
>sp|P35998|PRS7_HUMAN 26S proteasome regulatory subunit 7 OS=Homo sapiens OX=9606 GN=PSMC2 PE=1 SV=3	0	0	0	0	26.4982	26.1822	26.2178	26.2994	+	12	12	12	29.3	29.3	29.3	48.633	0	40.51	274180000	17	1.65082	0	-3.19615	-3.10016	sp|P35998|PRS7_HUMAN	sp|P35998|PRS7_HUMAN	537
>sp|Q16643|DREB_HUMAN Drebrin OS=Homo sapiens OX=9606 GN=DBN1 PE=1 SV=4	0	0	0	0	26.7482	26.6951	26.7927	26.7453	+	13	13	13	28.2	28.2	28.2	71.428	0	75.967	351590000	24	3.99199	0	-3.08474	-5.34902	sp|Q16643|DREB_HUMAN	sp|Q16643|DREB_HUMAN	1016
>sp|Q9GZV4|IF5A2_HUMAN Eukaryotic translation initiation factor 5A-2 OS=Homo sapiens OX=9606 GN=EIF5A2 PE=1 SV=3;>sp|P63241|IF5A1_HUMAN Eukaryotic translation initiation factor 5A-1 OS=Homo sapiens OX=9606 GN=EIF5A PE=1 SV=2;>sp|Q6IS14|IF5AL_HUMAN Eukaryot	0	0	0	0	26.8663	26.8346	27.0985	26.9331	+	5	5	5	22.9	22.9	22.9	16.793	0	8.2486	462830000	11	2.76504	0	-3.08088	-4.23931	sp|Q9GZV4|IF5A2_HUMAN;sp|P63241|IF5A1_HUMAN;sp|Q6IS14|IF5AL_HUMAN	sp|Q9GZV4|IF5A2_HUMAN;sp|P63241|IF5A1_HUMAN;sp|Q6IS14|IF5AL_HUMAN	772
>sp|P36551|HEM6_HUMAN Oxygen-dependent coproporphyrinogen-III oxidase, mitochondrial OS=Homo sapiens OX=9606 GN=CPOX PE=1 SV=3	0	0	0	0	24.6755	24.8435	25.2793	24.9328	+	6	6	6	16.7	16.7	16.7	50.151	0	25.7	94385000	14	2.02811	0	-3.08079	-3.20952	sp|P36551|HEM6_HUMAN	sp|P36551|HEM6_HUMAN	538
>sp|P63151|2ABA_HUMAN Serine/threonine-protein phosphatase 2A 55 kDa regulatory subunit B alpha isoform OS=Homo sapiens OX=9606 GN=PPP2R2A PE=1 SV=1	0	0	0	0	25.8488	25.5064	25.8316	25.7289	+	5	5	5	11.9	11.9	11.9	51.691	0	28.609	189550000	13	2.13906	0	-3.06132	-3.56669	sp|P63151|2ABA_HUMAN	sp|P63151|2ABA_HUMAN	767
>sp|P45973|CBX5_HUMAN Chromobox protein homolog 5 OS=Homo sapiens OX=9606 GN=CBX5 PE=1 SV=1	0	0	0	0	25.5932	26.439	25.8467	25.9596	+	5	5	5	30.4	30.4	30.4	22.225	0	20.321	177930000	15	2.44632	0	-3.02368	-3.95861	sp|P45973|CBX5_HUMAN	sp|P45973|CBX5_HUMAN	576
>sp|Q8N7H5|PAF1_HUMAN RNA polymerase II-associated factor 1 homolog OS=Homo sapiens OX=9606 GN=PAF1 PE=1 SV=2	0	0	0	0	25.1025	25.5936	25.3668	25.3543	+	6	6	6	11.1	11.1	11.1	59.975	0	16.336	116830000	12	3.13519	0	-2.99188	-3.93528	sp|Q8N7H5|PAF1_HUMAN	sp|Q8N7H5|PAF1_HUMAN	1165
>sp|P49366|DHYS_HUMAN Deoxyhypusine synthase OS=Homo sapiens OX=9606 GN=DHPS PE=1 SV=1	0	0	0	0	26.076	25.9127	26.2878	26.0922	+	7	7	7	23	23	23	40.97	0	43.531	234420000	18	4.21722	0	-2.98421	-4.49216	sp|P49366|DHYS_HUMAN	sp|P49366|DHYS_HUMAN	605
>sp|Q9Y265|RUVB1_HUMAN RuvB-like 1 OS=Homo sapiens OX=9606 GN=RUVBL1 PE=1 SV=1	0	0	0	0	26.2123	26.1803	25.7078	26.0335	+	8	8	8	22.1	22.1	22.1	50.227	0	29.066	208980000	20	3.47966	0	-2.96839	-4.29532	sp|Q9Y265|RUVB1_HUMAN	sp|Q9Y265|RUVB1_HUMAN	1583
>sp|Q05048|CSTF1_HUMAN Cleavage stimulation factor subunit 1 OS=Homo sapiens OX=9606 GN=CSTF1 PE=1 SV=1	0	0	0	0	25.0352	25.8036	24.8456	25.2281	+	8	8	8	23.7	23.7	23.7	48.357	0	21.686	105420000	15	2.76122	0	-2.9433	-3.37125	sp|Q05048|CSTF1_HUMAN	sp|Q05048|CSTF1_HUMAN	835
>sp|P49792|RBP2_HUMAN E3 SUMO-protein ligase RanBP2 OS=Homo sapiens OX=9606 GN=RANBP2 PE=1 SV=2	0	0	0	0	25.9813	25.4807	25.9954	25.8191	+	16	16	16	7	7	7	358.2	0	53.905	203540000	27	2.54455	0	-2.90109	-3.4386	sp|P49792|RBP2_HUMAN;sp|Q7Z3J3|RGPD4_HUMAN;sp|P0DJD0|RGPD1_HUMAN;sp|P0DJD1|RGPD2_HUMAN;sp|A6NKT7|RGPD3_HUMAN;sp|Q99666|RGPD5_HUMAN;sp|O14715|RGPD8_HUMAN;sp|Q05823|RN5A_HUMAN	sp|P49792|RBP2_HUMAN	620
>sp|P17980|PRS6A_HUMAN 26S proteasome regulatory subunit 6A OS=Homo sapiens OX=9606 GN=PSMC3 PE=1 SV=3	0	0	0	0	25.1813	24.7943	24.7757	24.9171	+	9	9	9	20	20	20	49.203	0	24.895	104710000	15	1.45841	0.000892086	-2.68524	-2.49964	sp|P17980|PRS6A_HUMAN	sp|P17980|PRS6A_HUMAN	410
>sp|P13797|PLST_HUMAN Plastin-3 OS=Homo sapiens OX=9606 GN=PLS3 PE=1 SV=4	0	0	0	0	25.4323	25.7503	25.7154	25.6327	+	6	6	6	15.2	15.2	15.2	70.81	0	45.038	153590000	12	4.3511	0	-2.66098	-4.21788	sp|P13797|PLST_HUMAN;sp|Q14651|PLSI_HUMAN	sp|P13797|PLST_HUMAN	382
>sp|P26640|SYVC_HUMAN Valine--tRNA ligase OS=Homo sapiens OX=9606 GN=VARS PE=1 SV=4	0	0	0	0	25.4635	24.3074	25.9237	25.2315	+	9	9	9	9.1	9.1	9.1	140.47	0	39.748	165580000	15	1.59407	0.00102479	-2.62885	-2.11052	sp|P26640|SYVC_HUMAN	sp|P26640|SYVC_HUMAN	472
>sp|P49321|NASP_HUMAN Nuclear autoantigenic sperm protein OS=Homo sapiens OX=9606 GN=NASP PE=1 SV=2	0	0	0	0	26.2574	26.3565	26.3999	26.3379	+	12	12	12	24.2	24.2	24.2	85.237	0	53.627	283730000	22	1.267	0.00325581	-2.5468	-2.26824	sp|P49321|NASP_HUMAN	sp|P49321|NASP_HUMAN	603
>sp|Q9HA64|KT3K_HUMAN Ketosamine-3-kinase OS=Homo sapiens OX=9606 GN=FN3KRP PE=1 SV=2	0	0	0	0	25.6655	25.6049	24.8434	25.3713	+	5	5	5	14.2	14.2	14.2	34.412	0	23.234	127670000	11	1.44187	0.00224837	-2.41527	-2.12556	sp|Q9HA64|KT3K_HUMAN	sp|Q9HA64|KT3K_HUMAN	1435
>sp|P17066|HSP76_HUMAN Heat shock 70 kDa protein 6 OS=Homo sapiens OX=9606 GN=HSPA6 PE=1 SV=2;>sp|P48741|HSP77_HUMAN Putative heat shock 70 kDa protein 7 OS=Homo sapiens OX=9606 GN=HSPA7 PE=5 SV=2	0	0	0	0	26.4359	25.8956	25.9265	26.086	+	12	2	2	17.3	3.7	3.7	71.027	0	17.271	251930000	9	2.5587	0	-2.39097	-2.93225	sp|P17066|HSP76_HUMAN;sp|P48741|HSP77_HUMAN	sp|P17066|HSP76_HUMAN;sp|P48741|HSP77_HUMAN	406
>sp|O95568|MET18_HUMAN Histidine protein methyltransferase 1 homolog OS=Homo sapiens OX=9606 GN=METTL18 PE=1 SV=1	0	0	0	0	25.6545	25.7846	24.355	25.2647	+	1	1	1	3.2	3.2	3.2	42.148	0.0020562	2.3835	118110000	6	1.52725	0.00174648	-2.35783	-2.43162	sp|O95568|MET18_HUMAN	sp|O95568|MET18_HUMAN	253
>sp|O75369|FLNB_HUMAN Filamin-B OS=Homo sapiens OX=9606 GN=FLNB PE=1 SV=2	0	0	0	0	25.0754	25.1789	25.4276	25.2273	+	22	17	17	9.2	7.8	7.8	278.16	0	23.743	121660000	22	1.48278	0.00226316	-2.3215	-2.37325	sp|O75369|FLNB_HUMAN	sp|O75369|FLNB_HUMAN	203
>sp|P35520|CBS_HUMAN Cystathionine beta-synthase OS=Homo sapiens OX=9606 GN=CBS PE=1 SV=2;>sp|P0DN79|CBSL_HUMAN Cystathionine beta-synthase-like protein OS=Homo sapiens OX=9606 GN=CBSL PE=1 SV=1	0	0	0	0	25.4898	24.5093	24.9324	24.9772	+	4	4	4	10	10	10	60.586	0	29.704	134410000	9	2.26668	0	-2.32035	-2.51953	sp|P35520|CBS_HUMAN;sp|P0DN79|CBSL_HUMAN	sp|P35520|CBS_HUMAN;sp|P0DN79|CBSL_HUMAN	353
>sp|Q15084|PDIA6_HUMAN Protein disulfide-isomerase A6 OS=Homo sapiens OX=9606 GN=PDIA6 PE=1 SV=1	0	0	0	0	25.0546	24.7029	25.0563	24.9379	+	4	4	4	10.9	10.9	10.9	48.121	0	10.402	96747000	9	1.33233	0.00327485	-2.31813	-2.18225	sp|Q15084|PDIA6_HUMAN	sp|Q15084|PDIA6_HUMAN	972
>sp|Q9UBQ0|VPS29_HUMAN Vacuolar protein sorting-associated protein 29 OS=Homo sapiens OX=9606 GN=VPS29 PE=1 SV=1	0	0	0	0	24.6086	24.5088	24.6228	24.5801	+	4	4	4	28	28	28	20.505	0	12.479	86660000	9	1.54119	0.00235616	-2.2806	-2.526	sp|Q9UBQ0|VPS29_HUMAN	sp|Q9UBQ0|VPS29_HUMAN	1525
>sp|P28482|MK01_HUMAN Mitogen-activated protein kinase 1 OS=Homo sapiens OX=9606 GN=MAPK1 PE=1 SV=3	0	0	0	0	25.783	25.2626	25.3561	25.4672	+	4	4	4	10.8	10.8	10.8	41.389	0	10.576	146720000	11	1.37641	0.0028024	-2.2716	-2.14375	sp|P28482|MK01_HUMAN	sp|P28482|MK01_HUMAN	485
>sp|Q7Z6Z7|HUWE1_HUMAN E3 ubiquitin-protein ligase HUWE1 OS=Homo sapiens OX=9606 GN=HUWE1 PE=1 SV=3	0	0	0	0	25.5001	25.1075	25.7535	25.4537	+	15	15	15	4	4	4	481.89	0	43.273	143320000	22	2.95738	0	-2.22049	-2.90425	sp|Q7Z6Z7|HUWE1_HUMAN	sp|Q7Z6Z7|HUWE1_HUMAN	1118
>sp|Q99497|PARK7_HUMAN Protein/nucleic acid deglycase DJ-1 OS=Homo sapiens OX=9606 GN=PARK7 PE=1 SV=2	0	0	0	0	24.323	24.8605	24.3764	24.52	+	5	5	5	29.1	29.1	29.1	19.891	0	11.761	80554000	10	2.98326	0	-2.20912	-2.92299	sp|Q99497|PARK7_HUMAN	sp|Q99497|PARK7_HUMAN	1321
>sp|P13693|TCTP_HUMAN Translationally-controlled tumor protein OS=Homo sapiens OX=9606 GN=TPT1 PE=1 SV=1	0	0	0	0	25.2892	24.9692	25.1196	25.126	+	3	3	3	18.6	18.6	18.6	19.595	0	8.1597	124340000	7	2.11132	0	-2.18306	-2.81856	sp|P13693|TCTP_HUMAN;sp|Q56UQ5|TPT1L_HUMAN	sp|P13693|TCTP_HUMAN	381
>sp|Q9UNM6|PSD13_HUMAN 26S proteasome non-ATPase regulatory subunit 13 OS=Homo sapiens OX=9606 GN=PSMD13 PE=1 SV=2	0	0	0	0	25.3999	24.7459	25.087	25.0776	+	6	6	6	18.6	18.6	18.6	42.945	0	16.826	116270000	13	1.85571	0.00105983	-2.1641	-2.36556	sp|Q9UNM6|PSD13_HUMAN	sp|Q9UNM6|PSD13_HUMAN	1568
>sp|P13489|RINI_HUMAN Ribonuclease inhibitor OS=Homo sapiens OX=9606 GN=RNH1 PE=1 SV=2	0	0	0	0	25.4202	24.7128	25.2726	25.1352	+	4	4	4	12.6	12.6	12.6	49.973	0	32.891	123110000	10	2.23328	0	-2.13964	-2.94601	sp|P13489|RINI_HUMAN	sp|P13489|RINI_HUMAN	379
>sp|P31153|METK2_HUMAN S-adenosylmethionine synthase isoform type-2 OS=Homo sapiens OX=9606 GN=MAT2A PE=1 SV=1	0	0	0	0	25.3036	25.2203	25.0517	25.1919	+	7	7	7	21.8	21.8	21.8	43.66	0	16.897	126270000	13	1.73091	0.000932331	-2.13777	-2.5581	sp|P31153|METK2_HUMAN;sp|Q00266|METK1_HUMAN	sp|P31153|METK2_HUMAN	509
>sp|P15170|ERF3A_HUMAN Eukaryotic peptide chain release factor GTP-binding subunit ERF3A OS=Homo sapiens OX=9606 GN=GSPT1 PE=1 SV=1;>sp|Q8IYD1|ERF3B_HUMAN Eukaryotic peptide chain release factor GTP-binding subunit ERF3B OS=Homo sapiens OX=9606 GN=GSPT2 PE	0	0	0	0	25.1614	25.4073	25.2749	25.2812	+	12	12	12	24.2	24.2	24.2	55.755	0	25.812	132830000	21	1.86515	0.00104202	-2.11679	-2.66356	sp|P15170|ERF3A_HUMAN;sp|Q8IYD1|ERF3B_HUMAN	sp|P15170|ERF3A_HUMAN;sp|Q8IYD1|ERF3B_HUMAN	393
>sp|Q96EP5|DAZP1_HUMAN DAZ-associated protein 1 OS=Homo sapiens OX=9606 GN=DAZAP1 PE=1 SV=1	0	0	0	0	25.1462	24.7172	24.7265	24.8633	+	3	3	3	11.3	11.3	11.3	43.383	0	11.124	111800000	13	3.21582	0	-2.10954	-2.96268	sp|Q96EP5|DAZP1_HUMAN	sp|Q96EP5|DAZP1_HUMAN	1268
>sp|P63208|SKP1_HUMAN S-phase kinase-associated protein 1 OS=Homo sapiens OX=9606 GN=SKP1 PE=1 SV=2	0	0	0	0	25.0719	25.0056	23.9722	24.6832	+	4	4	4	24.5	24.5	24.5	18.658	0	9.5406	86946000	10	1.76107	0.000946565	-2.09139	-2.37076	sp|P63208|SKP1_HUMAN	sp|P63208|SKP1_HUMAN	770
>sp|P33176|KINH_HUMAN Kinesin-1 heavy chain OS=Homo sapiens OX=9606 GN=KIF5B PE=1 SV=1	0	0	0	0	25.0891	24.5173	25.246	24.9508	+	11	11	11	14.2	14.2	14.2	109.68	0	35.091	107470000	18	2.0263	0	-2.08287	-2.31466	sp|P33176|KINH_HUMAN;sp|O60282|KIF5C_HUMAN;sp|Q12840|KIF5A_HUMAN	sp|P33176|KINH_HUMAN	518
>sp|P30153|2AAA_HUMAN Serine/threonine-protein phosphatase 2A 65 kDa regulatory subunit A alpha isoform OS=Homo sapiens OX=9606 GN=PPP2R1A PE=1 SV=4	0	0	0	0	24.6859	24.6957	24.9185	24.7667	+	4	4	4	7.1	7.1	7.1	65.308	0	13.418	98648000	10	3.729	0	-2.06694	-3.2743	sp|P30153|2AAA_HUMAN	sp|P30153|2AAA_HUMAN	500
>sp|Q9BTE3|MCMBP_HUMAN Mini-chromosome mainte0ce complex-binding protein OS=Homo sapiens OX=9606 GN=MCMBP PE=1 SV=2	0	0	0	0	25.1047	24.9778	25.1036	25.062	+	6	6	6	12	12	12	72.979	0	19.892	113120000	14	0.999046	0.0112329	-2.04486	-1.69754	sp|Q9BTE3|MCMBP_HUMAN	sp|Q9BTE3|MCMBP_HUMAN	1363
>sp|P25789|PSA4_HUMAN Proteasome subunit alpha type-4 OS=Homo sapiens OX=9606 GN=PSMA4 PE=1 SV=1	0	0	0	0	25.3648	24.5807	25.2752	25.0736	+	7	7	7	29.9	29.9	29.9	29.483	0	24.371	131330000	16	1.5801	0.00221935	-2.01821	-2.00162	sp|P25789|PSA4_HUMAN	sp|P25789|PSA4_HUMAN	465
>sp|Q9UQE7|SMC3_HUMAN Structural mainte0ce of chromosomes protein 3 OS=Homo sapiens OX=9606 GN=SMC3 PE=1 SV=2	0	0	0	0	25.7437	25.3847	25.4574	25.5286	+	10	10	10	9.4	9.4	9.4	141.54	0	34.308	157830000	16	1.71295	0.00238889	-1.97207	-2.31492	sp|Q9UQE7|SMC3_HUMAN	sp|Q9UQE7|SMC3_HUMAN	1579
>sp|P11802|CDK4_HUMAN Cyclin-dependent kinase 4 OS=Homo sapiens OX=9606 GN=CDK4 PE=1 SV=2	0	0	0	0	24.7834	24.5516	25.028	24.7877	+	4	3	3	15.8	13.2	13.2	33.729	0	8.6221	98981000	8	2.27283	0	-1.91939	-2.46252	sp|P11802|CDK4_HUMAN	sp|P11802|CDK4_HUMAN	367
>sp|O43865|SAHH2_HUMAN S-adenosylhomocysteine hydrolase-like protein 1 OS=Homo sapiens OX=9606 GN=AHCYL1 PE=1 SV=2;>sp|Q96HN2|SAHH3_HUMAN Adenosylhomocysteinase 3 OS=Homo sapiens OX=9606 GN=AHCYL2 PE=1 SV=1	0	0	0	0	25.0965	25.1047	25.1787	25.1266	+	8	8	8	17.2	17.2	17.2	58.951	0	17.455	125380000	13	2.8362	0	-1.86598	-3.11314	sp|O43865|SAHH2_HUMAN;sp|Q96HN2|SAHH3_HUMAN	sp|O43865|SAHH2_HUMAN;sp|Q96HN2|SAHH3_HUMAN	176
>sp|Q15008|PSMD6_HUMAN 26S proteasome non-ATPase regulatory subunit 6 OS=Homo sapiens OX=9606 GN=PSMD6 PE=1 SV=1	0	0	0	0	25.5601	24.6122	25.5197	25.2307	+	6	6	6	16.5	16.5	16.5	45.531	0	26.581	131770000	11	1.34515	0.00462366	-1.83142	-1.68596	sp|Q15008|PSMD6_HUMAN	sp|Q15008|PSMD6_HUMAN	959
>sp|Q99496|RING2_HUMAN E3 ubiquitin-protein ligase RING2 OS=Homo sapiens OX=9606 GN=RNF2 PE=1 SV=1	0	0	0	0	24.9791	24.5551	24.7717	24.7686	+	5	5	5	18.2	18.2	18.2	37.655	0	29.139	101280000	12	1.31403	0.00447917	-1.81774	-1.87582	sp|Q99496|RING2_HUMAN;sp|Q06587|RING1_HUMAN	sp|Q99496|RING2_HUMAN	1320
>sp|Q16555|DPYL2_HUMAN Dihydropyrimidinase-related protein 2 OS=Homo sapiens OX=9606 GN=DPYSL2 PE=1 SV=1	0	0	0	0	23.796	23.7135	23.7666	23.7587	+	4	4	4	10	10	10	62.293	0	13.221	44820000	8	1.73507	0.00219108	-1.81732	-2.40314	sp|Q16555|DPYL2_HUMAN	sp|Q16555|DPYL2_HUMAN	1009
>sp|P78406|RAE1L_HUMAN mRNA export factor OS=Homo sapiens OX=9606 GN=RAE1 PE=1 SV=1	0	0	0	0	23.6342	23.865	23.8679	23.789	+	5	5	5	17.9	17.9	17.9	40.968	0	13.849	53841000	15	1.90156	0.00230872	-1.72096	-2.28662	sp|P78406|RAE1L_HUMAN	sp|P78406|RAE1L_HUMAN	790
>sp|P22314|UBA1_HUMAN Ubiquitin-like modifier-activating enzyme 1 OS=Homo sapiens OX=9606 GN=UBA1 PE=1 SV=3	0	0	0	0	25.1481	24.6623	25.3589	25.0564	+	9	9	9	11.2	11.2	11.2	117.85	0	38.497	125160000	17	2.25145	0.00103333	-1.70813	-2.34115	sp|P22314|UBA1_HUMAN	sp|P22314|UBA1_HUMAN	438
>sp|O43707|ACTN4_HUMAN Alpha-actinin-4 OS=Homo sapiens OX=9606 GN=ACTN4 PE=1 SV=2	0	0	0	0	24.5387	24.9192	24.9181	24.792	+	12	12	8	18.4	18.4	13.1	104.85	0	32.413	99421000	19	3.02459	0	-1.65693	-2.40902	sp|O43707|ACTN4_HUMAN;sp|P35609|ACTN2_HUMAN	sp|O43707|ACTN4_HUMAN	166
>sp|O75150|BRE1B_HUMAN E3 ubiquitin-protein ligase BRE1B OS=Homo sapiens OX=9606 GN=RNF40 PE=1 SV=5	0	0	0	0	23.7219	24.3932	24.369	24.1614	+	11	11	11	12.7	12.7	12.7	113.68	0	22.235	53544000	15	1.51231	0.00408696	-1.64618	-1.74528	sp|O75150|BRE1B_HUMAN	sp|O75150|BRE1B_HUMAN	196
>sp|Q8WUM4|PDC6I_HUMAN Programmed cell death 6-interacting protein OS=Homo sapiens OX=9606 GN=PDCD6IP PE=1 SV=1	0	0	0	0	24.7019	24.0718	24.2442	24.3393	+	7	7	7	10.3	10.3	10.3	96.022	0	15.764	60150000	11	2.40017	0.00105085	-1.63551	-2.28438	sp|Q8WUM4|PDC6I_HUMAN	sp|Q8WUM4|PDC6I_HUMAN	1211
>sp|Q9Y5B9|SP16H_HUMAN FACT complex subunit SPT16 OS=Homo sapiens OX=9606 GN=SUPT16H PE=1 SV=1	0	0	0	0	25.5109	25.1464	24.606	25.0878	+	4	4	4	3	3	3	119.91	0	24.702	115330000	11	1.2017	0.00986175	-1.59816	-1.51108	sp|Q9Y5B9|SP16H_HUMAN	sp|Q9Y5B9|SP16H_HUMAN	1625
>sp|P31040|SDHA_HUMAN Succinate dehydrogenase [ubiquinone] flavoprotein subunit, mitochondrial OS=Homo sapiens OX=9606 GN=SDHA PE=1 SV=2	0	0	0	0	24.6586	24.2866	24.2449	24.3967	+	4	4	4	8.7	8.7	8.7	72.691	0	18.692	68701000	8	0.919925	0.0211648	-1.52524	-1.36848	sp|P31040|SDHA_HUMAN	sp|P31040|SDHA_HUMAN	507
>sp|P49006|MRP_HUMAN MARCKS-related protein OS=Homo sapiens OX=9606 GN=MARCKSL1 PE=1 SV=2	0	0	0	0	25.1574	24.1612	24.1904	24.503	+	3	3	3	15.9	15.9	15.9	19.529	0	32.007	79244000	10	1.36166	0.00742029	-1.51501	-1.49632	sp|P49006|MRP_HUMAN	sp|P49006|MRP_HUMAN	601
>sp|Q15369|ELOC_HUMAN Elongin-C OS=Homo sapiens OX=9606 GN=ELOC PE=1 SV=1	0	0	0	0	24.5054	24.5931	24.7961	24.6315	+	3	3	3	33	33	33	12.473	0	13.706	82715000	8	1.24479	0.0111818	-1.47473	-1.64202	sp|Q15369|ELOC_HUMAN	sp|Q15369|ELOC_HUMAN	983
>sp|O75717|WDHD1_HUMAN WD repeat and HMG-box DNA-binding protein 1 OS=Homo sapiens OX=9606 GN=WDHD1 PE=1 SV=1	0	0	0	0	23.7041	23.7371	22.9772	23.4728	+	5	5	5	5.1	5.1	5.1	125.97	0	27.285	35040000	9	1.81875	0.00457447	-1.32875	-1.63027	sp|O75717|WDHD1_HUMAN	sp|O75717|WDHD1_HUMAN	219
>sp|P30044|PRDX5_HUMAN Peroxiredoxin-5, mitochondrial OS=Homo sapiens OX=9606 GN=PRDX5 PE=1 SV=4	0	0	0	0	23.9773	23.7046	24.2538	23.9786	+	3	3	3	12.1	12.1	12.1	22.086	0	8.4053	51543000	8	2.44068	0.00216352	-1.3215	-1.84941	sp|P30044|PRDX5_HUMAN	sp|P30044|PRDX5_HUMAN	495
>sp|O14929|HAT1_HUMAN Histone acetyltransferase type B catalytic subunit OS=Homo sapiens OX=9606 GN=HAT1 PE=1 SV=1	0	0	0	0	24.1518	24.0947	24.4757	24.2407	+	5	5	5	13.6	13.6	13.6	49.512	0	11.737	66302000	6	1.2182	0.0193016	-1.15074	-1.35047	sp|O14929|HAT1_HUMAN	sp|O14929|HAT1_HUMAN	130
>sp|P54136|SYRC_HUMAN Arginine--tRNA ligase, cytoplasmic OS=Homo sapiens OX=9606 GN=RARS PE=1 SV=2	0	0	0	0	23.9729	23.8998	24.3522	24.075	+	5	5	5	8.8	8.8	8.8	75.378	0	11.077	68683000	11	1.22493	0.020298	-1.12949	-1.31426	sp|P54136|SYRC_HUMAN	sp|P54136|SYRC_HUMAN	665
>sp|Q4VCS5|AMOT_HUMAN Angiomotin OS=Homo sapiens OX=9606 GN=AMOT PE=1 SV=1	0	0	0	0	24.301	24.0158	24.0765	24.1311	+	9	9	9	9	9	9	118.08	0	19.263	67337000	16	2.94636	0.00445596	-0.984499	-1.59688	sp|Q4VCS5|AMOT_HUMAN	sp|Q4VCS5|AMOT_HUMAN	1035
>sp|P21266|GSTM3_HUMAN Glutathione S-transferase Mu 3 OS=Homo sapiens OX=9606 GN=GSTM3 PE=1 SV=3;>sp|P46439|GSTM5_HUMAN Glutathione S-transferase Mu 5 OS=Homo sapiens OX=9606 GN=GSTM5 PE=1 SV=3;>sp|P28161|GSTM2_HUMAN Glutathione S-transferase Mu 2 OS=Homo	0	0	0	0	24.4362	23.7345	24.0683	24.0797	+	2	2	2	9.3	9.3	9.3	26.559	0	9.269	56975000	6	1.32657	0.0318577	-0.937713	-1.13741	sp|P21266|GSTM3_HUMAN;sp|P46439|GSTM5_HUMAN;sp|P28161|GSTM2_HUMAN	sp|P21266|GSTM3_HUMAN;sp|P46439|GSTM5_HUMAN;sp|P28161|GSTM2_HUMAN	430
>sp|Q12756|KIF1A_HUMAN Kinesin-like protein KIF1A OS=Homo sapiens OX=9606 GN=KIF1A PE=1 SV=2	0	0	0	0	23.9822	23.4191	23.5964	23.6659		5	5	5	4.6	4.6	4.6	191.06	0	10.993	43443000	8	0.60284	0.377561	-0.48831	-0.577539	sp|Q12756|KIF1A_HUMAN;sp|O43896|KIF1C_HUMAN;sp|O60333|KIF1B_HUMAN	sp|Q12756|KIF1A_HUMAN	860
>sp|Q14974|IMB1_HUMAN Importin subunit beta-1 OS=Homo sapiens OX=9606 GN=KPNB1 PE=1 SV=2	0	0	0	0	23.6423	23.0918	23.5821	23.4387		2	2	2	2.6	2.6	2.6	97.169	0	7.5736	36612000	6	0.213577	0.804762	-0.167131	-0.208606	sp|Q14974|IMB1_HUMAN	sp|Q14974|IMB1_HUMAN	954
>sp|Q15018|ABRX2_HUMAN BRISC complex subunit Abraxas 2 OS=Homo sapiens OX=9606 GN=ABRAXAS2 PE=1 SV=2	0	0	0	0	23.5094	23.3701	23.3589	23.4128		4	4	4	9.4	9.4	9.4	46.9	0	13.935	35085000	7	0.291615	0.606627	-0.41858	-0.406544	sp|Q15018|ABRX2_HUMAN	sp|Q15018|ABRX2_HUMAN	961
>sp|Q5VTR2|BRE1A_HUMAN E3 ubiquitin-protein ligase BRE1A OS=Homo sapiens OX=9606 GN=RNF20 PE=1 SV=2	0	0	0	0	24.4807	24.4995	25.1072	24.6958		10	10	10	12.7	12.7	12.7	113.66	0	21.867	89667000	14	0.620376	0.193767	-0.793872	-0.772205	sp|Q5VTR2|BRE1A_HUMAN	sp|Q5VTR2|BRE1A_HUMAN	1064
>sp|Q8WVJ2|NUDC2_HUMAN NudC domain-containing protein 2 OS=Homo sapiens OX=9606 GN=NUDCD2 PE=1 SV=1	0	0	0	0	24.5881	24.451	24.7742	24.6044		4	4	4	33.1	33.1	33.1	17.676	0	15.484	78297000	10	0.828753	0.0803569	-0.97699	-1.03409	sp|Q8WVJ2|NUDC2_HUMAN	sp|Q8WVJ2|NUDC2_HUMAN	1215
>sp|Q8WXF1|PSPC1_HUMAN Paraspeckle component 1 OS=Homo sapiens OX=9606 GN=PSPC1 PE=1 SV=1	0	0	0	0	24.3202	23.3819	23.6077	23.7699		5	5	5	9.8	9.8	9.8	58.743	0	9.4989	58230000	12	0.931688	0.132391	-0.698613	-0.864239	sp|Q8WXF1|PSPC1_HUMAN	sp|Q8WXF1|PSPC1_HUMAN	1222
>sp|Q9BTD8|RBM42_HUMAN RNA-binding protein 42 OS=Homo sapiens OX=9606 GN=RBM42 PE=1 SV=1	0	0	0	0	23.5491	23.416	23.0605	23.3419		3	3	3	6.9	6.9	6.9	50.413	0	4.2132	38488000	9	0.0732829	0.905057	-0.0941092	-0.100774	sp|Q9BTD8|RBM42_HUMAN	sp|Q9BTD8|RBM42_HUMAN	1361
>sp|Q9H4A4|AMPB_HUMAN Aminopeptidase B OS=Homo sapiens OX=9606 GN=RNPEP PE=1 SV=2	0	0	0	0	23.3476	23.6667	23.7395	23.5846		4	4	4	8.8	8.8	8.8	72.595	0	18.861	40125000	8	0.412268	0.471077	-0.490918	-0.510328	sp|Q9H4A4|AMPB_HUMAN	sp|Q9H4A4|AMPB_HUMAN	1419
>sp|P61221|ABCE1_HUMAN ATP-binding cassette sub-family E member 1 OS=Homo sapiens OX=9606 GN=ABCE1 PE=1 SV=1	0	0	23.2942	7.76473	23.7238	24.7948	23.752	24.0902	+	4	4	4	8.2	8.2	8.2	67.314	0	16.908	67842000	13	1.20823	0.0205136	-1.14676	-1.25149	sp|P61221|ABCE1_HUMAN	sp|P61221|ABCE1_HUMAN	701
>sp|Q8NBS9|TXND5_HUMAN Thioredoxin domain-containing protein 5 OS=Homo sapiens OX=9606 GN=TXNDC5 PE=1 SV=2	23.4324	0	0	7.8108	27.4724	29.0751	29.2408	28.5961	+	16	16	16	32.6	32.6	32.6	47.628	0	109.59	1488900000	56	2.32105	0	-5.59465	-5.0665	sp|Q8NBS9|TXND5_HUMAN	sp|Q8NBS9|TXND5_HUMAN	1175
>sp|O75400|PR40A_HUMAN Pre-mRNA-processing factor 40 homolog A OS=Homo sapiens OX=9606 GN=PRPF40A PE=1 SV=2	0	0	23.5411	7.84703	23.9432	23.3793	23.8551	23.7259		6	6	6	7.6	7.6	7.6	108.8	0	13.939	76589000	15	0.628597	0.307731	-0.56518	-0.641148	sp|O75400|PR40A_HUMAN	sp|O75400|PR40A_HUMAN	206
>sp|P60891|PRPS1_HUMAN Ribose-phosphate pyrophosphokinase 1 OS=Homo sapiens OX=9606 GN=PRPS1 PE=1 SV=2;>sp|P11908|PRPS2_HUMAN Ribose-phosphate pyrophosphokinase 2 OS=Homo sapiens OX=9606 GN=PRPS2 PE=1 SV=2	0	0	23.5491	7.8497	28.2814	28.3139	28.4815	28.3589	+	11	11	11	35.5	35.5	35.5	34.834	0	86.655	1145300000	34	2.17838	0	-5.77784	-5.77561	sp|P60891|PRPS1_HUMAN;sp|P11908|PRPS2_HUMAN;sp|P21108|PRPS3_HUMAN	sp|P60891|PRPS1_HUMAN;sp|P11908|PRPS2_HUMAN	691
>sp|P22061|PIMT_HUMAN Protein-L-isoaspartate(D-aspartate) O-methyltransferase OS=Homo sapiens OX=9606 GN=PCMT1 PE=1 SV=4	0	23.6302	0	7.87673	25.0751	25.6013	25.3343	25.3369	+	3	3	3	15	15	15	24.636	0	19.227	148640000	13	1.26647	0.00629412	-1.70806	-1.73285	sp|P22061|PIMT_HUMAN	sp|P22061|PIMT_HUMAN	434
>sp|P78347|GTF2I_HUMAN General transcription factor II-I OS=Homo sapiens OX=9606 GN=GTF2I PE=1 SV=2	0	0	23.7646	7.92153	25.4561	26.9171	25.4938	25.9557	+	11	11	11	12.4	12.4	12.4	112.42	0	57.411	202660000	24	1.68031	0.00108772	-2.57319	-2.52216	sp|P78347|GTF2I_HUMAN	sp|P78347|GTF2I_HUMAN	787
>sp|O94776|MTA2_HUMAN Metastasis-associated protein MTA2 OS=Homo sapiens OX=9606 GN=MTA2 PE=1 SV=1	23.8166	0	0	7.93887	26.0366	24.7278	25.4167	25.3937	+	11	9	9	18.7	16.6	16.6	75.022	0	20.518	180990000	24	1.44326	0.00229333	-2.47087	-2.01931	sp|O94776|MTA2_HUMAN	sp|O94776|MTA2_HUMAN	230
>sp|P15104|GLNA_HUMAN Glutamine synthetase OS=Homo sapiens OX=9606 GN=GLUL PE=1 SV=4	0	0	23.9389	7.97963	27.0504	25.6988	26.153	26.3007	+	7	7	7	19.8	19.8	19.8	42.064	0	67.597	298640000	15	1.96771	0	-3.52541	-2.91198	sp|P15104|GLNA_HUMAN	sp|P15104|GLNA_HUMAN	391
>sp|Q9ULX6|AKP8L_HUMAN A-kinase anchor protein 8-like OS=Homo sapiens OX=9606 GN=AKAP8L PE=1 SV=4	24.1221	0	0	8.0407	24.8407	24.3122	23.928	24.3603	+	6	6	6	10.2	10.2	10.2	71.639	0	21.546	97789000	15	0.890611	0.033305	-1.34766	-1.19066	sp|Q9ULX6|AKP8L_HUMAN	sp|Q9ULX6|AKP8L_HUMAN	1563
>sp|Q9Y3F4|STRAP_HUMAN Serine-threonine kinase receptor-associated protein OS=Homo sapiens OX=9606 GN=STRAP PE=1 SV=1	0	24.1331	0	8.04437	27.415	26.57	27.3132	27.0994	+	12	12	12	39.7	39.7	39.7	38.438	0	90.823	489640000	35	3.12788	0	-3.49077	-3.98725	sp|Q9Y3F4|STRAP_HUMAN	sp|Q9Y3F4|STRAP_HUMAN	1606
>sp|P07437|TBB5_HUMAN Tubulin beta chain OS=Homo sapiens OX=9606 GN=TUBB PE=1 SV=2	0	24.6276	0	8.2092	26.5132	26.5667	26.71	26.5966	+	16	3	2	27.9	7	3.6	49.67	0	31.338	353130000	10	1.82972	0	-2.67	-3.12098	sp|P07437|TBB5_HUMAN;sp|Q13509|TBB3_HUMAN;sp|A6NNZ2|TBB8L_HUMAN;sp|Q9BUF5|TBB6_HUMAN;sp|Q9H4B7|TBB1_HUMAN;CON__ENSEMBL:ENSBTAP00000025008	sp|P07437|TBB5_HUMAN	323
>sp|P32119|PRDX2_HUMAN Peroxiredoxin-2 OS=Homo sapiens OX=9606 GN=PRDX2 PE=1 SV=5	0	24.6398	0	8.21327	29.2963	29.703	29.6254	29.5416	+	14	13	13	52.5	52.5	52.5	21.892	0	110.52	2484300000	46	1.89022	0	-6.4067	-4.96111	sp|P32119|PRDX2_HUMAN	sp|P32119|PRDX2_HUMAN	516
>sp|P30041|PRDX6_HUMAN Peroxiredoxin-6 OS=Homo sapiens OX=9606 GN=PRDX6 PE=1 SV=3	0	24.6433	0	8.21443	26.9038	25.8631	27.0771	26.6147	+	10	10	10	44.2	44.2	44.2	25.035	0	25.551	413190000	24	1.67711	0	-3.31205	-2.60362	sp|P30041|PRDX6_HUMAN	sp|P30041|PRDX6_HUMAN	494
>sp|Q04837|SSBP_HUMAN Single-stranded DNA-binding protein, mitochondrial OS=Homo sapiens OX=9606 GN=SSBP1 PE=1 SV=1	24.9438	0	0	8.3146	23.844	25.4488	24.349	24.5473		3	3	3	23	23	23	17.259	0	21.394	125030000	9	0.58455	0.0998198	-1.41308	-0.928309	sp|Q04837|SSBP_HUMAN	sp|Q04837|SSBP_HUMAN	833
>sp|O43175|SERA_HUMAN D-3-phosphoglycerate dehydrogenase OS=Homo sapiens OX=9606 GN=PHGDH PE=1 SV=4	0	25.7059	0	8.56863	28.7027	29.6168	30.9936	29.771	+	18	18	18	32.5	32.5	32.5	56.65	0	172.22	3273000000	58	1.92223	0	-6.16007	-3.52671	sp|O43175|SERA_HUMAN	sp|O43175|SERA_HUMAN	153
>sp|P22392|NDKB_HUMAN Nucleoside diphosphate kinase B OS=Homo sapiens OX=9606 GN=NME2 PE=1 SV=1;>sp|O60361|NDK8_HUMAN Putative nucleoside diphosphate kinase OS=Homo sapiens OX=9606 GN=NME2P1 PE=5 SV=1	0	25.7362	0	8.57873	28.294	28.2659	28.5005	28.3535	+	9	9	5	60.5	60.5	30.3	17.298	0	25.359	1152300000	39	1.45006	0	-4.23644	-3.1754	sp|P22392|NDKB_HUMAN;sp|O60361|NDK8_HUMAN	sp|P22392|NDKB_HUMAN;sp|O60361|NDK8_HUMAN	439
>sp|P10599|THIO_HUMAN Thioredoxin OS=Homo sapiens OX=9606 GN=TXN PE=1 SV=3	0	26.6944	0	8.89813	29.3789	29.2339	29.274	29.2956	+	6	6	6	52.4	52.4	52.4	11.737	0	48.058	2174200000	40	1.21872	0.000992	-5.13342	-2.81257	sp|P10599|THIO_HUMAN	sp|P10599|THIO_HUMAN	357
>sp|O75592|MYCB2_HUMAN E3 ubiquitin-protein ligase MYCBP2 OS=Homo sapiens OX=9606 GN=MYCBP2 PE=1 SV=4	22.6061	0	23.1134	15.2398	25.3974	26.1191	26.6144	26.0436	+	22	22	22	6.4	6.4	6.4	513.63	0	103.74	249030000	38	2.66846	0	-3.39256	-3.62562	sp|O75592|MYCB2_HUMAN	sp|O75592|MYCB2_HUMAN	212
>sp|Q13185|CBX3_HUMAN Chromobox protein homolog 3 OS=Homo sapiens OX=9606 GN=CBX3 PE=1 SV=4	0	22.7306	23.2411	15.3239	29.2138	28.9855	29.2962	29.1652	+	8	8	8	41	41	41	20.811	0	84.029	1920800000	34	4.3309	0	-6.26002	-9.04643	sp|Q13185|CBX3_HUMAN	sp|Q13185|CBX3_HUMAN	878
>sp|O95292|VAPB_HUMAN Vesicle-associated membrane protein-associated protein B/C OS=Homo sapiens OX=9606 GN=VAPB PE=1 SV=3	22.9491	0	23.1442	15.3644	23.5473	24.7279	23.867	24.0474	+	4	4	4	17.3	17.3	17.3	27.228	0	14.946	64026000	12	1.07216	0.0336561	-1.07322	-1.24178	sp|O95292|VAPB_HUMAN	sp|O95292|VAPB_HUMAN	244
>sp|Q9Y4E8|UBP15_HUMAN Ubiquitin carboxyl-terminal hydrolase 15 OS=Homo sapiens OX=9606 GN=USP15 PE=1 SV=3	0	23.6072	23.7018	15.7697	25.409	25.284	24.7409	25.1446	+	6	6	6	7.1	7.1	7.1	112.42	0	26.56	142780000	17	1.90101	0.00329412	-1.53906	-2.1599	sp|Q9Y4E8|UBP15_HUMAN;sp|Q13107|UBP4_HUMAN;sp|P51784|UBP11_HUMAN	sp|Q9Y4E8|UBP15_HUMAN	1617
>sp|Q92945|FUBP2_HUMAN Far upstream element-binding protein 2 OS=Homo sapiens OX=9606 GN=KHSRP PE=1 SV=4	23.4399	0	23.8832	15.7744	27.0274	27.0651	27.2219	27.1048	+	16	16	16	28	28	28	73.114	0	69.238	472980000	40	3.23013	0	-3.53197	-5.29729	sp|Q92945|FUBP2_HUMAN;sp|Q96AE4|FUBP1_HUMAN	sp|Q92945|FUBP2_HUMAN	1241
>sp|Q5UIP0|RIF1_HUMAN Telomere-associated protein RIF1 OS=Homo sapiens OX=9606 GN=RIF1 PE=1 SV=2	23.4611	0	23.9709	15.8107	23.839	24.1608	24.1618	24.0539		6	6	6	3.2	3.2	3.2	274.46	0	40.165	77267000	14	0.825627	0.261363	-0.535929	-0.69682	sp|Q5UIP0|RIF1_HUMAN	sp|Q5UIP0|RIF1_HUMAN	1062
>sp|P33316|DUT_HUMAN Deoxyuridine 5-triphosphate nucleotidohydrolase, mitochondrial OS=Homo sapiens OX=9606 GN=DUT PE=1 SV=4	23.8507	23.6094	0	15.82	24.4352	24.1464	24.489	24.3569	+	4	4	4	17.9	17.9	17.9	26.563	0	7.3544	101340000	14	1.42695	0.0392215	-0.818014	-1.12113	sp|P33316|DUT_HUMAN	sp|P33316|DUT_HUMAN	519
>sp|P23526|SAHH_HUMAN Adenosylhomocysteinase OS=Homo sapiens OX=9606 GN=AHCY PE=1 SV=4	23.6772	23.8879	0	15.855	27.5423	27.3815	27.7447	27.5562	+	13	13	13	28.9	28.9	28.9	47.716	0	80.722	676970000	36	2.31462	0	-4.13556	-4.6901	sp|P23526|SAHH_HUMAN	sp|P23526|SAHH_HUMAN	449
>sp|O14654|IRS4_HUMAN Insulin receptor substrate 4 OS=Homo sapiens OX=9606 GN=IRS4 PE=1 SV=1	0	23.7471	23.9104	15.8858	24.0138	24.257	24.1243	24.1317		6	6	6	5.9	5.9	5.9	133.77	0	16.948	86579000	15	1.34919	0.305443	-0.400802	-0.636787	sp|O14654|IRS4_HUMAN	sp|O14654|IRS4_HUMAN	124
>sp|Q8WXI9|P66B_HUMAN Transcriptional repressor p66-beta OS=Homo sapiens OX=9606 GN=GATAD2B PE=1 SV=1	0	24.027	23.7114	15.9128	25.2398	25.399	25.1626	25.2671	+	7	7	6	12.8	12.8	11	65.26	0	32.129	151860000	18	2.34468	0.000898551	-1.53016	-2.26688	sp|Q8WXI9|P66B_HUMAN	sp|Q8WXI9|P66B_HUMAN	1223
>sp|O95793|STAU1_HUMAN Double-stranded RNA-binding protein Staufen homolog 1 OS=Homo sapiens OX=9606 GN=STAU1 PE=1 SV=2	24.4895	0	23.6067	16.0321	24.2386	24.0226	24.3671	24.2094		7	7	6	15.3	15.3	13.7	63.182	0	17.416	101930000	16	0.438023	0.311225	-0.805408	-0.671228	sp|O95793|STAU1_HUMAN	sp|O95793|STAU1_HUMAN	257
>sp|Q8WWM7|ATX2L_HUMAN Ataxin-2-like protein OS=Homo sapiens OX=9606 GN=ATXN2L PE=1 SV=2	0	24.2234	23.9604	16.0613	24.5788	25.1879	25.2959	25.0209	+	10	10	10	11.1	11.1	11.1	113.37	0	18.379	137920000	18	1.21155	0.0156923	-1.32712	-1.37851	sp|Q8WWM7|ATX2L_HUMAN	sp|Q8WWM7|ATX2L_HUMAN	1220
>sp|Q32MZ4|LRRF1_HUMAN Leucine-rich repeat flightless-interacting protein 1 OS=Homo sapiens OX=9606 GN=LRRFIP1 PE=1 SV=2	23.8327	24.378	0	16.0702	26.5436	25.3594	26.1165	26.0065	+	12	12	12	22.9	22.9	22.9	89.252	0	140.71	275110000	27	1.57492	0.000918519	-2.42173	-2.1156	sp|Q32MZ4|LRRF1_HUMAN	sp|Q32MZ4|LRRF1_HUMAN	1025
>sp|Q9H7B2|RPF2_HUMAN Ribosome production factor 2 homolog OS=Homo sapiens OX=9606 GN=RPF2 PE=1 SV=2	24.1568	0	24.3323	16.163	24.1972	23.9474	24.0484	24.0643		5	5	5	10.8	10.8	10.8	35.582	0	14.842	102100000	15	0.242458	0.660494	-0.372691	-0.35161	sp|Q9H7B2|RPF2_HUMAN	sp|Q9H7B2|RPF2_HUMAN	1426
>sp|P61981|1433G_HUMAN 14-3-3 protein gamma OS=Homo sapiens OX=9606 GN=YWHAG PE=1 SV=2	0	24.3583	24.296	16.2181	25.4393	24.8364	24.7665	25.0141	+	6	5	4	26.7	23.9	17.4	28.302	0	17.647	155680000	17	0.991425	0.0377123	-1.10851	-1.13935	sp|P61981|1433G_HUMAN	sp|P61981|1433G_HUMAN	716
>sp|P78371|TCPB_HUMAN T-complex protein 1 subunit beta OS=Homo sapiens OX=9606 GN=CCT2 PE=1 SV=4	24.6489	24.0552	0	16.2347	29.0484	27.9511	29.3201	28.7732	+	18	18	18	34.6	34.6	34.6	57.488	0	122.13	1672200000	58	2.93824	0	-4.7036	-4.5526	sp|P78371|TCPB_HUMAN	sp|P78371|TCPB_HUMAN	789
>sp|Q15637|SF01_HUMAN Splicing factor 1 OS=Homo sapiens OX=9606 GN=SF1 PE=1 SV=4	24.7033	24.0285	0	16.2439	24.3214	23.8136	24.251	24.1287		6	6	6	8.8	8.8	8.8	68.329	0	22.163	111380000	16	0.19584	0.708051	-0.341034	-0.301659	sp|Q15637|SF01_HUMAN	sp|Q15637|SF01_HUMAN	992
>sp|Q7KZF4|SND1_HUMAN Staphylococcal nuclease domain-containing protein 1 OS=Homo sapiens OX=9606 GN=SND1 PE=1 SV=1	24.4285	0	24.4522	16.2936	24.2821	24.6954	24.2868	24.4214		9	9	9	12.6	12.6	12.6	102	0	24.869	112970000	18	0.363417	0.397901	-0.746721	-0.584363	sp|Q7KZF4|SND1_HUMAN	sp|Q7KZF4|SND1_HUMAN	1099
>sp|Q13547|HDAC1_HUMAN Histone deacetylase 1 OS=Homo sapiens OX=9606 GN=HDAC1 PE=1 SV=1	24.5009	0	24.3888	16.2966	24.5463	25.398	24.5389	24.8277		8	8	3	18.3	18.3	7.5	55.102	0	29.807	156030000	25	0.648477	0.147231	-0.91039	-0.827235	sp|Q13547|HDAC1_HUMAN	sp|Q13547|HDAC1_HUMAN	899
>sp|P61964|WDR5_HUMAN WD repeat-containing protein 5 OS=Homo sapiens OX=9606 GN=WDR5 PE=1 SV=1	24.6484	0	24.2604	16.3029	25.721	24.9855	24.9771	25.2279	+	7	7	7	26.9	26.9	26.9	36.588	0	23.46	173820000	16	1.29944	0.0389226	-0.871724	-1.10608	sp|P61964|WDR5_HUMAN	sp|P61964|WDR5_HUMAN	714
>sp|Q96J01|THOC3_HUMAN THO complex subunit 3 OS=Homo sapiens OX=9606 GN=THOC3 PE=1 SV=1	0	24.5008	24.5478	16.3495	27.0935	26.8803	26.2791	26.751	+	8	8	8	22.5	22.5	22.5	38.771	0	35.736	415540000	25	1.39831	0.000905109	-2.91984	-2.3644	sp|Q96J01|THOC3_HUMAN	sp|Q96J01|THOC3_HUMAN	1288
>sp|P60174|TPIS_HUMAN Triosephosphate isomerase OS=Homo sapiens OX=9606 GN=TPI1 PE=1 SV=3	0	25.3103	23.9049	16.4051	24.0294	24.3809	23.9663	24.1255		4	4	4	16.8	16.8	16.8	30.791	0	16.015	98726000	12	0.00804316	0.987828	0.0162284	0.0143485	sp|P60174|TPIS_HUMAN	sp|P60174|TPIS_HUMAN	684
>sp|P24534|EF1B_HUMAN Elongation factor 1-beta OS=Homo sapiens OX=9606 GN=EEF1B2 PE=1 SV=3	24.3619	0	24.875	16.4123	26.5469	26.1342	26.2076	26.2962	+	8	6	6	27.6	23.6	23.6	24.763	0	14.483	311310000	17	1.43474	0.00331361	-2.11585	-2.16001	sp|P24534|EF1B_HUMAN	sp|P24534|EF1B_HUMAN	453
>sp|Q8TDY2|RBCC1_HUMAN RB1-inducible coiled-coil protein 1 OS=Homo sapiens OX=9606 GN=RB1CC1 PE=1 SV=3	24.3444	24.9462	0	16.4302	26.0562	25.1553	26.1382	25.7832	+	20	20	20	15.7	15.7	15.7	183.09	0	61.759	264510000	38	1.47753	0.00790476	-1.37337	-1.47703	sp|Q8TDY2|RBCC1_HUMAN	sp|Q8TDY2|RBCC1_HUMAN	1204
>sp|O94906|PRP6_HUMAN Pre-mRNA-processing factor 6 OS=Homo sapiens OX=9606 GN=PRPF6 PE=1 SV=1	0	24.542	24.779	16.4403	25.0476	24.8311	25.1217	25.0001		13	13	13	15.5	15.5	15.5	106.92	0	31.845	176250000	24	0.8392	0.210358	-0.598214	-0.765641	sp|O94906|PRP6_HUMAN	sp|O94906|PRP6_HUMAN	235
>sp|O60884|DNJA2_HUMAN DnaJ homolog subfamily A member 2 OS=Homo sapiens OX=9606 GN=DNAJA2 PE=1 SV=1	0	24.7363	24.7589	16.4984	27.892	27.2311	27.2472	27.4568	+	12	12	12	31.6	31.6	31.6	45.745	0	64.656	669680000	34	1.83967	0	-3.23151	-3.03164	sp|O60884|DNJA2_HUMAN	sp|O60884|DNJA2_HUMAN	191
>sp|P27348|1433T_HUMAN 14-3-3 protein theta OS=Homo sapiens OX=9606 GN=YWHAQ PE=1 SV=1	24.5896	25.1028	0	16.5641	26.5377	25.6808	25.5173	25.9119	+	5	5	5	27.8	27.8	27.8	27.764	0	43.276	269150000	15	0.953711	0.0166473	-1.7365	-1.38221	sp|P27348|1433T_HUMAN	sp|P27348|1433T_HUMAN	474
>sp|Q9Y230|RUVB2_HUMAN RuvB-like 2 OS=Homo sapiens OX=9606 GN=RUVBL2 PE=1 SV=3	0	25.0498	24.9861	16.6786	26.7265	26.5109	25.9292	26.3889	+	12	12	12	31.7	31.7	31.7	51.156	0	53.228	355400000	26	0.820367	0.0156255	-2.49254	-1.51359	sp|Q9Y230|RUVB2_HUMAN	sp|Q9Y230|RUVB2_HUMAN	1581
>sp|Q8IWS0|PHF6_HUMAN PHD finger protein 6 OS=Homo sapiens OX=9606 GN=PHF6 PE=1 SV=1	25.155	0	25.0139	16.723	24.6228	24.8447	24.5496	24.6724		6	6	6	23	23	23	41.29	0	31.383	157330000	14	0.184003	0.686049	-0.450302	-0.329191	sp|Q8IWS0|PHF6_HUMAN	sp|Q8IWS0|PHF6_HUMAN	1138
>sp|P04637|P53_HUMAN Cellular tumor antigen p53 OS=Homo sapiens OX=9606 GN=TP53 PE=1 SV=4	25.359	0	25.0173	16.7921	25.7168	26.6581	25.7119	26.0289	+	7	7	7	16.8	16.8	16.8	43.653	0	18.3	264460000	25	0.785471	0.033894	-1.61734	-1.2037	sp|P04637|P53_HUMAN	sp|P04637|P53_HUMAN	287
>sp|Q13148|TADBP_HUMAN TAR DNA-binding protein 43 OS=Homo sapiens OX=9606 GN=TARDBP PE=1 SV=1	25.3157	0	25.1074	16.8077	25.387	25.4612	25.669	25.5057		7	7	7	15.7	15.7	15.7	44.739	0	54.226	238510000	20	0.467326	0.151391	-1.51807	-0.878387	sp|Q13148|TADBP_HUMAN	sp|Q13148|TADBP_HUMAN	873
>sp|P04080|CYTB_HUMAN Cystatin-B OS=Homo sapiens OX=9606 GN=CSTB PE=1 SV=2	25.7255	24.7362	0	16.8206	26.4516	26.9221	25.9251	26.4329	+	6	6	6	79.6	79.6	79.6	11.139	0	46.167	355070000	21	1.10989	0.0124865	-1.69446	-1.48914	sp|P04080|CYTB_HUMAN	sp|P04080|CYTB_HUMAN	279
>sp|Q9BUQ8|DDX23_HUMAN Probable ATP-dependent RNA helicase DDX23 OS=Homo sapiens OX=9606 GN=DDX23 PE=1 SV=3	0	25.3204	25.2183	16.8462	25.3789	24.7674	25.2754	25.1406		15	15	15	17.2	17.2	17.2	95.581	0	35.561	204150000	31	0.228102	0.722638	-0.261391	-0.279712	sp|Q9BUQ8|DDX23_HUMAN	sp|Q9BUQ8|DDX23_HUMAN	1367
>sp|P63167|DYL1_HUMAN Dynein light chain 1, cytoplasmic OS=Homo sapiens OX=9606 GN=DYNLL1 PE=1 SV=1;>sp|Q96FJ2|DYL2_HUMAN Dynein light chain 2, cytoplasmic OS=Homo sapiens OX=9606 GN=DYNLL2 PE=1 SV=1	25.4182	0	25.3654	16.9279	26.3877	26.1368	26.6171	26.3805	+	4	4	4	59.6	59.6	59.6	10.366	0	60.608	394970000	17	0.724491	0.0298195	-2.02953	-1.30933	sp|P63167|DYL1_HUMAN;sp|Q96FJ2|DYL2_HUMAN	sp|P63167|DYL1_HUMAN;sp|Q96FJ2|DYL2_HUMAN	768
>sp|P06733|ENOA_HUMAN Alpha-enolase OS=Homo sapiens OX=9606 GN=ENO1 PE=1 SV=2	0	27.3627	25.0932	17.4853	25.0721	24.6987	23.7615	24.5108		11	11	11	30.2	30.2	30.2	47.168	0	57.722	257410000	24	0.431564	0.249178	1.07119	0.714485	sp|P06733|ENOA_HUMAN	sp|P06733|ENOA_HUMAN	312
>sp|P68133|ACTS_HUMAN Actin, alpha skeletal muscle OS=Homo sapiens OX=9606 GN=ACTA1 PE=1 SV=1;>sp|P68032|ACTC_HUMAN Actin, alpha cardiac muscle 1 OS=Homo sapiens OX=9606 GN=ACTC1 PE=1 SV=1;>sp|P62736|ACTA_HUMAN Actin, aortic smooth muscle OS=Homo sapiens O	0	27.078	26.2888	17.7889	28.2749	28.0394	28.3916	28.2353	+	20	5	5	42.4	16.4	16.4	42.051	0	55.226	1414800000	21	0.794088	0.0152759	-2.83383	-1.56901	sp|P68133|ACTS_HUMAN;sp|P68032|ACTC_HUMAN;sp|P62736|ACTA_HUMAN;sp|P63267|ACTH_HUMAN	sp|P68133|ACTS_HUMAN;sp|P68032|ACTC_HUMAN;sp|P62736|ACTA_HUMAN;sp|P63267|ACTH_HUMAN	778
>sp|Q14681|KCTD2_HUMAN BTB/POZ domain-containing protein KCTD2 OS=Homo sapiens OX=9606 GN=KCTD2 PE=1 SV=3	27.2162	26.9813	0	18.0658	26.3133	26.6798	26.7733	26.5888		4	4	4	24	24	24	28.527	0	55.639	631730000	16	0.252111	0.456371	-1.1621	-0.533234	sp|Q14681|KCTD2_HUMAN	sp|Q14681|KCTD2_HUMAN	942
>P02662 SWISS-PROT:P02662 Alpha-S1-casein - Bos taurus (Bovine).	0	33.3407	27.3704	20.237	27.0028	28.7143	29.9334	28.5502		10	10	10	36.2	36.2	36.2	22.975	0	58.663	11154000000	32	0.0819841	0.811873	-0.783723	-0.210433	CON__P02662	CON__P02662	12
>sp|Q9NVP1|DDX18_HUMAN ATP-dependent RNA helicase DDX18 OS=Homo sapiens OX=9606 GN=DDX18 PE=1 SV=2	23.0248	22.55	23.07	22.8816	0	0	0	0		4	4	4	4.6	4.6	4.6	75.406	0	7.063	27196000	11	0.485612	0.317611	0.686312	0.648058	sp|Q9NVP1|DDX18_HUMAN	sp|Q9NVP1|DDX18_HUMAN	1478
>sp|Q14562|DHX8_HUMAN ATP-dependent RNA helicase DHX8 OS=Homo sapiens OX=9606 GN=DHX8 PE=1 SV=1	23.3202	22.491	22.9419	22.9177	0	0	0	0		4	3	3	3	2.3	2.3	139.31	0	5.727	22709000	7	0.56258	0.501142	0.364429	0.469559	sp|Q14562|DHX8_HUMAN	sp|Q14562|DHX8_HUMAN	939
>sp|Q9H6S0|YTDC2_HUMAN 3-5 RNA helicase YTHDC2 OS=Homo sapiens OX=9606 GN=YTHDC2 PE=1 SV=2	22.951	22.9722	23.1864	23.0365	0	0	0	0		7	7	7	6.6	6.6	6.6	160.25	0	16.2	48687000	14	1.25507	0.0360966	0.913635	1.20494	sp|Q9H6S0|YTDC2_HUMAN	sp|Q9H6S0|YTDC2_HUMAN	1425
>sp|Q9GZR7|DDX24_HUMAN ATP-dependent RNA helicase DDX24 OS=Homo sapiens OX=9606 GN=DDX24 PE=1 SV=1	23.2024	23.1366	23.4749	23.2713	0	23.3689	0	7.78963		6	6	6	9.5	9.5	9.5	96.331	0	19.704	44987000	16	0.516447	0.526634	0.349324	0.450668	sp|Q9GZR7|DDX24_HUMAN	sp|Q9GZR7|DDX24_HUMAN	1402
>sp|Q99575|POP1_HUMAN Ribonucleases P/MRP protein subunit POP1 OS=Homo sapiens OX=9606 GN=POP1 PE=1 SV=2	23.4737	23.2805	23.4074	23.3872	23.678	23.8789	0	15.8523		8	8	8	10.4	10.4	10.4	114.71	0	18.091	54408000	16	0.118508	0.887219	-0.103144	-0.129049	sp|Q99575|POP1_HUMAN	sp|Q99575|POP1_HUMAN	1324
>sp|Q99590|SCAFB_HUMAN Protein SCAF11 OS=Homo sapiens OX=9606 GN=SCAF11 PE=1 SV=2	23.8076	23.1373	23.4373	23.4607	0	0	0	0		6	6	6	4.3	4.3	4.3	164.65	0	12.395	32252000	10	0.961258	0.0920482	0.81255	0.930696	sp|Q99590|SCAFB_HUMAN	sp|Q99590|SCAFB_HUMAN	1325
>sp|Q8NI36|WDR36_HUMAN WD repeat-containing protein 36 OS=Homo sapiens OX=9606 GN=WDR36 PE=1 SV=1	23.7132	23.2285	23.4695	23.4704	23.9496	0	0	7.9832		4	4	4	4.7	4.7	4.7	105.32	0	14.002	48347000	14	0.431195	0.376285	0.652912	0.601078	sp|Q8NI36|WDR36_HUMAN	sp|Q8NI36|WDR36_HUMAN	1191
>sp|Q9BSC4|NOL10_HUMAN Nucleolar protein 10 OS=Homo sapiens OX=9606 GN=NOL10 PE=1 SV=1	23.6837	23.3499	23.4931	23.5089	0	0	0	0		5	5	5	7	7	7	80.301	0	7.5469	43594000	14	1.03197	0.0295	1.15487	1.27182	sp|Q9BSC4|NOL10_HUMAN	sp|Q9BSC4|NOL10_HUMAN	1357
>sp|Q96DG6|CMBL_HUMAN Carboxymethylenebutenolidase homolog OS=Homo sapiens OX=9606 GN=CMBL PE=1 SV=1	23.8924	23.1482	23.8942	23.6449	24.0132	0	24.0648	16.026		3	3	3	17.1	17.1	17.1	28.048	0	7.4631	87122000	12	0.0661484	0.904202	0.109011	0.10272	sp|Q96DG6|CMBL_HUMAN	sp|Q96DG6|CMBL_HUMAN	1264
>sp|Q9Y2X3|NOP58_HUMAN Nucleolar protein 58 OS=Homo sapiens OX=9606 GN=NOP58 PE=1 SV=1	23.8143	23.8575	23.4225	23.6981	24.5127	0	0	8.1709		4	4	4	9.3	9.3	9.3	59.578	0	15.619	76433000	13	0.127456	0.83299	0.209654	0.195563	sp|Q9Y2X3|NOP58_HUMAN	sp|Q9Y2X3|NOP58_HUMAN	1594
>sp|Q8WTT2|NOC3L_HUMAN Nucleolar complex protein 3 homolog OS=Homo sapiens OX=9606 GN=NOC3L PE=1 SV=1	23.7736	23.6609	23.8487	23.7611	23.5812	0	23.7163	15.7658		5	5	5	6.8	6.8	6.8	92.547	0	11.465	73852000	15	0.841561	0.688468	0.183629	0.307135	sp|Q8WTT2|NOC3L_HUMAN	sp|Q8WTT2|NOC3L_HUMAN	1207
>sp|Q96GQ7|DDX27_HUMAN Probable ATP-dependent RNA helicase DDX27 OS=Homo sapiens OX=9606 GN=DDX27 PE=1 SV=2	24.1665	23.3556	23.795	23.7724	23.4749	0	0	7.82497		10	10	10	13.4	13.4	13.4	89.834	0	21.101	55221000	19	0.873898	0.249262	0.539084	0.705685	sp|Q96GQ7|DDX27_HUMAN	sp|Q96GQ7|DDX27_HUMAN	1279
>sp|Q15057|ACAP2_HUMAN Arf-GAP with coiled-coil, ANK repeat and PH domain-containing protein 2 OS=Homo sapiens OX=9606 GN=ACAP2 PE=1 SV=3	23.634	24.0656	23.7419	23.8138	0	0	24.3938	8.13127		6	6	6	7.5	7.5	7.5	88.028	0	13.526	79326000	13	0.163458	0.742316	0.340498	0.275659	sp|Q15057|ACAP2_HUMAN;sp|Q96P50|ACAP3_HUMAN	sp|Q15057|ACAP2_HUMAN	970
>sp|Q8IY81|SPB1_HUMAN pre-rRNA 2-O-ribose RNA methyltransferase FTSJ3 OS=Homo sapiens OX=9606 GN=FTSJ3 PE=1 SV=2	24.0216	23.5731	23.8685	23.8211	0	23.8542	23.9542	15.9361		7	7	7	8.7	8.7	8.7	96.557	0	16.196	76087000	18	0.318811	0.515783	0.538954	0.474212	sp|Q8IY81|SPB1_HUMAN	sp|Q8IY81|SPB1_HUMAN	1146
>sp|O60925|PFD1_HUMAN Prefoldin subunit 1 OS=Homo sapiens OX=9606 GN=PFDN1 PE=1 SV=2	23.5126	24.0293	23.9945	23.8455	0	0	24.2591	8.08637		4	4	4	23.8	23.8	23.8	14.21	0	15.913	86272000	11	0.365461	0.516342	0.465593	0.466566	sp|O60925|PFD1_HUMAN	sp|O60925|PFD1_HUMAN	192
>sp|Q52LJ0|FA98B_HUMAN Protein FAM98B OS=Homo sapiens OX=9606 GN=FAM98B PE=1 SV=2	24.1399	23.5854	23.9226	23.8826	24.0189	23.6708	24.2069	23.9655		5	5	5	14.3	14.3	14.3	45.547	0	25.018	97513000	17	0.135812	0.896851	-0.0828679	-0.114282	sp|Q52LJ0|FA98B_HUMAN	sp|Q52LJ0|FA98B_HUMAN	1037
>sp|Q5T200|ZC3HD_HUMAN Zinc finger CCCH domain-containing protein 13 OS=Homo sapiens OX=9606 GN=ZC3H13 PE=1 SV=1	24.6893	23.3458	23.6669	23.9007	0	0	0	0		9	9	9	5.9	5.9	5.9	196.63	0	20.471	315060000	14	1.07984	0.0135859	1.61113	1.36273	sp|Q5T200|ZC3HD_HUMAN	sp|Q5T200|ZC3HD_HUMAN	1054
>sp|Q9NW13|RBM28_HUMAN RNA-binding protein 28 OS=Homo sapiens OX=9606 GN=RBM28 PE=1 SV=3	23.2191	24.3951	24.12	23.9114	23.6113	0	23.6922	15.7678		14	14	14	21.7	21.7	21.7	85.737	0	33.881	81490000	22	0.403428	0.545087	0.385852	0.439654	sp|Q9NW13|RBM28_HUMAN	sp|Q9NW13|RBM28_HUMAN	1480
>sp|O60832|DKC1_HUMAN H/ACA ribonucleoprotein complex subunit DKC1 OS=Homo sapiens OX=9606 GN=DKC1 PE=1 SV=3	23.9939	23.86	23.942	23.932	0	0	0	0		5	5	5	12.3	12.3	12.3	57.673	0	21.648	70509000	15	0.614576	0.259839	0.664842	0.731845	sp|O60832|DKC1_HUMAN	sp|O60832|DKC1_HUMAN	189
>sp|Q8N9T8|KRI1_HUMAN Protein KRI1 homolog OS=Homo sapiens OX=9606 GN=KRI1 PE=1 SV=3	23.9023	24.0205	24.0126	23.9785	23.9565	0	23.4015	15.786		4	4	4	5.4	5.4	5.4	82.597	0	9.4541	76933000	15	0.759985	0.361991	0.449331	0.62176	sp|Q8N9T8|KRI1_HUMAN	sp|Q8N9T8|KRI1_HUMAN	1170
>sp|P60468|SC61B_HUMAN Protein transport protein Sec61 subunit beta OS=Homo sapiens OX=9606 GN=SEC61B PE=1 SV=2	24.4249	23.0024	24.5321	23.9865	0	23.691	0	7.897		3	3	3	31.2	31.2	31.2	9.9743	0	12.098	65977000	11	0.598134	0.198723	0.803827	0.742201	sp|P60468|SC61B_HUMAN	sp|P60468|SC61B_HUMAN	686
>sp|P41091|IF2G_HUMAN Eukaryotic translation initiation factor 2 subunit 3 OS=Homo sapiens OX=9606 GN=EIF2S3 PE=1 SV=3;>sp|Q2VIR3|IF2GL_HUMAN Eukaryotic translation initiation factor 2 subunit 3B OS=Homo sapiens OX=9606 GN=EIF2S3B PE=2 SV=2	24.0299	23.8541	24.0791	23.9877	0	24.3594	24.0725	16.144		6	6	6	18	18	18	51.109	0	23.604	86887000	15	0.0843302	0.906307	0.0825157	0.0995676	sp|P41091|IF2G_HUMAN;sp|Q2VIR3|IF2GL_HUMAN	sp|P41091|IF2G_HUMAN;sp|Q2VIR3|IF2GL_HUMAN	556
>sp|Q8IXB1|DJC10_HUMAN DnaJ homolog subfamily C member 10 OS=Homo sapiens OX=9606 GN=DNAJC10 PE=1 SV=2	24.3427	23.4039	24.2292	23.9919	0	23.9564	24.4321	16.1295		8	8	8	10.6	10.6	10.6	91.079	0	21.551	93246000	20	0.154928	0.797078	0.225264	0.217069	sp|Q8IXB1|DJC10_HUMAN	sp|Q8IXB1|DJC10_HUMAN	1143
>sp|Q9NPD3|EXOS4_HUMAN Exosome complex component RRP41 OS=Homo sapiens OX=9606 GN=EXOSC4 PE=1 SV=3	24.0644	24.0641	23.9434	24.024	0	24.6004	24.0032	16.2012		4	4	4	15.1	15.1	15.1	26.383	0	19.025	92116000	17	0.201952	0.685649	0.392277	0.328776	sp|Q9NPD3|EXOS4_HUMAN	sp|Q9NPD3|EXOS4_HUMAN	1447
>sp|Q9NQ55|SSF1_HUMAN Suppressor of SWI4 1 homolog OS=Homo sapiens OX=9606 GN=PPAN PE=2 SV=1	23.648	24.4135	24.3014	24.121	24.52	0	0	8.17333		5	5	5	9.9	9.9	9.9	53.193	0	9.0727	95631000	16	0.202748	0.765254	0.222274	0.241905	sp|Q9NQ55|SSF1_HUMAN	sp|Q9NQ55|SSF1_HUMAN	1450
>sp|Q9BU76|MMTA2_HUMAN Multiple myeloma tumor-associated protein 2 OS=Homo sapiens OX=9606 GN=MMTAG2 PE=1 SV=1	23.9951	24.1832	24.2524	24.1436	0	0	0	0		7	7	7	34.2	34.2	34.2	29.411	0	28.238	95310000	14	0.977788	0.0630886	0.920645	1.08885	sp|Q9BU76|MMTA2_HUMAN	sp|Q9BU76|MMTA2_HUMAN	1364
>sp|O43583|DENR_HUMAN Density-regulated protein OS=Homo sapiens OX=9606 GN=DENR PE=1 SV=2	24.1955	24.2068	24.0531	24.1518	0	24.3037	0	8.10123		3	3	3	25.3	25.3	25.3	22.092	0	19.274	82255000	9	0.508547	0.330946	0.635717	0.652159	sp|O43583|DENR_HUMAN	sp|O43583|DENR_HUMAN	162
>sp|P61326|MGN_HUMAN Protein mago nashi homolog OS=Homo sapiens OX=9606 GN=MAGOH PE=1 SV=1;>sp|Q96A72|MGN2_HUMAN Protein mago nashi homolog 2 OS=Homo sapiens OX=9606 GN=MAGOHB PE=1 SV=1	23.6664	24.6525	24.1567	24.1585	0	25.7658	25.6786	17.1481		6	6	6	36.3	36.3	36.3	17.163	0	15.74	166260000	22	0.269697	0.516613	-0.670853	-0.466705	sp|P61326|MGN_HUMAN;sp|Q96A72|MGN2_HUMAN	sp|P61326|MGN_HUMAN;sp|Q96A72|MGN2_HUMAN	707
>sp|Q99700|ATX2_HUMAN Ataxin-2 OS=Homo sapiens OX=9606 GN=ATXN2 PE=1 SV=2	24.3009	23.9163	24.3498	24.189	0	24.7184	24.7066	16.475		10	10	10	9.3	9.3	9.3	140.28	0	30.689	107630000	27	0.14402	0.753367	0.376476	0.266932	sp|Q99700|ATX2_HUMAN	sp|Q99700|ATX2_HUMAN	1329
>sp|Q96IZ7|RSRC1_HUMAN Serine/Arginine-related protein 53 OS=Homo sapiens OX=9606 GN=RSRC1 PE=1 SV=1	24.4288	23.8461	24.3092	24.1947	0	0	0	0		5	5	5	18.9	18.9	18.9	38.677	0	13.735	64799000	14	0.621656	0.227423	0.718342	0.737458	sp|Q96IZ7|RSRC1_HUMAN	sp|Q96IZ7|RSRC1_HUMAN	1287
>sp|Q96SB4|SRPK1_HUMAN SRSF protein kinase 1 OS=Homo sapiens OX=9606 GN=SRPK1 PE=1 SV=2	24.41	23.8599	24.3888	24.2196	0	0	0	0		7	7	4	8.7	8.7	6.1	74.324	0	9.5541	70536000	14	0.694892	0.0468421	1.63038	1.16475	sp|Q96SB4|SRPK1_HUMAN	sp|Q96SB4|SRPK1_HUMAN	1310
>sp|Q14966|ZN638_HUMAN Zinc finger protein 638 OS=Homo sapiens OX=9606 GN=ZNF638 PE=1 SV=2	24.6154	23.8009	24.2634	24.2266	0	0	0	0		9	9	9	5.4	5.4	5.4	220.62	0	14.109	72481000	14	1.15788	0.0244148	1.11626	1.20126	sp|Q14966|ZN638_HUMAN	sp|Q14966|ZN638_HUMAN	953
>sp|Q6P6C2|ALKB5_HUMAN RNA demethylase ALKBH5 OS=Homo sapiens OX=9606 GN=ALKBH5 PE=1 SV=2	24.3107	24.1451	24.2332	24.2297	24.3278	0	24.7603	16.3627		8	8	8	18.8	18.8	18.8	44.255	0	23.295	122580000	17	0.621133	0.638881	-0.23849	-0.364826	sp|Q6P6C2|ALKB5_HUMAN	sp|Q6P6C2|ALKB5_HUMAN	1081
>sp|Q01844|EWS_HUMAN RNA-binding protein EWS OS=Homo sapiens OX=9606 GN=EWSR1 PE=1 SV=1	23.9643	24.3717	24.3865	24.2408	24.0794	0	23.69	15.9231		5	5	5	11	11	11	68.477	0	16.686	90808000	15	0.621967	0.168732	0.882356	0.835856	sp|Q01844|EWS_HUMAN	sp|Q01844|EWS_HUMAN	817
>sp|P06702|S10A9_HUMAN Protein S100-A9 OS=Homo sapiens OX=9606 GN=S100A9 PE=1 SV=1	24.6325	24.2174	23.9252	24.2584	0	0	0	0		4	4	4	25.4	25.4	25.4	13.242	0	7.318	56241000	10	1.49527	0.00591045	1.47936	1.6305	sp|P06702|S10A9_HUMAN	sp|P06702|S10A9_HUMAN	308
>sp|P55795|HNRH2_HUMAN Heterogeneous nuclear ribonucleoprotein H2 OS=Homo sapiens OX=9606 GN=HNRNPH2 PE=1 SV=1	24.4458	24.7012	23.6465	24.2645	0	0	25.5038	8.50127		17	8	8	43.9	30.3	30.3	49.263	0	34.556	187550000	20	0.152966	0.719598	0.440742	0.288604	sp|P55795|HNRH2_HUMAN	sp|P55795|HNRH2_HUMAN	675
>sp|Q5T3I0|GPTC4_HUMAN G patch domain-containing protein 4 OS=Homo sapiens OX=9606 GN=GPATCH4 PE=1 SV=2	24.3649	23.9832	24.4954	24.2812	0	0	0	0		7	7	7	17.3	17.3	17.3	50.381	0	15.585	64827000	13	1.76248	0.019456	0.897509	1.23288	sp|Q5T3I0|GPTC4_HUMAN	sp|Q5T3I0|GPTC4_HUMAN	1055
>sp|Q5JSZ5|PRC2B_HUMAN Protein PRRC2B OS=Homo sapiens OX=9606 GN=PRRC2B PE=1 SV=2	24.8407	23.9577	24.1009	24.2998	0	0	0	0		10	9	8	5.3	5	4.7	242.96	0	31.829	80395000	17	0.846832	0.0538954	1.15217	1.06201	sp|Q5JSZ5|PRC2B_HUMAN	sp|Q5JSZ5|PRC2B_HUMAN	1047
>sp|O95478|NSA2_HUMAN Ribosome biogenesis protein NSA2 homolog OS=Homo sapiens OX=9606 GN=NSA2 PE=1 SV=1	24.3118	24.2142	24.3742	24.3001	0	24.6295	0	8.20983		6	6	6	24.6	24.6	24.6	30.065	0	11.236	76704000	15	0.520211	0.248871	0.818453	0.74691	sp|O95478|NSA2_HUMAN	sp|O95478|NSA2_HUMAN	251
>sp|P16615|AT2A2_HUMAN Sarcoplasmic/endoplasmic reticulum calcium ATPase 2 OS=Homo sapiens OX=9606 GN=ATP2A2 PE=1 SV=1;>sp|Q93084|AT2A3_HUMAN Sarcoplasmic/endoplasmic reticulum calcium ATPase 3 OS=Homo sapiens OX=9606 GN=ATP2A3 PE=1 SV=2	24.17	24.1226	24.6875	24.3267	24.1399	25.4908	0	16.5436		8	8	4	10.4	10.4	5.1	114.76	0	46.418	110400000	22	0.0251768	0.958489	-0.0482095	-0.0432201	sp|P16615|AT2A2_HUMAN;sp|Q93084|AT2A3_HUMAN	sp|P16615|AT2A2_HUMAN;sp|Q93084|AT2A3_HUMAN	403
>sp|Q6KB66|K2C80_HUMAN Keratin, type II cytoskeletal 80 OS=Homo sapiens OX=9606 GN=KRT80 PE=1 SV=2;>Q6KB66-1 SWISS-PROT:Q6KB66-1 Tax_Id=9606 Gene_Symbol=KRT80 Isoform 1 of Keratin, type II cytoskeletal 80	24.583	24.8195	23.5882	24.3302	23.7791	23.7653	0	15.8481		4	4	4	9.1	9.1	9.1	50.525	0	11.322	86489000	13	0.802998	0.119622	0.820272	0.854946	sp|Q6KB66|K2C80_HUMAN;CON__Q6KB66-1;CON__Q0VBK2	sp|Q6KB66|K2C80_HUMAN;CON__Q6KB66-1	51
>sp|P51114|FXR1_HUMAN Fragile X mental retardation syndrome-related protein 1 OS=Homo sapiens OX=9606 GN=FXR1 PE=1 SV=3	24.5351	24.0863	24.4774	24.3663	24.739	24.7478	24.5693	24.6854		7	7	6	12.4	12.4	11.1	69.72	0	20.877	128940000	25	0.857119	0.485703	-0.319054	-0.489006	sp|P51114|FXR1_HUMAN	sp|P51114|FXR1_HUMAN	633
>sp|Q9NW64|RBM22_HUMAN Pre-mRNA-splicing factor RBM22 OS=Homo sapiens OX=9606 GN=RBM22 PE=1 SV=1	24.3985	23.9954	24.7423	24.3787	24.2637	0	23.763	16.0089		6	6	6	15.7	15.7	15.7	46.895	0	20.459	104650000	19	0.4818	0.130113	1.65682	0.911691	sp|Q9NW64|RBM22_HUMAN	sp|Q9NW64|RBM22_HUMAN	1481
>sp|P49756|RBM25_HUMAN RNA-binding protein 25 OS=Homo sapiens OX=9606 GN=RBM25 PE=1 SV=3	24.504	24.3778	24.2762	24.386	24.4517	24.0806	24.573	24.3684		7	7	7	8.8	8.8	8.8	100.18	0	22.453	128810000	20	0.035661	0.978299	0.0175514	0.0265078	sp|P49756|RBM25_HUMAN	sp|P49756|RBM25_HUMAN	618
>sp|Q9Y3C1|NOP16_HUMAN Nucleolar protein 16 OS=Homo sapiens OX=9606 GN=NOP16 PE=1 SV=2	24.6298	23.8998	24.6854	24.405	24.3483	24.7238	23.5961	24.2227		7	7	7	37.1	37.1	37.1	21.188	0	17.602	120890000	21	0.163595	0.816533	0.182294	0.198768	sp|Q9Y3C1|NOP16_HUMAN	sp|Q9Y3C1|NOP16_HUMAN	1603
>sp|Q92878|RAD50_HUMAN DNA repair protein RAD50 OS=Homo sapiens OX=9606 GN=RAD50 PE=1 SV=1	24.5318	24.2316	24.4837	24.4157	26.66	26.1672	26.5194	26.4489	+	17	17	17	14.9	14.9	14.9	153.89	0	82.153	352070000	43	3.13165	0	-2.0332	-3.01831	sp|Q92878|RAD50_HUMAN	sp|Q92878|RAD50_HUMAN	1236
>sp|Q9H7N4|SFR19_HUMAN Splicing factor, arginine/serine-rich 19 OS=Homo sapiens OX=9606 GN=SCAF1 PE=1 SV=3	24.7573	23.7169	24.7827	24.419	23.8777	0	0	7.95923		9	9	9	10.2	10.2	10.2	139.27	0	19.957	85905000	18	1.10136	0.0299275	1.12073	1.14657	sp|Q9H7N4|SFR19_HUMAN	sp|Q9H7N4|SFR19_HUMAN	1429
>sp|Q14011|CIRBP_HUMAN Cold-inducible RNA-binding protein OS=Homo sapiens OX=9606 GN=CIRBP PE=1 SV=1	24.4778	24.1687	24.6122	24.4196	0	0	0	0		4	4	4	30.2	30.2	30.2	18.648	0	12.993	66460000	10	1.39273	0.00333333	2.21675	2.17303	sp|Q14011|CIRBP_HUMAN	sp|Q14011|CIRBP_HUMAN	920
>sp|Q7L2E3|DHX30_HUMAN ATP-dependent RNA helicase DHX30 OS=Homo sapiens OX=9606 GN=DHX30 PE=1 SV=1	24.3834	23.7367	25.2066	24.4422	23.7581	23.6522	23.5859	23.6654		11	11	11	10.6	10.6	10.6	133.94	0	19.766	106680000	26	0.682032	0.178005	0.776845	0.836855	sp|Q7L2E3|DHX30_HUMAN	sp|Q7L2E3|DHX30_HUMAN	1102
>sp|E9PRG8|CK098_HUMAN Uncharacterized protein C11orf98 OS=Homo sapiens OX=9606 GN=C11orf98 PE=4 SV=2	25.1195	24.2413	23.9732	24.4447	0	0	0	0		5	5	5	42.3	42.3	42.3	14.234	0	9.2494	96731000	10	1.77521	0.00237241	1.87873	2.10768	sp|E9PRG8|CK098_HUMAN	sp|E9PRG8|CK098_HUMAN	97
>sp|O00425|IF2B3_HUMAN Insulin-like growth factor 2 mRNA-binding protein 3 OS=Homo sapiens OX=9606 GN=IGF2BP3 PE=1 SV=2	24.5603	24.1048	24.7844	24.4832	24.5198	24.807	24.5605	24.6291		13	9	8	23.3	17.3	16.1	63.704	0	17.899	143010000	22	0.25445	0.816532	-0.14594	-0.202936	sp|O00425|IF2B3_HUMAN	sp|O00425|IF2B3_HUMAN	111
>sp|P68371|TBB4B_HUMAN Tubulin beta-4B chain OS=Homo sapiens OX=9606 GN=TUBB4B PE=1 SV=1;>sp|P04350|TBB4A_HUMAN Tubulin beta-4A chain OS=Homo sapiens OX=9606 GN=TUBB4A PE=1 SV=2	23.7424	25.7548	23.9802	24.4925	28.666	29.1342	29.1889	28.9964	+	18	18	5	32.1	32.1	11.2	49.83	0	108.8	1782300000	72	1.83632	0	-4.50387	-3.89541	sp|P68371|TBB4B_HUMAN;sp|P04350|TBB4A_HUMAN;sp|Q3ZCM7|TBB8_HUMAN	sp|P68371|TBB4B_HUMAN;sp|P04350|TBB4A_HUMAN	781
>sp|Q13610|PWP1_HUMAN Periodic tryptophan protein 1 homolog OS=Homo sapiens OX=9606 GN=PWP1 PE=1 SV=1	24.586	24.4256	24.5011	24.5042	0	0	0	0		7	7	7	11.8	11.8	11.8	55.827	0	13.436	64034000	14	1.29853	0.006	1.76019	1.91351	sp|Q13610|PWP1_HUMAN	sp|Q13610|PWP1_HUMAN	905
>sp|P07814|SYEP_HUMAN Bifunctional glutamate/proline--tRNA ligase OS=Homo sapiens OX=9606 GN=EPRS PE=1 SV=5	25.9414	23.982	23.6269	24.5168	27.6517	27.1806	27.0049	27.2791	+	23	23	23	19.2	19.2	19.2	170.59	0	129.42	646200000	58	1.2733	0.00287117	-2.76231	-2.21853	sp|P07814|SYEP_HUMAN	sp|P07814|SYEP_HUMAN	325
>sp|P05141|ADT2_HUMAN ADP/ATP translocase 2 OS=Homo sapiens OX=9606 GN=SLC25A5 PE=1 SV=7;>sp|P12236|ADT3_HUMAN ADP/ATP translocase 3 OS=Homo sapiens OX=9606 GN=SLC25A6 PE=1 SV=4;>sp|P12235|ADT1_HUMAN ADP/ATP translocase 1 OS=Homo sapiens OX=9606 GN=SLC25A4	24.0073	24.2316	25.3548	24.5312	0	23.9456	0	7.98187		7	7	7	22.8	22.8	22.8	32.852	0	13.558	103360000	18	1.12404	0.0165103	1.3789	1.28089	sp|P05141|ADT2_HUMAN;sp|P12236|ADT3_HUMAN;sp|P12235|ADT1_HUMAN;sp|Q9H0C2|ADT4_HUMAN	sp|P05141|ADT2_HUMAN;sp|P12236|ADT3_HUMAN;sp|P12235|ADT1_HUMAN	297
>sp|P49755|TMEDA_HUMAN Transmembrane emp24 domain-containing protein 10 OS=Homo sapiens OX=9606 GN=TMED10 PE=1 SV=2	24.6328	24.2651	24.7673	24.5551	24.4974	24.5808	0	16.3594		3	3	3	14.2	14.2	14.2	24.976	0	10.299	113040000	19	0.382874	0.4451	0.577667	0.533941	sp|P49755|TMEDA_HUMAN	sp|P49755|TMEDA_HUMAN	617
>sp|P62633|CNBP_HUMAN Cellular nucleic acid-binding protein OS=Homo sapiens OX=9606 GN=CNBP PE=1 SV=1	24.5103	24.343	24.8287	24.5607	26.1513	24.9991	25.5684	25.5729	+	7	7	7	48	48	48	19.463	0	45.705	236200000	24	1.11706	0.0356389	-1.01227	-1.17456	sp|P62633|CNBP_HUMAN	sp|P62633|CNBP_HUMAN	739
>sp|Q15428|SF3A2_HUMAN Splicing factor 3A subunit 2 OS=Homo sapiens OX=9606 GN=SF3A2 PE=1 SV=2	24.4639	24.6738	24.5586	24.5654	0	0	0	0		4	4	4	8	8	8	49.255	0	19.838	130970000	17	0.878806	0.0348112	1.31846	1.26589	sp|Q15428|SF3A2_HUMAN	sp|Q15428|SF3A2_HUMAN	989
>sp|Q92620|PRP16_HUMAN Pre-mRNA-splicing factor ATP-dependent RNA helicase PRP16 OS=Homo sapiens OX=9606 GN=DHX38 PE=1 SV=2	24.3832	24.4056	24.9328	24.5739	0	0	0	0		12	12	12	12.6	12.6	12.6	140.5	0	61.356	68486000	16	0.94234	0.0274579	1.35983	1.27849	sp|Q92620|PRP16_HUMAN	sp|Q92620|PRP16_HUMAN	1231
>sp|P14618|KPYM_HUMAN Pyruvate kinase PKM OS=Homo sapiens OX=9606 GN=PKM PE=1 SV=4	23.1722	25.8026	24.7611	24.5786	27.8603	27.8706	27.9575	27.8961	+	14	14	14	30.7	30.7	30.7	57.936	0	74.793	835810000	52	1.30943	0.00175887	-3.3175	-2.62164	sp|P14618|KPYM_HUMAN;sp|P30613|KPYR_HUMAN	sp|P14618|KPYM_HUMAN	385
>sp|O43167|ZBT24_HUMAN Zinc finger and BTB domain-containing protein 24 OS=Homo sapiens OX=9606 GN=ZBTB24 PE=1 SV=2	24.6219	24.5077	24.6328	24.5875	0	0	0	0		7	7	7	10.5	10.5	10.5	78.281	0	20.132	79035000	17	1.01264	0.0200791	1.38708	1.42752	sp|O43167|ZBT24_HUMAN	sp|O43167|ZBT24_HUMAN	151
>sp|Q96GA3|LTV1_HUMAN Protein LTV1 homolog OS=Homo sapiens OX=9606 GN=LTV1 PE=1 SV=1	24.896	24.3776	24.496	24.5899	24.5972	24.3349	24.544	24.492		7	7	7	16.8	16.8	16.8	54.854	0	20.795	141990000	24	0.209274	0.871906	0.0978018	0.144659	sp|Q96GA3|LTV1_HUMAN	sp|Q96GA3|LTV1_HUMAN	1277
>sp|Q08188|TGM3_HUMAN Protein-glutamine gamma-glutamyltransferase E OS=Homo sapiens OX=9606 GN=TGM3 PE=1 SV=4	24.5558	25.2429	24.0445	24.6144	24.5145	24.8006	24.6814	24.6655		9	9	9	16.3	16.3	16.3	76.631	0	22.503	158770000	23	0.0466748	0.942183	-0.0510934	-0.0596212	sp|Q08188|TGM3_HUMAN	sp|Q08188|TGM3_HUMAN	850
>sp|Q9Y3B9|RRP15_HUMAN RRP15-like protein OS=Homo sapiens OX=9606 GN=RRP15 PE=1 SV=2	24.7313	24.4104	24.7284	24.6234	0	0	0	0		4	4	4	14.2	14.2	14.2	31.484	0	18.57	106960000	12	0.875795	0.0293577	1.46809	1.31427	sp|Q9Y3B9|RRP15_HUMAN	sp|Q9Y3B9|RRP15_HUMAN	1602
>sp|Q9UQ80|PA2G4_HUMAN Proliferation-associated protein 2G4 OS=Homo sapiens OX=9606 GN=PA2G4 PE=1 SV=3	24.4251	24.3594	25.1179	24.6341	24.7795	0	24.3594	16.3796		8	8	8	21.6	21.6	21.6	43.786	0	37.726	128360000	24	0.352568	0.628217	0.311815	0.359666	sp|Q9UQ80|PA2G4_HUMAN	sp|Q9UQ80|PA2G4_HUMAN	1578
>sp|P48643|TCPE_HUMAN T-complex protein 1 subunit epsilon OS=Homo sapiens OX=9606 GN=CCT5 PE=1 SV=1	25.3682	24.0317	24.5429	24.6476	28.4672	28.4165	28.6394	28.5077	+	22	22	22	35.9	35.9	35.9	59.67	0	80.5	1300600000	77	2.07101	0	-3.86006	-4.31217	sp|P48643|TCPE_HUMAN	sp|P48643|TCPE_HUMAN	599
>sp|P25705|ATPA_HUMAN ATP synthase subunit alpha, mitochondrial OS=Homo sapiens OX=9606 GN=ATP5F1A PE=1 SV=1	23.1309	25.6226	25.2084	24.654	0	25.487	23.7451	16.4107		11	11	11	22.6	22.6	22.6	59.75	0	40.618	132720000	22	0.248384	0.525133	0.718805	0.437003	sp|P25705|ATPA_HUMAN	sp|P25705|ATPA_HUMAN	461
>sp|Q13123|RED_HUMAN Protein Red OS=Homo sapiens OX=9606 GN=IK PE=1 SV=3	25.2002	24.3089	24.5055	24.6715	24.9551	24.9546	25.3701	25.0933		11	11	11	22.3	22.3	22.3	65.601	0	34.078	189290000	35	0.585536	0.435982	-0.421693	-0.52467	sp|Q13123|RED_HUMAN	sp|Q13123|RED_HUMAN	872
>sp|Q9UEG4|ZN629_HUMAN Zinc finger protein 629 OS=Homo sapiens OX=9606 GN=ZNF629 PE=1 SV=2	24.5118	24.7806	24.7374	24.6766	0	0	0	0		10	10	10	13	13	13	96.619	0	16.757	79519000	22	1.34676	0.0036648	2.02492	2.08287	sp|Q9UEG4|ZN629_HUMAN	sp|Q9UEG4|ZN629_HUMAN	1529
>sp|Q03393|PTPS_HUMAN 6-pyruvoyl tetrahydrobiopterin synthase OS=Homo sapiens OX=9606 GN=PTS PE=1 SV=1	24.1966	24.7848	25.0534	24.6783	0	24.5813	25.0727	16.5513		4	4	4	28.3	28.3	28.3	16.386	0	7.7278	154080000	14	0.302805	0.451462	0.775494	0.528016	sp|Q03393|PTPS_HUMAN	sp|Q03393|PTPS_HUMAN	827
>sp|Q8NE71|ABCF1_HUMAN ATP-binding cassette sub-family F member 1 OS=Homo sapiens OX=9606 GN=ABCF1 PE=1 SV=2	25.0397	24.4065	24.5989	24.6817	24.6406	0	24.5701	16.4036		9	8	8	14.7	13.8	13.8	95.925	0	28	137770000	17	0.416659	0.346005	0.755383	0.627016	sp|Q8NE71|ABCF1_HUMAN	sp|Q8NE71|ABCF1_HUMAN	1183
>sp|Q16527|CSRP2_HUMAN Cysteine and glycine-rich protein 2 OS=Homo sapiens OX=9606 GN=CSRP2 PE=1 SV=3	24.6993	24.7534	24.6099	24.6875	25.7044	25.348	25.7499	25.6008	+	7	7	7	53.9	53.9	53.9	20.954	0	37.594	231590000	24	1.91314	0.0158159	-0.913236	-1.44089	sp|Q16527|CSRP2_HUMAN	sp|Q16527|CSRP2_HUMAN	1006
>sp|Q969Q0|RL36L_HUMAN 60S ribosomal protein L36a-like OS=Homo sapiens OX=9606 GN=RPL36AL PE=1 SV=3	24.3959	24.7298	24.9689	24.6982	24.1846	24.3201	24.4545	24.3197		16	4	4	62.3	10.4	10.4	12.469	0	10.564	138840000	16	0.865343	0.406855	0.378455	0.55369	sp|Q969Q0|RL36L_HUMAN	sp|Q969Q0|RL36L_HUMAN	1248
>sp|Q9BUJ2|HNRL1_HUMAN Heterogeneous nuclear ribonucleoprotein U-like protein 1 OS=Homo sapiens OX=9606 GN=HNRNPUL1 PE=1 SV=2	24.7465	24.5937	24.7788	24.7063	0	24.6801	24.9115	16.5305		9	9	9	11.8	11.8	11.8	95.737	0	28.724	136980000	22	0.0264612	0.987543	-0.00953992	-0.0154172	sp|Q9BUJ2|HNRL1_HUMAN	sp|Q9BUJ2|HNRL1_HUMAN	1366
>sp|Q16531|DDB1_HUMAN DNA damage-binding protein 1 OS=Homo sapiens OX=9606 GN=DDB1 PE=1 SV=1	24.4908	24.84	24.8401	24.7236	26.9229	27.4747	27.4536	27.2837	+	19	19	19	19.2	19.2	19.2	126.97	0	85.553	607160000	44	3.17711	0	-2.56005	-3.58146	sp|Q16531|DDB1_HUMAN	sp|Q16531|DDB1_HUMAN	1007
>sp|P55769|NH2L1_HUMAN NHP2-like protein 1 OS=Homo sapiens OX=9606 GN=SNU13 PE=1 SV=3	24.5893	24.6901	24.9396	24.7397	25.2469	24.909	24.4563	24.8707		3	3	3	31.2	31.2	31.2	14.173	0	18.665	162130000	11	0.193284	0.841709	-0.131085	-0.174416	sp|P55769|NH2L1_HUMAN	sp|P55769|NH2L1_HUMAN	673
>sp|P40227|TCPZ_HUMAN T-complex protein 1 subunit zeta OS=Homo sapiens OX=9606 GN=CCT6A PE=1 SV=3	24.8061	24.9412	24.5286	24.7586	28.7351	27.6593	28.9917	28.462	+	19	19	19	34.3	34.3	34.3	58.024	0	126.17	1349100000	61	2.11303	0	-3.70336	-4.00005	sp|P40227|TCPZ_HUMAN;sp|Q92526|TCPW_HUMAN	sp|P40227|TCPZ_HUMAN	553
>sp|Q13428|TCOF_HUMAN Treacle protein OS=Homo sapiens OX=9606 GN=TCOF1 PE=1 SV=3	24.9984	24.4143	24.8683	24.7603	25.1332	24.7272	25.2792	25.0465		11	11	11	9.5	9.5	9.5	152.1	0	29.748	200280000	30	0.518689	0.599754	-0.286228	-0.385688	sp|Q13428|TCOF_HUMAN	sp|Q13428|TCOF_HUMAN	892
>sp|Q9BWU0|NADAP_HUMAN Kanadaptin OS=Homo sapiens OX=9606 GN=SLC4A1AP PE=1 SV=1	24.8929	24.8331	24.5754	24.7671	25.1947	24.7236	24.9388	24.9524		12	12	12	20.1	20.1	20.1	88.813	0	48.831	170550000	29	0.472986	0.720022	-0.18524	-0.277552	sp|Q9BWU0|NADAP_HUMAN	sp|Q9BWU0|NADAP_HUMAN	1381
>sp|Q99873|ANM1_HUMAN Protein arginine N-methyltransferase 1 OS=Homo sapiens OX=9606 GN=PRMT1 PE=1 SV=3	24.8414	24.9988	24.5054	24.7819	25.1413	25.5571	26.3586	25.6857		10	10	10	31.5	31.5	31.5	42.461	0	53.912	281270000	25	0.948511	0.0730717	-0.903775	-1.02038	sp|Q99873|ANM1_HUMAN;sp|Q9NR22|ANM8_HUMAN	sp|Q99873|ANM1_HUMAN	1337
>sp|Q08378|GOGA3_HUMAN Golgin subfamily A member 3 OS=Homo sapiens OX=9606 GN=GOLGA3 PE=1 SV=2	24.937	24.8478	24.5709	24.7852	25.5826	24.6816	25.8027	25.3556		20	20	20	18.2	18.2	18.2	167.35	0	50.898	240110000	37	0.632691	0.305349	-0.570414	-0.663092	sp|Q08378|GOGA3_HUMAN	sp|Q08378|GOGA3_HUMAN	852
>sp|Q15185|TEBP_HUMAN Prostaglandin E synthase 3 OS=Homo sapiens OX=9606 GN=PTGES3 PE=1 SV=1	25.1021	24.6933	24.5731	24.7895	27.656	27.3805	27.1619	27.3995	+	7	7	7	37.5	37.5	37.5	18.697	0	97.928	646100000	29	3.54938	0	-2.60997	-3.65217	sp|Q15185|TEBP_HUMAN	sp|Q15185|TEBP_HUMAN	976
>sp|P12270|TPR_HUMAN Nucleoprotein TPR OS=Homo sapiens OX=9606 GN=TPR PE=1 SV=3	25.055	24.7013	24.7132	24.8232	25.4554	26.2142	26.0837	25.9178	+	24	24	24	12.7	12.7	12.7	267.29	0	81.545	272700000	46	1.58372	0.013646	-1.0946	-1.43769	sp|P12270|TPR_HUMAN	sp|P12270|TPR_HUMAN	372
>sp|Q86VM9|ZCH18_HUMAN Zinc finger CCCH domain-containing protein 18 OS=Homo sapiens OX=9606 GN=ZC3H18 PE=1 SV=2	25.3574	24.4761	24.6506	24.828	0	0	0	0		7	7	7	10.6	10.6	10.6	106.38	0	11.385	88415000	15	1.63873	0.00288889	1.86735	1.90105	sp|Q86VM9|ZCH18_HUMAN	sp|Q86VM9|ZCH18_HUMAN	1126
>sp|Q15365|PCBP1_HUMAN Poly(rC)-binding protein 1 OS=Homo sapiens OX=9606 GN=PCBP1 PE=1 SV=2	25.1511	24.7038	24.6697	24.8415	26.3297	27.3616	25.9534	26.5482	+	7	7	4	25	25	14	37.497	0	34.409	378980000	23	1.36997	0.00443299	-1.70665	-1.7991	sp|Q15365|PCBP1_HUMAN	sp|Q15365|PCBP1_HUMAN	981
>sp|P04085|PDGFA_HUMAN Platelet-derived growth factor subunit A OS=Homo sapiens OX=9606 GN=PDGFA PE=1 SV=1	24.9152	24.4948	25.116	24.842	0	0	0	0		7	7	7	34.6	34.6	34.6	24.043	0	14.877	84952000	19	3.22664	0	2.79977	3.59998	sp|P04085|PDGFA_HUMAN	sp|P04085|PDGFA_HUMAN	281
>sp|Q8IX01|SUGP2_HUMAN SURP and G-patch domain-containing protein 2 OS=Homo sapiens OX=9606 GN=SUGP2 PE=1 SV=2	25.108	24.3569	25.0921	24.8523	24.1178	24.4753	0	16.1977		10	10	10	12.3	12.3	12.3	120.21	0	31.662	124150000	23	0.73924	0.0795432	1.128	0.996443	sp|Q8IX01|SUGP2_HUMAN	sp|Q8IX01|SUGP2_HUMAN	1140
>sp|Q16576|RBBP7_HUMAN Histone-binding protein RBBP7 OS=Homo sapiens OX=9606 GN=RBBP7 PE=1 SV=1	25.0721	24.693	24.8304	24.8652	27.129	26.6232	27.0903	26.9475	+	11	5	5	26.4	16.9	16.9	47.82	0	56.524	507480000	29	3.07183	0	-2.08235	-2.98883	sp|Q16576|RBBP7_HUMAN	sp|Q16576|RBBP7_HUMAN	1010
>sp|Q2TAY7|SMU1_HUMAN WD40 repeat-containing protein SMU1 OS=Homo sapiens OX=9606 GN=SMU1 PE=1 SV=2	24.9179	24.7974	24.8923	24.8692	24.9344	24.8759	25.1101	24.9735		7	7	7	16.6	16.6	16.6	57.543	0	37.889	191300000	27	0.552965	0.834802	-0.104272	-0.179983	sp|Q2TAY7|SMU1_HUMAN	sp|Q2TAY7|SMU1_HUMAN	1024
>sp|Q9UL40|ZN346_HUMAN Zinc finger protein 346 OS=Homo sapiens OX=9606 GN=ZNF346 PE=1 SV=1	24.8789	24.852	24.9717	24.9009	24.4414	0	0	8.14713		6	6	6	28.2	28.2	28.2	32.932	0	32.281	118340000	19	0.92256	0.0155593	1.91112	1.55396	sp|Q9UL40|ZN346_HUMAN	sp|Q9UL40|ZN346_HUMAN	1554
>sp|O43823|AKAP8_HUMAN A-kinase anchor protein 8 OS=Homo sapiens OX=9606 GN=AKAP8 PE=1 SV=1	25.2441	24.3872	25.0871	24.9061	24.4961	24.3867	24.392	24.4249		6	6	6	17.2	17.2	17.2	76.107	0	30.601	164090000	17	0.683044	0.35685	0.48119	0.62836	sp|O43823|AKAP8_HUMAN	sp|O43823|AKAP8_HUMAN	174
>sp|Q14498|RBM39_HUMAN RNA-binding protein 39 OS=Homo sapiens OX=9606 GN=RBM39 PE=1 SV=2	24.6308	24.9769	25.1773	24.9283	24.8768	24.1856	24.5829	24.5484		11	11	11	20	20	20	59.379	0	35.446	164040000	24	0.666507	0.450009	0.379941	0.502493	sp|Q14498|RBM39_HUMAN;sp|Q86U06|RBM23_HUMAN	sp|Q14498|RBM39_HUMAN	937
>sp|Q13242|SRSF9_HUMAN Serine/arginine-rich splicing factor 9 OS=Homo sapiens OX=9606 GN=SRSF9 PE=1 SV=1	25.2381	24.6135	24.9398	24.9305	24.7516	0	24.7094	16.487		9	8	8	38.5	35.3	35.3	25.542	0	24.691	157810000	22	0.514454	0.271662	0.756518	0.697136	sp|Q13242|SRSF9_HUMAN	sp|Q13242|SRSF9_HUMAN	881
>sp|P63104|1433Z_HUMAN 14-3-3 protein zeta/delta OS=Homo sapiens OX=9606 GN=YWHAZ PE=1 SV=1	24.7273	25.4805	24.5878	24.9319	27.341	26.3616	26.7021	26.8016	+	8	8	7	42	42	39.2	27.745	0	83.152	491410000	30	2.02493	0.001	-1.86974	-2.07953	sp|P63104|1433Z_HUMAN	sp|P63104|1433Z_HUMAN	766
>sp|Q6UN15|FIP1_HUMAN Pre-mRNA 3-end-processing factor FIP1 OS=Homo sapiens OX=9606 GN=FIP1L1 PE=1 SV=1	25.0769	24.9326	24.7972	24.9356	0	24.8732	0	8.29107		11	11	11	17.7	17.7	17.7	66.526	0	42.213	157070000	22	0.725922	0.0375836	1.69986	1.24018	sp|Q6UN15|FIP1_HUMAN	sp|Q6UN15|FIP1_HUMAN	1088
>sp|Q99832|TCPH_HUMAN T-complex protein 1 subunit eta OS=Homo sapiens OX=9606 GN=CCT7 PE=1 SV=2	25.3059	25.0952	24.4259	24.9423	28.0359	28.1204	28.2927	28.1497	+	21	21	21	37	37	37	59.366	0	111.19	1012100000	59	2.38271	0	-3.20734	-4.13396	sp|Q99832|TCPH_HUMAN	sp|Q99832|TCPH_HUMAN	1334
>sp|O43395|PRPF3_HUMAN U4/U6 small nuclear ribonucleoprotein Prp3 OS=Homo sapiens OX=9606 GN=PRPF3 PE=1 SV=2	24.8746	24.8185	25.1432	24.9454	24.9273	24.8399	24.9618	24.9097		11	11	11	18.2	18.2	18.2	77.528	0	24.276	189770000	28	0.117452	0.943469	0.0357838	0.0589939	sp|O43395|PRPF3_HUMAN	sp|O43395|PRPF3_HUMAN	159
>sp|Q13601|KRR1_HUMAN KRR1 small subunit processome component homolog OS=Homo sapiens OX=9606 GN=KRR1 PE=1 SV=4	25.2062	24.4677	25.1655	24.9465	24.142	0	0	8.04733		4	4	4	10.8	10.8	10.8	43.664	0	11.793	118470000	13	0.85966	0.0225208	1.65992	1.31541	sp|Q13601|KRR1_HUMAN	sp|Q13601|KRR1_HUMAN	904
>sp|Q9BYG3|MK67I_HUMAN MKI67 FHA domain-interacting nucleolar phosphoprotein OS=Homo sapiens OX=9606 GN=NIFK PE=1 SV=1	24.8817	24.8676	25.094	24.9478	0	24.4534	0	8.15113		4	4	4	18.4	18.4	18.4	34.222	0	16.11	134020000	17	0.804201	0.0223521	1.83666	1.37561	sp|Q9BYG3|MK67I_HUMAN	sp|Q9BYG3|MK67I_HUMAN	1391
>sp|P20700|LMNB1_HUMAN Lamin-B1 OS=Homo sapiens OX=9606 GN=LMNB1 PE=1 SV=2	25.9045	23.8232	25.1938	24.9738	25.9422	27.0759	26.4603	26.4928	+	21	21	20	40.4	40.4	38.7	66.408	0	74.763	373540000	43	0.942101	0.0209147	-1.51896	-1.27305	sp|P20700|LMNB1_HUMAN	sp|P20700|LMNB1_HUMAN	427
>sp|P50991|TCPD_HUMAN T-complex protein 1 subunit delta OS=Homo sapiens OX=9606 GN=CCT4 PE=1 SV=4	25.2447	24.71	24.979	24.9779	28.9422	28.4078	29.1839	28.8446	+	21	21	21	39.1	39.1	39.1	57.924	0	129.72	1713000000	71	3.47276	0	-3.86673	-4.98036	sp|P50991|TCPD_HUMAN	sp|P50991|TCPD_HUMAN	632
>sp|Q96CT7|CC124_HUMAN Coiled-coil domain-containing protein 124 OS=Homo sapiens OX=9606 GN=CCDC124 PE=1 SV=1	24.3534	26.2576	24.3268	24.9793	24.3994	24.3276	24.5189	24.4153		6	6	6	29.1	29.1	29.1	25.835	0	17.063	179540000	17	0.327061	0.500126	0.563995	0.494025	sp|Q96CT7|CC124_HUMAN	sp|Q96CT7|CC124_HUMAN	1261
>sp|Q9BPZ2|SPI2B_HUMAN Spindlin-2B OS=Homo sapiens OX=9606 GN=SPIN2B PE=1 SV=1;>sp|Q99865|SPI2A_HUMAN Spindlin-2A OS=Homo sapiens OX=9606 GN=SPIN2A PE=1 SV=3	24.7613	25.2	24.9974	24.9862	24.7977	24.8053	25.0145	24.8725		5	4	4	24.4	21.7	21.7	29.158	0	48.509	187760000	17	0.311154	0.840612	0.113741	0.176259	sp|Q9BPZ2|SPI2B_HUMAN;sp|Q99865|SPI2A_HUMAN	sp|Q9BPZ2|SPI2B_HUMAN;sp|Q99865|SPI2A_HUMAN	1336
>sp|Q00341|VIGLN_HUMAN Vigilin OS=Homo sapiens OX=9606 GN=HDLBP PE=1 SV=2	24.7823	25.0603	25.1262	24.9896	25.2635	24.9006	24.9027	25.0223		12	12	12	9.6	9.6	9.6	141.45	0	53.413	198810000	31	0.0713219	0.949912	-0.0326583	-0.04947	sp|Q00341|VIGLN_HUMAN	sp|Q00341|VIGLN_HUMAN	805
>sp|Q9NRX1|PNO1_HUMAN RNA-binding protein PNO1 OS=Homo sapiens OX=9606 GN=PNO1 PE=1 SV=1	24.8124	24.947	25.2516	25.0037	25.0421	0	0	8.34737		7	7	7	29	29	29	27.924	0	37.224	133190000	18	0.671882	0.0872783	1.20955	1.01674	sp|Q9NRX1|PNO1_HUMAN	sp|Q9NRX1|PNO1_HUMAN	1464
>sp|O43660|PLRG1_HUMAN Pleiotropic regulator 1 OS=Homo sapiens OX=9606 GN=PLRG1 PE=1 SV=1	25.0628	25.0661	24.9398	25.0229	24.8503	25.2281	25.2379	25.1054		11	11	11	22.6	22.6	22.6	57.193	0	44.039	198040000	28	0.228038	0.887368	-0.0825189	-0.130116	sp|O43660|PLRG1_HUMAN	sp|O43660|PLRG1_HUMAN	163
>sp|Q9BQG0|MBB1A_HUMAN Myb-binding protein 1A OS=Homo sapiens OX=9606 GN=MYBBP1A PE=1 SV=2	25.3361	24.7885	24.9587	25.0278	24.5483	24.0435	24.9468	24.5129		11	11	11	11.1	11.1	11.1	148.85	0	27.514	180820000	29	0.736913	0.304705	0.514868	0.637687	sp|Q9BQG0|MBB1A_HUMAN	sp|Q9BQG0|MBB1A_HUMAN	1348
>sp|Q96T37|RBM15_HUMAN RNA-binding protein 15 OS=Homo sapiens OX=9606 GN=RBM15 PE=1 SV=2	25.41	24.5809	25.1015	25.0308	0	24.5347	24.7387	16.4245		10	10	10	13.3	13.3	13.3	107.19	0	28.006	159700000	22	0.537474	0.126142	1.33264	0.905923	sp|Q96T37|RBM15_HUMAN;sp|Q8NDT2|RB15B_HUMAN	sp|Q96T37|RBM15_HUMAN	1315
>sp|P12268|IMDH2_HUMAN Inosine-5-monophosphate dehydrogenase 2 OS=Homo sapiens OX=9606 GN=IMPDH2 PE=1 SV=2	24.6867	25.0426	25.3698	25.033	30.1325	29.7322	30.1544	30.0064	+	22	22	19	39.1	39.1	35.6	55.804	0	191.99	3524200000	98	4.11955	0	-4.97331	-6.71803	sp|P12268|IMDH2_HUMAN	sp|P12268|IMDH2_HUMAN	371
>sp|P83369|LSM11_HUMAN U7 snRNA-associated Sm-like protein LSm11 OS=Homo sapiens OX=9606 GN=LSM11 PE=1 SV=2	24.5263	24.9888	25.5862	25.0338	0	0	0	0		8	8	8	21.4	21.4	21.4	39.499	0	17.617	112470000	18	2.24979	0	2.83964	2.84131	sp|P83369|LSM11_HUMAN	sp|P83369|LSM11_HUMAN	797
>sp|P31689|DNJA1_HUMAN DnaJ homolog subfamily A member 1 OS=Homo sapiens OX=9606 GN=DNAJA1 PE=1 SV=2	25.0245	24.8401	25.3039	25.0562	28.7435	28.3294	28.1857	28.4195	+	16	16	16	45.8	45.8	45.8	44.868	0	116.07	1196400000	59	3.88565	0	-3.36335	-4.70525	sp|P31689|DNJA1_HUMAN	sp|P31689|DNJA1_HUMAN	510
>sp|Q53GS9|SNUT2_HUMAN U4/U6.U5 tri-snRNP-associated protein 2 OS=Homo sapiens OX=9606 GN=USP39 PE=1 SV=2	25.1655	24.5147	25.5246	25.0683	0	0	0	0		6	6	6	9.6	9.6	9.6	65.38	0	12.265	108540000	11	2.17204	0	2.06973	2.30323	sp|Q53GS9|SNUT2_HUMAN	sp|Q53GS9|SNUT2_HUMAN	1040
>sp|P62308|RUXG_HUMAN Small nuclear ribonucleoprotein G OS=Homo sapiens OX=9606 GN=SNRPG PE=1 SV=1;>sp|A8MWD9|RUXGL_HUMAN Putative small nuclear ribonucleoprotein G-like protein 15 OS=Homo sapiens OX=9606 GN=SNRPGP15 PE=5 SV=2	25.545	25.3505	24.3276	25.0744	24.856	25.2972	26.337	25.4967		3	3	3	19.7	19.7	19.7	8.496	0	5.3174	286420000	13	0.295015	0.590918	-0.422405	-0.391463	sp|P62308|RUXG_HUMAN;sp|A8MWD9|RUXGL_HUMAN	sp|P62308|RUXG_HUMAN;sp|A8MWD9|RUXGL_HUMAN	92
>sp|Q9UBQ5|EIF3K_HUMAN Eukaryotic translation initiation factor 3 subunit K OS=Homo sapiens OX=9606 GN=EIF3K PE=1 SV=1	24.8153	25.1641	25.2637	25.081	25.2525	25.4282	25.0043	25.2283		2	2	2	13.3	13.3	13.3	25.059	0	10.769	211130000	13	0.330582	0.797478	-0.147289	-0.215557	sp|Q9UBQ5|EIF3K_HUMAN	sp|Q9UBQ5|EIF3K_HUMAN	1526
>sp|Q92598|HS105_HUMAN Heat shock protein 105 kDa OS=Homo sapiens OX=9606 GN=HSPH1 PE=1 SV=1	24.7793	25.4575	25.0509	25.0959	29.2103	28.3488	28.9732	28.8441	+	31	31	27	32.2	32.2	27.7	96.864	0	228.95	1714000000	95	3.34322	0	-3.7482	-4.54992	sp|Q92598|HS105_HUMAN	sp|Q92598|HS105_HUMAN	1229
>sp|Q8NEY8|PPHLN_HUMAN Periphilin-1 OS=Homo sapiens OX=9606 GN=PPHLN1 PE=1 SV=2	25.3295	24.765	25.2083	25.1009	0	0	24.6893	8.22977		11	11	11	21	21	21	52.736	0	17.618	142150000	29	0.868952	0.0168852	1.9504	1.45765	sp|Q8NEY8|PPHLN_HUMAN	sp|Q8NEY8|PPHLN_HUMAN	1184
>sp|Q9H0A0|NAT10_HUMAN RNA cytidine acetyltransferase OS=Homo sapiens OX=9606 GN=NAT10 PE=1 SV=2	25.3575	24.8546	25.1181	25.1101	24.7585	24.0897	24.3238	24.3907		10	10	10	11.3	11.3	11.3	115.73	0	27.857	166320000	26	1.33314	0.0736273	0.719371	0.967058	sp|Q9H0A0|NAT10_HUMAN	sp|Q9H0A0|NAT10_HUMAN	1405
>sp|P13010|XRCC5_HUMAN X-ray repair cross-complementing protein 5 OS=Homo sapiens OX=9606 GN=XRCC5 PE=1 SV=3	25.0319	25.2815	25.0755	25.1296	28.0232	27.5153	28.2991	27.9459	+	20	20	20	24.7	24.7	24.7	82.704	0	73.052	980840000	70	2.47326	0	-2.81624	-3.79494	sp|P13010|XRCC5_HUMAN	sp|P13010|XRCC5_HUMAN	378
>sp|P49711|CTCF_HUMAN Transcriptional repressor CTCF OS=Homo sapiens OX=9606 GN=CTCF PE=1 SV=1	25.3156	25.0457	25.0697	25.1437	25.2354	24.9263	24.5349	24.8989		12	12	12	20.5	20.5	20.5	82.785	0	30.931	196780000	39	0.449203	0.65928	0.244787	0.339858	sp|P49711|CTCF_HUMAN;sp|Q8NI51|CTCFL_HUMAN	sp|P49711|CTCF_HUMAN	614
>sp|P42696|RBM34_HUMAN RNA-binding protein 34 OS=Homo sapiens OX=9606 GN=RBM34 PE=1 SV=2	25.1414	25.0248	25.2697	25.1453	0	24.6955	24.2703	16.3219		8	8	8	16.5	16.5	16.5	48.564	0	19.994	147780000	24	0.881171	0.0535455	1.09299	1.14651	sp|P42696|RBM34_HUMAN	sp|P42696|RBM34_HUMAN	568
>sp|P49327|FAS_HUMAN Fatty acid synthase OS=Homo sapiens OX=9606 GN=FASN PE=1 SV=3	23.3894	26.3331	25.7136	25.1454	28.7794	28.2293	28.637	28.5486	+	48	48	48	25.2	25.2	25.2	273.42	0	202.57	1406500000	109	1.2328	0.00227815	-3.4032	-2.41183	sp|P49327|FAS_HUMAN	sp|P49327|FAS_HUMAN	604
>sp|P02768|ALBU_HUMAN Serum albumin OS=Homo sapiens OX=9606 GN=ALB PE=1 SV=2;>P02768-1 SWISS-PROT:P02768-1 Tax_Id=9606 Gene_Symbol=ALB Isoform 1 of Serum albumin precursor	26.5376	25.6984	23.2505	25.1622	24.9652	25.0078	0	16.6577		13	9	9	19.7	14.9	14.9	69.366	0	21.05	214730000	21	0.340605	0.328615	1.13074	0.603762	sp|P02768|ALBU_HUMAN;CON__P02768-1	sp|P02768|ALBU_HUMAN;CON__P02768-1	17
>sp|Q13263|TIF1B_HUMAN Transcription intermediary factor 1-beta OS=Homo sapiens OX=9606 GN=TRIM28 PE=1 SV=5	25.0573	25.7656	24.7037	25.1755	26.562	26.7965	27.424	26.9275	+	15	15	15	29.2	29.2	29.2	88.549	0	90.726	548180000	39	1.87457	0.00232432	-1.75195	-1.93679	sp|Q13263|TIF1B_HUMAN	sp|Q13263|TIF1B_HUMAN	884
>sp|P09874|PARP1_HUMAN Poly [ADP-ribose] polymerase 1 OS=Homo sapiens OX=9606 GN=PARP1 PE=1 SV=4	24.8262	25.303	25.4303	25.1865	26.6309	25.7849	25.5203	25.9787		15	15	15	19.2	19.2	19.2	113.08	0	40.032	324460000	39	0.897098	0.107929	-0.792185	-0.898092	sp|P09874|PARP1_HUMAN	sp|P09874|PARP1_HUMAN	346
>sp|P06753|TPM3_HUMAN Tropomyosin alpha-3 chain OS=Homo sapiens OX=9606 GN=TPM3 PE=1 SV=2	24.4942	25.6013	25.4844	25.1933	26.4116	27.0818	26.7312	26.7415	+	13	5	5	38.9	19.6	19.6	32.95	0	55.675	439290000	19	1.5413	0.00464865	-1.54821	-1.71837	sp|P06753|TPM3_HUMAN	sp|P06753|TPM3_HUMAN	314
>sp|O43719|HTSF1_HUMAN HIV Tat-specific factor 1 OS=Homo sapiens OX=9606 GN=HTATSF1 PE=1 SV=1	24.8207	25.359	25.4969	25.2255	25.5372	25.3688	25.4302	25.4454		11	11	11	19.7	19.7	19.7	85.852	0	107.45	251150000	35	0.398802	0.703342	-0.219839	-0.308729	sp|O43719|HTSF1_HUMAN	sp|O43719|HTSF1_HUMAN	167
>sp|Q9BZI7|REN3B_HUMAN Regulator of nonsense transcripts 3B OS=Homo sapiens OX=9606 GN=UPF3B PE=1 SV=1	25.3078	24.9749	25.421	25.2346	24.6713	24.6872	24.3138	24.5574		4	4	4	11	11	11	57.761	0	12.503	187420000	13	1.68961	0.0609712	0.677174	0.994301	sp|Q9BZI7|REN3B_HUMAN	sp|Q9BZI7|REN3B_HUMAN	1394
>sp|P04040|CATA_HUMAN Catalase OS=Homo sapiens OX=9606 GN=CAT PE=1 SV=3	24.8106	26.3858	24.5826	25.2597	24.6016	0	0	8.20053		10	10	10	23.5	23.5	23.5	59.755	0	37.295	170970000	20	0.882403	0.0297122	1.42707	1.14216	sp|P04040|CATA_HUMAN	sp|P04040|CATA_HUMAN	277
>sp|P48634|PRC2A_HUMAN Protein PRRC2A OS=Homo sapiens OX=9606 GN=PRRC2A PE=1 SV=3	24.4403	25.4049	25.9385	25.2612	24.9111	24.7715	24.8396	24.8407		20	19	19	15.2	14.8	14.8	228.86	0	48.52	207460000	41	0.357651	0.550713	0.4205	0.447214	sp|P48634|PRC2A_HUMAN	sp|P48634|PRC2A_HUMAN	598
>sp|P55072|TERA_HUMAN Transitional endoplasmic reticulum ATPase OS=Homo sapiens OX=9606 GN=VCP PE=1 SV=4	25.2208	25.0949	25.4912	25.269	25.2863	25.7453	25.9858	25.6725		8	8	8	13.6	13.6	13.6	89.321	0	48.626	280560000	23	0.742195	0.406538	-0.40344	-0.548038	sp|P55072|TERA_HUMAN	sp|P55072|TERA_HUMAN	670
>sp|P49368|TCPG_HUMAN T-complex protein 1 subunit gamma OS=Homo sapiens OX=9606 GN=CCT3 PE=1 SV=4	25.5254	25.5095	24.7956	25.2768	28.3833	28.4605	28.5362	28.46	+	19	19	19	39.8	39.8	39.8	60.533	0	99.374	1307600000	64	2.34338	0	-3.18316	-4.27458	sp|P49368|TCPG_HUMAN	sp|P49368|TCPG_HUMAN	606
>sp|Q13838|DX39B_HUMAN Spliceosome RNA helicase DDX39B OS=Homo sapiens OX=9606 GN=DDX39B PE=1 SV=1	25.3434	25.2435	25.2669	25.2846	25.8587	25.2488	0	17.0358		10	10	5	19.4	19.4	7	48.991	0	28.61	199870000	25	0.25617	0.531616	0.678663	0.463417	sp|Q13838|DX39B_HUMAN	sp|Q13838|DX39B_HUMAN	915
>sp|P08579|RU2B_HUMAN U2 small nuclear ribonucleoprotein B OS=Homo sapiens OX=9606 GN=SNRPB2 PE=1 SV=1	25.3535	25.0801	25.4493	25.2943	25.2669	0	24.967	16.7446		8	8	7	32.9	32.9	29.8	25.486	0	22.497	204370000	27	0.492909	0.300567	0.73361	0.683247	sp|P08579|RU2B_HUMAN	sp|P08579|RU2B_HUMAN	332
>sp|Q9UNX3|RL26L_HUMAN 60S ribosomal protein L26-like 1 OS=Homo sapiens OX=9606 GN=RPL26L1 PE=1 SV=1	25.4587	25.1076	25.3252	25.2972	25.6001	25.4089	25.0958	25.3683		18	4	4	61.4	13.8	13.8	17.256	0	18.139	232350000	18	0.146403	0.901331	-0.0711333	-0.104745	sp|Q9UNX3|RL26L_HUMAN	sp|Q9UNX3|RL26L_HUMAN	1571
>sp|O60508|PRP17_HUMAN Pre-mRNA-processing factor 17 OS=Homo sapiens OX=9606 GN=CDC40 PE=1 SV=1	25.1848	24.9308	25.7884	25.3013	0	0	24.543	8.181		9	9	9	16.1	16.1	16.1	65.521	0	26.844	174700000	21	1.28256	0.00632512	1.7235	1.63874	sp|O60508|PRP17_HUMAN	sp|O60508|PRP17_HUMAN	184
>sp|Q8IYB3|SRRM1_HUMAN Serine/arginine repetitive matrix protein 1 OS=Homo sapiens OX=9606 GN=SRRM1 PE=1 SV=2	25.3451	25.0645	25.5257	25.3118	0	0	0	0		7	7	7	9.1	9.1	9.1	102.33	0	25.41	150150000	15	1.5758	0.000925373	2.41372	2.46801	sp|Q8IYB3|SRRM1_HUMAN	sp|Q8IYB3|SRRM1_HUMAN	1147
>sp|P31944|CASPE_HUMAN Caspase-14 OS=Homo sapiens OX=9606 GN=CASP14 PE=1 SV=2	24.8262	26.359	24.8231	25.3361	24.384	24.2969	23.7318	24.1376		7	7	7	21.1	21.1	21.1	27.679	0	25.752	197110000	27	0.884057	0.04136	1.19851	1.14059	sp|P31944|CASPE_HUMAN	sp|P31944|CASPE_HUMAN	513
>sp|Q13595|TRA2A_HUMAN Transformer-2 protein homolog alpha OS=Homo sapiens OX=9606 GN=TRA2A PE=1 SV=1	26.0035	24.7533	25.3237	25.3602	25.2383	24.7872	24.9009	24.9755		9	7	7	25.2	22	22	32.688	0	22.323	227030000	21	0.393851	0.550675	0.384686	0.434232	sp|Q13595|TRA2A_HUMAN	sp|Q13595|TRA2A_HUMAN	903
>sp|P07197|NFM_HUMAN Neurofilament medium polypeptide OS=Homo sapiens OX=9606 GN=NEFM PE=1 SV=3	25.8265	24.7547	25.5742	25.3851	25.1303	24.8903	24.7292	24.9166		21	17	17	24.6	22.4	22.4	102.47	0	44.097	217950000	36	0.549162	0.412993	0.46854	0.555214	sp|P07197|NFM_HUMAN	sp|P07197|NFM_HUMAN	318
>sp|Q01780|EXOSX_HUMAN Exosome component 10 OS=Homo sapiens OX=9606 GN=EXOSC10 PE=1 SV=2	25.3435	25.2838	25.5413	25.3895	25.4673	25.6941	24.992	25.3845		12	12	12	15.7	15.7	15.7	100.83	0	24.517	255090000	30	0.0072968	0.997166	0.00507927	0.00704458	sp|Q01780|EXOSX_HUMAN	sp|Q01780|EXOSX_HUMAN	815
>sp|O95218|ZRAB2_HUMAN Zinc finger Ran-binding domain-containing protein 2 OS=Homo sapiens OX=9606 GN=ZRANB2 PE=1 SV=2	27.3689	25.1534	23.7205	25.4143	24.2659	0	0	8.08863		13	13	13	33	33	33	37.404	0	35.956	238050000	22	0.938082	0.00845498	2.70565	1.48938	sp|O95218|ZRAB2_HUMAN	sp|O95218|ZRAB2_HUMAN	241
>sp|P41223|BUD31_HUMAN Protein BUD31 homolog OS=Homo sapiens OX=9606 GN=BUD31 PE=1 SV=2	25.6819	25.0986	25.4789	25.4198	24.1888	0	24.5761	16.255		4	4	4	23.6	23.6	23.6	17	0	13.673	184070000	15	1.10503	0.0140262	1.51825	1.48487	sp|P41223|BUD31_HUMAN	sp|P41223|BUD31_HUMAN	557
>sp|O00268|TAF4_HUMAN Transcription initiation factor TFIID subunit 4 OS=Homo sapiens OX=9606 GN=TAF4 PE=1 SV=2	25.3544	25.4134	25.4976	25.4218	26.2335	26.5945	26.4395	26.4225	+	11	11	11	16.3	16.3	16.3	110.11	0	72.52	418840000	34	2.2986	0.00794258	-1.00068	-1.63375	sp|O00268|TAF4_HUMAN	sp|O00268|TAF4_HUMAN	106
>sp|Q9BZE4|NOG1_HUMAN Nucleolar GTP-binding protein 1 OS=Homo sapiens OX=9606 GN=GTPBP4 PE=1 SV=3	25.3978	25.3354	25.5578	25.4303	25.3746	25.4658	25.3293	25.3899		13	13	13	20.8	20.8	20.8	73.964	0	32.381	245040000	36	0.197472	0.930242	0.040432	0.0700204	sp|Q9BZE4|NOG1_HUMAN	sp|Q9BZE4|NOG1_HUMAN	1393
>sp|Q13243|SRSF5_HUMAN Serine/arginine-rich splicing factor 5 OS=Homo sapiens OX=9606 GN=SRSF5 PE=1 SV=1	25.2661	25.403	25.63	25.433	25.0011	24.8241	25.5015	25.1089		8	6	6	25	21.7	21.7	31.263	0	12.601	233210000	22	0.599864	0.527008	0.324123	0.444657	sp|Q13243|SRSF5_HUMAN	sp|Q13243|SRSF5_HUMAN	882
>sp|Q8N5C8|TAB3_HUMAN TGF-beta-activated kinase 1 and MAP3K7-binding protein 3 OS=Homo sapiens OX=9606 GN=TAB3 PE=1 SV=3	24.9397	26.0723	25.2955	25.4358	26.091	24.5801	26.1951	25.6221		13	12	12	24	22.9	22.9	78.652	0	43.292	322710000	42	0.107217	0.846667	-0.186232	-0.166312	sp|Q8N5C8|TAB3_HUMAN	sp|Q8N5C8|TAB3_HUMAN	1158
>sp|Q9P1Y5|CAMP3_HUMAN Calmodulin-regulated spectrin-associated protein 3 OS=Homo sapiens OX=9606 GN=CAMSAP3 PE=1 SV=2	25.1243	25.5813	25.6316	25.4457	25.5791	23.9528	25.5286	25.0202		18	18	18	20.6	20.6	20.6	134.75	0	36.067	255020000	48	0.288762	0.603232	0.425563	0.402332	sp|Q9P1Y5|CAMP3_HUMAN;sp|Q08AD1|CAMP2_HUMAN	sp|Q9P1Y5|CAMP3_HUMAN	1513
>sp|Q13895|BYST_HUMAN Bystin OS=Homo sapiens OX=9606 GN=BYSL PE=1 SV=3	25.5377	25.2387	25.5919	25.4561	24.912	25.1551	24.8185	24.9619		5	5	5	11.9	11.9	11.9	49.601	0	31.975	239370000	28	1.52788	0.177051	0.494284	0.761906	sp|Q13895|BYST_HUMAN	sp|Q13895|BYST_HUMAN	919
>sp|P17987|TCPA_HUMAN T-complex protein 1 subunit alpha OS=Homo sapiens OX=9606 GN=TCP1 PE=1 SV=1	25.1744	25.7592	25.5401	25.4912	28.337	28.4013	28.3987	28.379	+	25	25	25	42.4	42.4	42.4	60.343	0	119.13	1189900000	72	2.51018	0	-2.88781	-4.29823	sp|P17987|TCPA_HUMAN	sp|P17987|TCPA_HUMAN	411
>sp|Q8N163|CCAR2_HUMAN Cell cycle and apoptosis regulator protein 2 OS=Homo sapiens OX=9606 GN=CCAR2 PE=1 SV=2	25.9496	25.1667	25.4358	25.5174	25.6655	24.4164	25.1219	25.0679		14	14	14	19.1	19.1	19.1	102.9	0	44.68	251240000	36	0.439995	0.474962	0.449462	0.48414	sp|Q8N163|CCAR2_HUMAN	sp|Q8N163|CCAR2_HUMAN	1151
>sp|O75494|SRS10_HUMAN Serine/arginine-rich splicing factor 10 OS=Homo sapiens OX=9606 GN=SRSF10 PE=1 SV=1	25.0285	25.7478	25.8069	25.5277	0	0	0	0		7	7	7	20.2	20.2	20.2	31.3	0	29.22	168880000	21	1.35091	0.00379191	2.22937	1.97414	sp|O75494|SRS10_HUMAN;sp|Q8WXF0|SRS12_HUMAN	sp|O75494|SRS10_HUMAN	208
>sp|Q01081|U2AF1_HUMAN Splicing factor U2AF 35 kDa subunit OS=Homo sapiens OX=9606 GN=U2AF1 PE=1 SV=3;>sp|P0DN76|U2AF5_HUMAN Splicing factor U2AF 35 kDa subunit-like protein OS=Homo sapiens OX=9606 GN=U2AF1L5 PE=1 SV=1;>sp|Q8WU68|U2AF4_HUMAN Splicing facto	25.7637	25.2534	25.5858	25.5343	25.5275	25.9753	25.3623	25.6217		6	6	6	22.1	22.1	22.1	27.872	0	18.03	302560000	25	0.136043	0.892833	-0.0874043	-0.118686	sp|Q01081|U2AF1_HUMAN;sp|P0DN76|U2AF5_HUMAN;sp|Q8WU68|U2AF4_HUMAN	sp|Q01081|U2AF1_HUMAN;sp|P0DN76|U2AF5_HUMAN;sp|Q8WU68|U2AF4_HUMAN	352
>sp|P52907|CAZA1_HUMAN F-actin-capping protein subunit alpha-1 OS=Homo sapiens OX=9606 GN=CAPZA1 PE=1 SV=3	25.6795	25.6302	25.3985	25.5694	27.0189	26.3637	26.8755	26.7527	+	8	8	6	32.9	32.9	26.9	32.922	0	61.556	513800000	28	1.81333	0.00686829	-1.18329	-1.65051	sp|P52907|CAZA1_HUMAN	sp|P52907|CAZA1_HUMAN	655
>sp|P11171|41_HUMAN Protein 4.1 OS=Homo sapiens OX=9606 GN=EPB41 PE=1 SV=4	25.7614	25.2223	25.8188	25.6008	24.4934	23.5153	0	16.0029		14	12	12	20.4	18.1	18.1	97.016	0	31.473	173070000	27	1.37698	0.00370621	2.00214	1.9448	sp|P11171|41_HUMAN	sp|P11171|41_HUMAN	362
>sp|P07900|HS90A_HUMAN Heat shock protein HSP 90-alpha OS=Homo sapiens OX=9606 GN=HSP90AA1 PE=1 SV=5	25.0212	26.7477	25.0431	25.604	26.0365	26.3139	26.2831	26.2112		30	17	17	36.7	21.2	21.2	84.659	0	86.941	415340000	39	0.398137	0.422469	-0.607194	-0.562963	sp|P07900|HS90A_HUMAN;sp|Q14568|HS902_HUMAN;sp|Q58FG0|HS905_HUMAN;sp|Q58FG1|HS904_HUMAN	sp|P07900|HS90A_HUMAN	326
>sp|Q9Y2P8|RCL1_HUMAN RNA 3-terminal phosphate cyclase-like protein OS=Homo sapiens OX=9606 GN=RCL1 PE=1 SV=3	25.8308	25.4645	25.5364	25.6106	0	25.3794	25.0325	16.804		4	4	4	14.7	14.7	14.7	40.842	0	35.281	227920000	21	0.56451	0.12883	1.20443	0.916759	sp|Q9Y2P8|RCL1_HUMAN	sp|Q9Y2P8|RCL1_HUMAN	1591
>sp|Q09161|NCBP1_HUMAN Nuclear cap-binding protein subunit 1 OS=Homo sapiens OX=9606 GN=NCBP1 PE=1 SV=1	25.2263	25.3192	26.2915	25.6123	25.6804	26.3087	0	17.3297		5	5	5	8.9	8.9	8.9	91.838	0	18.755	231100000	19	0.194864	0.65116	0.521689	0.351815	sp|Q09161|NCBP1_HUMAN	sp|Q09161|NCBP1_HUMAN	855
>sp|P78332|RBM6_HUMAN RNA-binding protein 6 OS=Homo sapiens OX=9606 GN=RBM6 PE=1 SV=5	26.0203	25.083	25.801	25.6348	24.9693	0	24.8413	16.6035		18	15	14	15.3	14.6	13.8	128.64	0	32.157	229520000	35	0.94086	0.0357631	1.21745	1.14276	sp|P78332|RBM6_HUMAN	sp|P78332|RBM6_HUMAN	786
>sp|Q9BZJ0|CRNL1_HUMAN Crooked neck-like protein 1 OS=Homo sapiens OX=9606 GN=CRNKL1 PE=1 SV=4	25.7007	25.2286	26.0752	25.6682	24.1007	23.1636	0	15.7548		11	11	11	13.1	13.1	13.1	100.45	0	27.541	179870000	30	2.22171	0	1.98323	2.28298	sp|Q9BZJ0|CRNL1_HUMAN	sp|Q9BZJ0|CRNL1_HUMAN	1395
>sp|Q7Z794|K2C1B_HUMAN Keratin, type II cytoskeletal 1b OS=Homo sapiens OX=9606 GN=KRT77 PE=2 SV=3;>Q7Z794 SWISS-PROT:Q7Z794 Tax_Id=9606 Gene_Symbol=KRT77 Keratin 77	25.9806	26.6091	24.4223	25.6707	0	24.2141	0	8.07137		17	11	10	26.5	21.1	19	61.901	0	28.851	200660000	21	1.24917	0.00413187	2.19536	1.73437	sp|Q7Z794|K2C1B_HUMAN;CON__Q7Z794	sp|Q7Z794|K2C1B_HUMAN;CON__Q7Z794	55
>sp|P05455|LA_HUMAN Lupus La protein OS=Homo sapiens OX=9606 GN=SSB PE=1 SV=2	25.7933	25.1882	26.0338	25.6718	25.7359	25.4742	25.8495	25.6865		9	9	9	23.5	23.5	23.5	46.836	0	54.485	314250000	32	0.0173045	0.988609	-0.0147285	-0.0190039	sp|P05455|LA_HUMAN	sp|P05455|LA_HUMAN	303
>sp|Q7Z478|DHX29_HUMAN ATP-dependent RNA helicase DHX29 OS=Homo sapiens OX=9606 GN=DHX29 PE=1 SV=2	26.139	24.8433	26.0597	25.6807	23.3799	0	0	7.7933		14	14	14	12.8	12.8	12.8	155.23	0	30.497	176610000	31	1.98249	0	2.56044	2.42672	sp|Q7Z478|DHX29_HUMAN	sp|Q7Z478|DHX29_HUMAN	1112
>sp|Q08554|DSC1_HUMAN Desmocollin-1 OS=Homo sapiens OX=9606 GN=DSC1 PE=1 SV=2	24.6344	26.8648	25.613	25.7041	24.7485	25.2329	25.6704	25.2173		8	8	8	10.5	10.5	10.5	99.986	0	28.72	313140000	22	0.266302	0.589594	0.48681	0.406279	sp|Q08554|DSC1_HUMAN	sp|Q08554|DSC1_HUMAN	853
>sp|Q8WWY3|PRP31_HUMAN U4/U6 small nuclear ribonucleoprotein Prp31 OS=Homo sapiens OX=9606 GN=PRPF31 PE=1 SV=2	25.8418	25.5184	25.7562	25.7055	26.3625	25.8358	26.1695	26.1226		13	13	13	25.7	25.7	25.7	55.455	0	52.652	380930000	47	1.01866	0.330443	-0.417147	-0.611897	sp|Q8WWY3|PRP31_HUMAN	sp|Q8WWY3|PRP31_HUMAN	1221
>sp|P50990|TCPQ_HUMAN T-complex protein 1 subunit theta OS=Homo sapiens OX=9606 GN=CCT8 PE=1 SV=4	25.8088	25.8025	25.523	25.7114	29	28.709	29.1851	28.9647	+	22	22	22	39.4	39.4	39.4	59.62	0	138.87	1802300000	82	3.98303	0	-3.25326	-4.87314	sp|P50990|TCPQ_HUMAN	sp|P50990|TCPQ_HUMAN	631
>sp|Q9Y2H1|ST38L_HUMAN Serine/threonine-protein kinase 38-like OS=Homo sapiens OX=9606 GN=STK38L PE=1 SV=3	25.1647	26.0896	25.8862	25.7135	25.3922	25.7746	25.8201	25.6623		21	11	11	38.4	26.5	26.5	54.002	0	28.653	319600000	23	0.0553602	0.937572	0.0512117	0.0630926	sp|Q9Y2H1|ST38L_HUMAN	sp|Q9Y2H1|ST38L_HUMAN	1587
>sp|P55081|MFAP1_HUMAN Microfibrillar-associated protein 1 OS=Homo sapiens OX=9606 GN=MFAP1 PE=1 SV=2	25.6322	25.5408	25.997	25.7233	0	0	24.7486	8.24953		10	10	10	28.7	28.7	28.7	51.958	0	32.039	192740000	29	1.14352	0.00455026	2.32695	1.9372	sp|P55081|MFAP1_HUMAN	sp|P55081|MFAP1_HUMAN	671
>sp|Q7Z6E9|RBBP6_HUMAN E3 ubiquitin-protein ligase RBBP6 OS=Homo sapiens OX=9606 GN=RBBP6 PE=1 SV=1	26.083	25.4629	25.6442	25.73	23.2063	24.3738	23.693	23.7577		15	15	15	10.7	10.7	10.7	201.56	0	42.097	196860000	32	1.87103	0.00096124	1.97233	2.2276	sp|Q7Z6E9|RBBP6_HUMAN	sp|Q7Z6E9|RBBP6_HUMAN	1116
>sp|Q15942|ZYX_HUMAN Zyxin OS=Homo sapiens OX=9606 GN=ZYX PE=1 SV=1	25.8299	25.0595	26.3404	25.7433	0	0	24.2807	8.09357		11	11	11	30.6	30.6	30.6	61.277	0	34.725	195140000	28	1.36338	0.00177143	3.04159	2.21537	sp|Q15942|ZYX_HUMAN	sp|Q15942|ZYX_HUMAN	1001
>sp|Q86U42|PABP2_HUMAN Polyadenylate-binding protein 2 OS=Homo sapiens OX=9606 GN=PABPN1 PE=1 SV=3	25.7475	25.4191	26.0677	25.7448	25.1016	24.8658	24.8452	24.9375		5	5	5	16.3	16.3	16.3	32.749	0	21.984	248430000	19	1.46748	0.038061	0.807224	1.14579	sp|Q86U42|PABP2_HUMAN	sp|Q86U42|PABP2_HUMAN	1121
>sp|Q96MU7|YTDC1_HUMAN YTH domain-containing protein 1 OS=Homo sapiens OX=9606 GN=YTHDC1 PE=1 SV=3	25.7721	25.4211	26.0818	25.7583	25.8816	25.7104	25.6337	25.7419		14	14	14	18.3	18.3	18.3	84.699	0	45.665	334420000	43	0.0260123	0.982184	0.0164038	0.0232862	sp|Q96MU7|YTDC1_HUMAN	sp|Q96MU7|YTDC1_HUMAN	1295
>sp|P23528|COF1_HUMAN Cofilin-1 OS=Homo sapiens OX=9606 GN=CFL1 PE=1 SV=3	25.1342	26.4951	25.6557	25.7617	29.9772	28.5993	29.3245	29.3003	+	14	14	14	54.8	54.8	54.8	18.502	0	147.91	2610400000	50	2.48878	0	-3.53866	-3.33298	sp|P23528|COF1_HUMAN;sp|Q9Y281|COF2_HUMAN	sp|P23528|COF1_HUMAN	450
>sp|Q9NYJ8|TAB2_HUMAN TGF-beta-activated kinase 1 and MAP3K7-binding protein 2 OS=Homo sapiens OX=9606 GN=TAB2 PE=1 SV=1	25.031	26.5721	25.7162	25.7731	27.2765	26.8103	27.1956	27.0941	+	16	16	15	24.4	24.4	24.4	76.493	0	106.9	638440000	50	1.06638	0.0193785	-1.32102	-1.36411	sp|Q9NYJ8|TAB2_HUMAN	sp|Q9NYJ8|TAB2_HUMAN	1500
>sp|O60825|F262_HUMAN 6-phosphofructo-2-kinase/fructose-2,6-bisphosphatase 2 OS=Homo sapiens OX=9606 GN=PFKFB2 PE=1 SV=2	25.8228	25.1971	26.3345	25.7848	25.5009	23.4558	24.899	24.6186		14	14	13	34.3	34.3	32.5	58.476	0	100.82	268560000	41	0.727622	0.0779814	1.16627	0.979893	sp|O60825|F262_HUMAN	sp|O60825|F262_HUMAN	187
>sp|Q8IWI9|MGAP_HUMAN MAX gene-associated protein OS=Homo sapiens OX=9606 GN=MGA PE=1 SV=4	25.6591	25.8177	25.9355	25.8041	25.6956	25.0851	25.9296	25.5701		23	23	23	9.5	9.5	9.5	336.16	0	68.07	330290000	51	0.341626	0.704415	0.234007	0.306229	sp|Q8IWI9|MGAP_HUMAN	sp|Q8IWI9|MGAP_HUMAN	1137
>sp|P61927|RL37_HUMAN 60S ribosomal protein L37 OS=Homo sapiens OX=9606 GN=RPL37 PE=1 SV=2	26.7869	25.755	24.8894	25.8104	26.9937	26.5626	26.2609	26.6057		5	5	5	22.7	22.7	22.7	11.078	0	12.033	498780000	18	0.549158	0.236667	-0.795309	-0.730819	sp|P61927|RL37_HUMAN	sp|P61927|RL37_HUMAN	713
>sp|Q13642|FHL1_HUMAN Four and a half LIM domains protein 1 OS=Homo sapiens OX=9606 GN=FHL1 PE=1 SV=4	26.1108	25.4363	25.8892	25.8121	25.8156	26.1399	26.0446	26		11	11	11	41.2	41.2	41.2	36.263	0	49.255	369030000	41	0.338225	0.750703	-0.187947	-0.260822	sp|Q13642|FHL1_HUMAN	sp|Q13642|FHL1_HUMAN	909
>sp|P18583|SON_HUMAN Protein SON OS=Homo sapiens OX=9606 GN=SON PE=1 SV=4	26.1796	25.5001	25.762	25.8139	0	24.1688	0	8.05627		14	14	14	9.8	9.8	9.8	263.83	0	32.712	187170000	30	1.60533	0.000984127	2.49965	2.41612	sp|P18583|SON_HUMAN	sp|P18583|SON_HUMAN	414
>sp|Q5JTH9|RRP12_HUMAN RRP12-like protein OS=Homo sapiens OX=9606 GN=RRP12 PE=1 SV=2	25.8206	25.8608	25.8394	25.8403	26.0517	25.5255	25.7275	25.7682		14	14	14	11.1	11.1	11.1	143.7	0	37.714	337400000	40	0.164407	0.902804	0.0720615	0.110237	sp|Q5JTH9|RRP12_HUMAN	sp|Q5JTH9|RRP12_HUMAN	1048
>sp|Q5RKV6|EXOS6_HUMAN Exosome complex component MTR3 OS=Homo sapiens OX=9606 GN=EXOSC6 PE=1 SV=1	25.8867	25.7217	25.9897	25.866	25.8527	25.9312	25.674	25.8193		9	9	9	34.9	34.9	34.9	28.235	0	42.156	358470000	24	0.161032	0.923802	0.0467377	0.0767443	sp|Q5RKV6|EXOS6_HUMAN	sp|Q5RKV6|EXOS6_HUMAN	1050
>sp|Q9NY12|GAR1_HUMAN H/ACA ribonucleoprotein complex subunit 1 OS=Homo sapiens OX=9606 GN=GAR1 PE=1 SV=1	25.9071	26.0401	25.6645	25.8706	0	0	24.9567	8.3189		3	3	3	16.6	16.6	16.6	22.348	0	24.579	218480000	14	0.999088	0.00596985	2.82242	1.90177	sp|Q9NY12|GAR1_HUMAN	sp|Q9NY12|GAR1_HUMAN	1497
>sp|Q12874|SF3A3_HUMAN Splicing factor 3A subunit 3 OS=Homo sapiens OX=9606 GN=SF3A3 PE=1 SV=1	26.2092	25.8011	25.6239	25.8781	26.0633	25.9921	26.7698	26.2751		11	11	11	21.4	21.4	21.4	58.848	0	56.363	476030000	32	0.572488	0.460705	-0.396966	-0.494522	sp|Q12874|SF3A3_HUMAN	sp|Q12874|SF3A3_HUMAN	864
>sp|P02545|LMNA_HUMAN Prelamin-A/C OS=Homo sapiens OX=9606 GN=LMNA PE=1 SV=1	25.9759	25.7369	25.9412	25.8847	25.3126	26.1438	25.5033	25.6532		21	21	21	32.4	32.4	32.4	74.139	0	50.222	307030000	49	0.338853	0.706362	0.231471	0.303682	sp|P02545|LMNA_HUMAN	sp|P02545|LMNA_HUMAN	275
>sp|Q9P013|CWC15_HUMAN Spliceosome-associated protein CWC15 homolog OS=Homo sapiens OX=9606 GN=CWC15 PE=1 SV=2	26.1746	25.4604	26.0197	25.8849	25.361	25.0243	25.5887	25.3247		8	8	8	27.9	27.9	27.9	26.624	0	25.676	309880000	26	0.944701	0.208875	0.560226	0.725788	sp|Q9P013|CWC15_HUMAN	sp|Q9P013|CWC15_HUMAN	1509
>sp|Q8TDN6|BRX1_HUMAN Ribosome biogenesis protein BRX1 homolog OS=Homo sapiens OX=9606 GN=BRIX1 PE=1 SV=2	26.1618	25.7832	25.7554	25.9001	25.9541	24.9593	25.6512	25.5215		8	8	8	19.8	19.8	19.8	41.401	0	37.864	334370000	25	0.47973	0.5162	0.378597	0.460426	sp|Q8TDN6|BRX1_HUMAN	sp|Q8TDN6|BRX1_HUMAN	1203
>sp|P27694|RFA1_HUMAN Replication protein A 70 kDa DNA-binding subunit OS=Homo sapiens OX=9606 GN=RPA1 PE=1 SV=2	25.9683	25.6448	26.0977	25.9036	25.6551	0	26.1157	17.2569		11	11	11	15.3	15.3	15.3	68.137	0	40.934	326020000	30	0.377424	0.30253	1.08568	0.685345	sp|P27694|RFA1_HUMAN	sp|P27694|RFA1_HUMAN	477
>sp|P29692|EF1D_HUMAN Elongation factor 1-delta OS=Homo sapiens OX=9606 GN=EEF1D PE=1 SV=5	25.2336	26.4562	26.0634	25.9177	28.7298	28.1195	28.7662	28.5385	+	13	13	11	41.3	41.3	38.1	31.121	0	107.42	1465900000	45	2.18069	0	-2.62073	-2.85796	sp|P29692|EF1D_HUMAN	sp|P29692|EF1D_HUMAN	492
>sp|Q9ULX3|NOB1_HUMAN RNA-binding protein NOB1 OS=Homo sapiens OX=9606 GN=NOB1 PE=1 SV=1	26.0557	25.6022	26.1047	25.9209	0	25.6081	25.4071	17.0051		9	9	9	19.9	19.9	19.9	46.674	0	22.583	257880000	28	0.583433	0.123143	1.1719	0.917333	sp|Q9ULX3|NOB1_HUMAN	sp|Q9ULX3|NOB1_HUMAN	1562
>sp|P12956|XRCC6_HUMAN X-ray repair cross-complementing protein 6 OS=Homo sapiens OX=9606 GN=XRCC6 PE=1 SV=2	25.9591	25.685	26.1365	25.9269	29.1623	28.106	29.447	28.9051	+	27	27	27	34	34	34	69.842	0	126.79	2056100000	86	1.92176	0	-2.97823	-3.20751	sp|P12956|XRCC6_HUMAN	sp|P12956|XRCC6_HUMAN	377
>sp|Q9NWH9|SLTM_HUMAN SAFB-like transcription modulator OS=Homo sapiens OX=9606 GN=SLTM PE=1 SV=2	26.2929	25.2903	26.2021	25.9284	24.7837	23.7617	23.9826	24.176		12	12	12	14.3	14.3	14.3	117.15	0	65.909	246370000	32	1.76601	0.00217722	1.75242	1.85255	sp|Q9NWH9|SLTM_HUMAN	sp|Q9NWH9|SLTM_HUMAN	1484
>sp|Q6PJT7|ZC3HE_HUMAN Zinc finger CCCH domain-containing protein 14 OS=Homo sapiens OX=9606 GN=ZC3H14 PE=1 SV=1	26.1512	25.5831	26.0516	25.9286	25.3094	24.4276	24.9115	24.8828		14	14	14	26.9	26.9	26.9	82.875	0	49.682	273040000	39	1.47566	0.0168163	1.04581	1.2922	sp|Q6PJT7|ZC3HE_HUMAN	sp|Q6PJT7|ZC3HE_HUMAN	1083
>sp|Q9BQ39|DDX50_HUMAN ATP-dependent RNA helicase DDX50 OS=Homo sapiens OX=9606 GN=DDX50 PE=1 SV=1	25.9788	25.8062	26.004	25.9297	25.6691	25.2431	25.3131	25.4084		12	11	11	19	17.4	17.4	82.564	0	27.243	308530000	34	1.39029	0.166564	0.521239	0.807128	sp|Q9BQ39|DDX50_HUMAN	sp|Q9BQ39|DDX50_HUMAN	1341
>sp|Q9ULV0|MYO5B_HUMAN Unconventional myosin-Vb OS=Homo sapiens OX=9606 GN=MYO5B PE=1 SV=3	26.5523	24.9003	26.3498	25.9341	0	24.2943	24.1159	16.1367		21	21	21	13.4	13.4	13.4	213.67	0	58.313	235400000	36	1.39204	0.00281928	2.28659	1.80857	sp|Q9ULV0|MYO5B_HUMAN;sp|Q9NQX4|MYO5C_HUMAN;sp|Q9Y4I1|MYO5A_HUMAN	sp|Q9ULV0|MYO5B_HUMAN	1559
>sp|Q9BVP2|GNL3_HUMAN Guanine nucleotide-binding protein-like 3 OS=Homo sapiens OX=9606 GN=GNL3 PE=1 SV=2	26.0031	25.7214	26.0814	25.9353	26.0818	25.7828	26.2059	26.0235		14	14	14	24	24	24	61.992	0	37.497	380160000	48	0.204207	0.881699	-0.0881755	-0.132302	sp|Q9BVP2|GNL3_HUMAN;sp|Q9P2Q2|FRM4A_HUMAN	sp|Q9BVP2|GNL3_HUMAN	1375
>sp|P26368|U2AF2_HUMAN Splicing factor U2AF 65 kDa subunit OS=Homo sapiens OX=9606 GN=U2AF2 PE=1 SV=4	26.4527	25.5068	25.9272	25.9622	26.4496	26.1346	26.6697	26.418		10	10	10	16.2	16.2	16.2	53.5	0	30.192	482090000	41	0.622152	0.394639	-0.455739	-0.559457	sp|P26368|U2AF2_HUMAN	sp|P26368|U2AF2_HUMAN	468
>sp|Q13523|PRP4B_HUMAN Serine/threonine-protein kinase PRP4 homolog OS=Homo sapiens OX=9606 GN=PRPF4B PE=1 SV=3	26.1254	25.716	26.0537	25.965	0	0	0	0		12	12	12	10	10	10	116.99	0	40.964	215020000	24	1.26277	0.00285366	2.80008	2.29388	sp|Q13523|PRP4B_HUMAN	sp|Q13523|PRP4B_HUMAN	898
>sp|P05387|RLA2_HUMAN 60S acidic ribosomal protein P2 OS=Homo sapiens OX=9606 GN=RPLP2 PE=1 SV=1	25.7246	26.4143	25.7895	25.9761	28.1642	28.467	28.089	28.2401	+	5	5	5	53.9	53.9	53.9	11.665	0	119.34	1177400000	26	2.56907	0	-2.26396	-3.02509	sp|P05387|RLA2_HUMAN	sp|P05387|RLA2_HUMAN	300
>sp|Q9H5H4|ZN768_HUMAN Zinc finger protein 768 OS=Homo sapiens OX=9606 GN=ZNF768 PE=1 SV=2	26.3729	25.893	25.7806	26.0155	25.2285	24.9236	24.0821	24.7447		14	14	14	27	27	27	60.228	0	37.226	266770000	38	1.34021	0.01328	1.27073	1.4311	sp|Q9H5H4|ZN768_HUMAN	sp|Q9H5H4|ZN768_HUMAN	1422
>sp|P52597|HNRPF_HUMAN Heterogeneous nuclear ribonucleoprotein F OS=Homo sapiens OX=9606 GN=HNRNPF PE=1 SV=3	26.1716	26.0178	25.8573	26.0156	27.3354	27.1755	27.0175	27.1761	+	8	7	7	22.2	19.8	19.8	45.671	0	51.065	721160000	26	3.07204	0.00215	-1.16059	-1.84494	sp|P52597|HNRPF_HUMAN	sp|P52597|HNRPF_HUMAN	651
>sp|Q9NZB2|F120A_HUMAN Constitutive coactivator of PPAR-gamma-like protein 1 OS=Homo sapiens OX=9606 GN=FAM120A PE=1 SV=2	26.2834	25.5032	26.3043	26.0303	25.2737	24.7908	0	16.6882		14	14	14	16.5	16.5	16.5	121.89	0	55.08	258800000	34	0.9008	0.0196129	1.68666	1.34887	sp|Q9NZB2|F120A_HUMAN;sp|Q5T035|CI129_HUMAN	sp|Q9NZB2|F120A_HUMAN	1504
>sp|Q14151|SAFB2_HUMAN Scaffold attachment factor B2 OS=Homo sapiens OX=9606 GN=SAFB2 PE=1 SV=1	26.3896	25.665	26.042	26.0322	25.1971	25.1701	24.6373	25.0015		29	20	20	32.3	21.8	21.8	107.47	0	39.36	291880000	44	1.67236	0.0152103	1.03068	1.32568	sp|Q14151|SAFB2_HUMAN	sp|Q14151|SAFB2_HUMAN	925
>sp|O15226|NKRF_HUMAN NF-kappa-B-repressing factor OS=Homo sapiens OX=9606 GN=NKRF PE=1 SV=2	26.6923	25.8692	25.5679	26.0431	27.0022	26.756	26.1361	26.6314		24	24	24	38.6	38.6	38.6	77.672	0	101.54	499060000	55	0.616875	0.300898	-0.588238	-0.637005	sp|O15226|NKRF_HUMAN	sp|O15226|NKRF_HUMAN	139
>sp|P62258|1433E_HUMAN 14-3-3 protein epsilon OS=Homo sapiens OX=9606 GN=YWHAE PE=1 SV=1	25.832	26.2385	26.1016	26.0574	28.5516	27.8813	28.5397	28.3242	+	12	12	12	44.3	44.3	44.3	29.174	0	77.15	1365900000	53	2.58059	0	-2.26685	-3.01594	sp|P62258|1433E_HUMAN	sp|P62258|1433E_HUMAN	725
>sp|P27824|CALX_HUMAN Calnexin OS=Homo sapiens OX=9606 GN=CANX PE=1 SV=2	26.1575	25.3573	26.676	26.0636	25.8918	26.2233	24.6499	25.5883		9	9	9	17.7	17.7	17.7	67.567	0	58.379	347290000	32	0.315378	0.540635	0.475256	0.426789	sp|P27824|CALX_HUMAN	sp|P27824|CALX_HUMAN	480
>sp|Q7L0Y3|TM10C_HUMAN tRNA methyltransferase 10 homolog C OS=Homo sapiens OX=9606 GN=TRMT10C PE=1 SV=2	26.5889	24.4783	27.1267	26.0646	26.1706	27.8891	26.2927	26.7841		18	18	18	37.7	37.7	37.7	47.346	0	44.732	582020000	52	0.293825	0.470772	-0.719475	-0.486254	sp|Q7L0Y3|TM10C_HUMAN	sp|Q7L0Y3|TM10C_HUMAN	1101
>sp|Q9P270|SLAI2_HUMAN SLAIN motif-containing protein 2 OS=Homo sapiens OX=9606 GN=SLAIN2 PE=1 SV=2	25.4219	26.3524	26.4431	26.0725	24.5873	24.3237	25.3071	24.7394		15	15	15	31.5	31.5	31.5	62.543	0	45.371	290240000	37	1.40755	0.0106972	1.33307	1.4194	sp|Q9P270|SLAI2_HUMAN	sp|Q9P270|SLAI2_HUMAN	1517
>sp|P42167|LAP2B_HUMAN Lamina-associated polypeptide 2, isoforms beta/gamma OS=Homo sapiens OX=9606 GN=TMPO PE=1 SV=2;>sp|P42166|LAP2A_HUMAN Lamina-associated polypeptide 2, isoform alpha OS=Homo sapiens OX=9606 GN=TMPO PE=1 SV=2	26.1201	26.0459	26.1552	26.1071	26.1294	26.1531	26.4364	26.2396		15	15	15	40.1	40.1	40.1	50.67	0	61.34	440950000	46	0.508515	0.802258	-0.132579	-0.219587	sp|P42167|LAP2B_HUMAN;sp|P42166|LAP2A_HUMAN	sp|P42167|LAP2B_HUMAN;sp|P42166|LAP2A_HUMAN	563
>sp|Q9H0D6|XRN2_HUMAN 5-3 exoribonuclease 2 OS=Homo sapiens OX=9606 GN=XRN2 PE=1 SV=1	26.1916	25.9153	26.2642	26.1237	26.3971	26.0945	26.1229	26.2048		17	17	17	21.4	21.4	21.4	108.58	0	54.559	458730000	52	0.220099	0.88848	-0.0811323	-0.126069	sp|Q9H0D6|XRN2_HUMAN	sp|Q9H0D6|XRN2_HUMAN	1407
>sp|Q04695|K1C17_HUMAN Keratin, type I cytoskeletal 17 OS=Homo sapiens OX=9606 GN=KRT17 PE=1 SV=2;>Q04695 SWISS-PROT:Q04695 Tax_Id=9606 Gene_Symbol=KRT17 Keratin, type I cytoskeletal 17	25.5159	26.7347	26.1568	26.1358	0	25.0954	26.4246	17.1733		24	10	2	35.4	18.5	5.8	48.105	0	41.916	371930000	28	0.489923	0.159646	1.29943	0.832814	sp|Q04695|K1C17_HUMAN;CON__Q04695;CON__Q99PS0	sp|Q04695|K1C17_HUMAN;CON__Q04695	37
>sp|Q2NL82|TSR1_HUMAN Pre-rRNA-processing protein TSR1 homolog OS=Homo sapiens OX=9606 GN=TSR1 PE=1 SV=1	25.9795	26.154	26.3277	26.1537	26.0767	25.5091	25.3395	25.6418		20	20	20	24.1	24.1	24.1	91.809	0	50.235	366550000	49	0.871515	0.268718	0.51199	0.687668	sp|Q2NL82|TSR1_HUMAN	sp|Q2NL82|TSR1_HUMAN	1023
>sp|Q96DI7|SNR40_HUMAN U5 small nuclear ribonucleoprotein 40 kDa protein OS=Homo sapiens OX=9606 GN=SNRNP40 PE=1 SV=1	26.378	25.6783	26.4482	26.1682	25.9039	25.8054	26.2385	25.9826		12	12	12	38.1	38.1	38.1	39.31	0	72.756	442790000	39	0.257914	0.772673	0.185537	0.238324	sp|Q96DI7|SNR40_HUMAN	sp|Q96DI7|SNR40_HUMAN	1265
>sp|Q01469|FABP5_HUMAN Fatty acid-binding protein 5 OS=Homo sapiens OX=9606 GN=FABP5 PE=1 SV=3	25.4403	26.7048	26.3692	26.1714	0	0	25.9303	8.64343		9	9	9	80.7	80.7	80.7	15.164	0	33.143	331650000	26	0.811681	0.0133393	2.95859	1.54589	sp|Q01469|FABP5_HUMAN;sp|A8MUU1|FB5L3_HUMAN	sp|Q01469|FABP5_HUMAN	812
>sp|O75940|SPF30_HUMAN Survival of motor neuron-related-splicing factor 30 OS=Homo sapiens OX=9606 GN=SMNDC1 PE=1 SV=1	26.3914	25.8058	26.4493	26.2155	25.0703	0	24.0592	16.3765		8	8	8	34.5	34.5	34.5	26.711	0	48.872	288170000	22	1.31482	0.00368539	2.12266	1.94435	sp|O75940|SPF30_HUMAN	sp|O75940|SPF30_HUMAN	227
>sp|Q9BWJ5|SF3B5_HUMAN Splicing factor 3B subunit 5 OS=Homo sapiens OX=9606 GN=SF3B5 PE=1 SV=1	26.368	26.2634	26.0457	26.2257	0	25.6163	0	8.53877		3	3	3	45.3	45.3	45.3	10.135	0	19.957	336950000	18	0.836432	0.0300364	1.5488	1.3121	sp|Q9BWJ5|SF3B5_HUMAN	sp|Q9BWJ5|SF3B5_HUMAN	1380
>sp|P33992|MCM5_HUMAN DNA replication licensing factor MCM5 OS=Homo sapiens OX=9606 GN=MCM5 PE=1 SV=5	26.2225	26.3265	26.2237	26.2576	26.6137	26.3595	26.4682	26.4805		15	15	15	21.3	21.3	21.3	82.285	0	46.324	528370000	48	1.12003	0.616118	-0.222887	-0.383418	sp|P33992|MCM5_HUMAN	sp|P33992|MCM5_HUMAN	521
>sp|Q14766|LTBP1_HUMAN Latent-transforming growth factor beta-binding protein 1 OS=Homo sapiens OX=9606 GN=LTBP1 PE=1 SV=4	26.1644	25.7836	26.8322	26.2601	24.0479	0	0	8.01597		14	14	14	12.9	12.9	12.9	186.79	0	63.948	247410000	32	2.31985	0	3.00358	2.99727	sp|Q14766|LTBP1_HUMAN	sp|Q14766|LTBP1_HUMAN	950
>sp|Q9BXP5|SRRT_HUMAN Serrate RNA effector molecule homolog OS=Homo sapiens OX=9606 GN=SRRT PE=1 SV=1	26.6721	25.8348	26.3065	26.2711	26.5298	26.3157	26.3712	26.4056		22	22	22	22.4	22.4	22.4	100.67	0	64.542	495820000	51	0.194111	0.842408	-0.134436	-0.179083	sp|Q9BXP5|SRRT_HUMAN	sp|Q9BXP5|SRRT_HUMAN	1384
>sp|P01040|CYTA_HUMAN Cystatin-A OS=Homo sapiens OX=9606 GN=CSTA PE=1 SV=1	25.6155	27.2686	25.9355	26.2732	0	25.5691	24.4018	16.657		7	7	7	83.7	83.7	83.7	11.006	0	27.888	309040000	23	1.0936	0.0139652	1.5664	1.34004	sp|P01040|CYTA_HUMAN	sp|P01040|CYTA_HUMAN	269
>sp|Q15427|SF3B4_HUMAN Splicing factor 3B subunit 4 OS=Homo sapiens OX=9606 GN=SF3B4 PE=1 SV=1	26.3763	26.1289	26.3232	26.2761	26.1002	25.7471	26.3004	26.0492		5	5	5	10.1	10.1	10.1	44.385	0	34.836	434670000	25	0.525849	0.665437	0.226905	0.33448	sp|Q15427|SF3B4_HUMAN	sp|Q15427|SF3B4_HUMAN	988
>sp|P38646|GRP75_HUMAN Stress-70 protein, mitochondrial OS=Homo sapiens OX=9606 GN=HSPA9 PE=1 SV=2	26.3256	25.662	26.8812	26.2896	29.687	30.0007	29.9866	29.8914	+	38	38	38	50.7	50.7	50.7	73.68	0	274.11	3195400000	122	2.22279	0	-3.60183	-4.15449	sp|P38646|GRP75_HUMAN	sp|P38646|GRP75_HUMAN	547
>sp|Q96KR1|ZFR_HUMAN Zinc finger RNA-binding protein OS=Homo sapiens OX=9606 GN=ZFR PE=1 SV=2	26.6168	25.7238	26.5829	26.3078	25.8236	26.2195	25.9864	26.0098		15	15	15	15.6	15.6	15.6	117.01	0	131.93	435300000	48	0.37463	0.635522	0.298007	0.36612	sp|Q96KR1|ZFR_HUMAN	sp|Q96KR1|ZFR_HUMAN	1291
>sp|Q14247|SRC8_HUMAN Src substrate cortactin OS=Homo sapiens OX=9606 GN=CTTN PE=1 SV=2	26.8255	25.9097	26.3022	26.3458	26.4235	26.1967	26.4935	26.3712		16	16	16	38.9	38.9	38.9	61.585	0	60.438	507770000	50	0.0293975	0.973045	-0.025423	-0.0325935	sp|Q14247|SRC8_HUMAN	sp|Q14247|SRC8_HUMAN	932
>sp|P10809|CH60_HUMAN 60 kDa heat shock protein, mitochondrial OS=Homo sapiens OX=9606 GN=HSPD1 PE=1 SV=2	26.5359	26.7754	25.8297	26.3803	27.7956	28.152	27.9243	27.9573	+	18	18	18	30	30	30	61.054	0	144.46	1124800000	56	1.68412	0.00374857	-1.57699	-1.96534	sp|P10809|CH60_HUMAN	sp|P10809|CH60_HUMAN	359
>sp|P51572|BAP31_HUMAN B-cell receptor-associated protein 31 OS=Homo sapiens OX=9606 GN=BCAP31 PE=1 SV=3	27.6002	24.9017	26.6492	26.3837	25.4227	26.0087	26.3151	25.9155		13	13	13	35	35	35	27.991	0	66.711	518690000	40	0.206639	0.652731	0.468182	0.351369	sp|P51572|BAP31_HUMAN	sp|P51572|BAP31_HUMAN	638
>sp|P67936|TPM4_HUMAN Tropomyosin alpha-4 chain OS=Homo sapiens OX=9606 GN=TPM4 PE=1 SV=3	26.4257	26.6691	26.1032	26.3993	28.2647	28.5149	28.6646	28.4814	+	14	14	5	49.6	49.6	19.8	28.521	0	121.98	1396300000	58	3.08677	0	-2.0821	-2.96942	sp|P67936|TPM4_HUMAN	sp|P67936|TPM4_HUMAN	777
>sp|Q70IA6|MOB2_HUMAN MOB kinase activator 2 OS=Homo sapiens OX=9606 GN=MOB2 PE=1 SV=1	26.4887	26.4131	26.3768	26.4262	25.0375	24.3667	24.8804	24.7615		5	5	5	11	11	11	26.926	0	10.247	341020000	25	1.89456	0.00220513	1.66464	2.36049	sp|Q70IA6|MOB2_HUMAN	sp|Q70IA6|MOB2_HUMAN	1096
>sp|Q92499|DDX1_HUMAN ATP-dependent RNA helicase DDX1 OS=Homo sapiens OX=9606 GN=DDX1 PE=1 SV=2	26.3859	26.292	26.6033	26.4271	26.7042	26.8247	25.7493	26.4261		18	18	18	22.2	22.2	22.2	82.431	0	77.273	514660000	56	0.000891348	0.998308	0.00100708	0.00118141	sp|Q92499|DDX1_HUMAN	sp|Q92499|DDX1_HUMAN	1224
>sp|Q9Y5S9|RBM8A_HUMAN RNA-binding protein 8A OS=Homo sapiens OX=9606 GN=RBM8A PE=1 SV=1	26.5819	26.185	26.5262	26.431	26.7715	26.5648	26.305	26.5471		9	9	9	45.4	45.4	45.4	19.889	0	46.506	559930000	36	0.250749	0.840273	-0.116037	-0.169812	sp|Q9Y5S9|RBM8A_HUMAN	sp|Q9Y5S9|RBM8A_HUMAN	1632
>sp|Q13162|PRDX4_HUMAN Peroxiredoxin-4 OS=Homo sapiens OX=9606 GN=PRDX4 PE=1 SV=1	27.5436	24.2727	27.6886	26.5016	29.7588	30.5931	31.2091	30.5203	+	12	10	10	49.4	43.9	43.9	30.54	0	175.24	5384800000	42	1.26041	0.000939394	-4.0187	-2.37539	sp|Q13162|PRDX4_HUMAN	sp|Q13162|PRDX4_HUMAN	876
>sp|P08238|HS90B_HUMAN Heat shock protein HSP 90-beta OS=Homo sapiens OX=9606 GN=HSP90AB1 PE=1 SV=4	25.0939	27.8722	26.539	26.5017	29.1645	29.2422	29.2866	29.2311	+	31	31	17	39.9	39.9	22.5	83.263	0	158.26	2276800000	100	1.11742	0.0041547	-2.72939	-2.09466	sp|P08238|HS90B_HUMAN;sp|Q58FF7|H90B3_HUMAN;sp|Q58FF8|H90B2_HUMAN	sp|P08238|HS90B_HUMAN	330
>sp|P20930|FILA_HUMAN Filaggrin OS=Homo sapiens OX=9606 GN=FLG PE=1 SV=3;>P20930 SWISS-PROT:P20930 Tax_Id=9606 Gene_Symbol=FLG Filaggrin	26.6903	27.792	25.0916	26.5246	27.1476	27.2442	27.1987	27.1968		6	6	6	2.7	2.7	2.7	435.16	0	38.096	800000000	38	0.317331	0.467615	-0.672208	-0.523345	sp|P20930|FILA_HUMAN;CON__P20930	sp|P20930|FILA_HUMAN;CON__P20930	32
>sp|Q71U36|TBA1A_HUMAN Tubulin alpha-1A chain OS=Homo sapiens OX=9606 GN=TUBA1A PE=1 SV=1;>sp|P68363|TBA1B_HUMAN Tubulin alpha-1B chain OS=Homo sapiens OX=9606 GN=TUBA1B PE=1 SV=1;>sp|P68366|TBA4A_HUMAN Tubulin alpha-4A chain OS=Homo sapiens OX=9606 GN=TUB	25.8866	27.2773	26.4538	26.5392	29.3054	30.1301	29.9094	29.7816	+	14	14	2	38.4	38.4	10	50.135	0	110.86	3045200000	64	2.33652	0	-3.24245	-3.33233	sp|Q71U36|TBA1A_HUMAN;sp|P68363|TBA1B_HUMAN;sp|P68366|TBA4A_HUMAN;sp|P0DPH8|TBA3D_HUMAN;sp|P0DPH7|TBA3C_HUMAN;sp|Q6PEY2|TBA3E_HUMAN;sp|Q9NY65|TBA8_HUMAN;sp|A6NHL2|TBAL3_HUMAN	sp|Q71U36|TBA1A_HUMAN;sp|P68363|TBA1B_HUMAN;sp|P68366|TBA4A_HUMAN;sp|P0DPH8|TBA3D_HUMAN;sp|P0DPH7|TBA3C_HUMAN;sp|Q6PEY2|TBA3E_HUMAN	780
>sp|Q8IWX8|CHERP_HUMAN Calcium homeostasis endoplasmic reticulum protein OS=Homo sapiens OX=9606 GN=CHERP PE=1 SV=3	26.4223	26.6542	26.6276	26.568	26.3283	26.4532	26.5082	26.4299		12	12	12	13.6	13.6	13.6	103.7	0	49.993	581440000	42	0.68085	0.773936	0.138131	0.233896	sp|Q8IWX8|CHERP_HUMAN	sp|Q8IWX8|CHERP_HUMAN	1139
>sp|Q9H2U1|DHX36_HUMAN ATP-dependent DNA/RNA helicase DHX36 OS=Homo sapiens OX=9606 GN=DHX36 PE=1 SV=2	26.7208	25.8406	27.1827	26.5814	25.2407	25.3168	24.0621	24.8732		18	18	18	21.8	21.8	21.8	114.76	0	81.45	391410000	44	1.40663	0.00450262	1.7082	1.60304	sp|Q9H2U1|DHX36_HUMAN	sp|Q9H2U1|DHX36_HUMAN	1412
>sp|P37108|SRP14_HUMAN Signal recognition particle 14 kDa protein OS=Homo sapiens OX=9606 GN=SRP14 PE=1 SV=2	26.5586	26.4566	26.7979	26.6044	26.2581	25.8431	26.388	26.1631		7	7	7	31.6	31.6	31.6	14.57	0	37.95	516530000	30	1.01059	0.305327	0.441284	0.636831	sp|P37108|SRP14_HUMAN	sp|P37108|SRP14_HUMAN	544
>sp|Q7Z2W4|ZCCHV_HUMAN Zinc finger CCCH-type antiviral protein 1 OS=Homo sapiens OX=9606 GN=ZC3HAV1 PE=1 SV=3	26.5326	26.9363	26.3597	26.6095	25.0341	25.2748	26.0628	25.4572		22	22	22	30.6	30.6	30.6	101.43	0	93.567	429710000	58	1.34536	0.0165785	1.15226	1.34839	sp|Q7Z2W4|ZCCHV_HUMAN	sp|Q7Z2W4|ZCCHV_HUMAN	1109
>sp|O60506|HNRPQ_HUMAN Heterogeneous nuclear ribonucleoprotein Q OS=Homo sapiens OX=9606 GN=SYNCRIP PE=1 SV=2	26.4258	26.2872	27.1876	26.6335	26.1969	26.7125	26.1921	26.3672		21	12	12	31.6	20.9	20.9	69.602	0	73.095	535140000	51	0.326121	0.677474	0.266336	0.321313	sp|O60506|HNRPQ_HUMAN	sp|O60506|HNRPQ_HUMAN	183
>sp|Q9P258|RCC2_HUMAN Protein RCC2 OS=Homo sapiens OX=9606 GN=RCC2 PE=1 SV=2	26.6784	26.6516	26.5792	26.6364	28.7517	27.8223	28.7559	28.4433	+	19	19	19	38.9	38.9	38.9	56.084	0	84.257	1554200000	64	1.56277	0.00377011	-1.8069	-2.22544	sp|Q9P258|RCC2_HUMAN	sp|Q9P258|RCC2_HUMAN	1516
>sp|Q09028|RBBP4_HUMAN Histone-binding protein RBBP4 OS=Homo sapiens OX=9606 GN=RBBP4 PE=1 SV=3	26.519	26.9356	26.4597	26.6381	28.1306	27.834	28.1012	28.0219	+	13	13	7	27.3	27.3	17.9	47.655	0	111.06	1122600000	57	2.54745	0.00173427	-1.38382	-2.04411	sp|Q09028|RBBP4_HUMAN	sp|Q09028|RBBP4_HUMAN	854
>sp|Q96I25|SPF45_HUMAN Splicing factor 45 OS=Homo sapiens OX=9606 GN=RBM17 PE=1 SV=1	26.7928	26.6125	26.561	26.6554	26.3189	25.9399	26.5002	26.253		12	12	12	30.9	30.9	30.9	44.961	0	50.463	585810000	36	0.919331	0.370491	0.402411	0.592304	sp|Q96I25|SPF45_HUMAN	sp|Q96I25|SPF45_HUMAN	1285
>sp|Q9Y262|EIF3L_HUMAN Eukaryotic translation initiation factor 3 subunit L OS=Homo sapiens OX=9606 GN=EIF3L PE=1 SV=1	26.7684	26.4818	26.7814	26.6772	26.3802	25.9132	26.3155	26.203		19	19	19	31.2	31.2	31.2	66.726	0	64.336	529360000	56	1.20282	0.239059	0.474263	0.701816	sp|Q9Y262|EIF3L_HUMAN	sp|Q9Y262|EIF3L_HUMAN	1582
>sp|P35268|RL22_HUMAN 60S ribosomal protein L22 OS=Homo sapiens OX=9606 GN=RPL22 PE=1 SV=2	26.531	26.6346	26.9392	26.7016	27.0161	27.5231	27.1046	27.2146		8	8	6	49.2	49.2	42.2	14.787	0	25.796	750350000	28	1.18948	0.198152	-0.512974	-0.734243	sp|P35268|RL22_HUMAN	sp|P35268|RL22_HUMAN	525
>sp|P55036|PSMD4_HUMAN 26S proteasome non-ATPase regulatory subunit 4 OS=Homo sapiens OX=9606 GN=PSMD4 PE=1 SV=1	26.4629	26.7834	26.8848	26.7104	27.5424	27.4291	27.7667	27.5794	+	11	11	11	30.8	30.8	30.8	40.736	0	125.01	922930000	54	2.17071	0.0158824	-0.869024	-1.31416	sp|P55036|PSMD4_HUMAN;sp|A2A3N6|PIPSL_HUMAN	sp|P55036|PSMD4_HUMAN	668
>sp|P63162|RSMN_HUMAN Small nuclear ribonucleoprotein-associated protein N OS=Homo sapiens OX=9606 GN=SNRPN PE=1 SV=1;>sp|P14678|RSMB_HUMAN Small nuclear ribonucleoprotein-associated proteins B and B OS=Homo sapiens OX=9606 GN=SNRPB PE=1 SV=2	26.818	26.8735	26.4506	26.714	28.1394	27.92	28.1378	28.0657	+	5	5	5	18.8	18.8	18.8	24.614	0	33.903	1228500000	33	2.58826	0.00234014	-1.35167	-2.07512	sp|P63162|RSMN_HUMAN;sp|P14678|RSMB_HUMAN	sp|P63162|RSMN_HUMAN;sp|P14678|RSMB_HUMAN	387
>sp|P62805|H4_HUMAN Histone H4 OS=Homo sapiens OX=9606 GN=HIST1H4A PE=1 SV=2	26.7623	26.803	26.6899	26.7517	27.0749	26.6044	26.1286	26.6026		11	11	11	67	67	67	11.367	0	39.816	639970000	36	0.193269	0.834579	0.149122	0.192373	sp|P62805|H4_HUMAN	sp|P62805|H4_HUMAN	744
>sp|O15372|EIF3H_HUMAN Eukaryotic translation initiation factor 3 subunit H OS=Homo sapiens OX=9606 GN=EIF3H PE=1 SV=1	27.0915	26.5014	26.7914	26.7948	26.1907	26.2851	25.7876	26.0878		10	10	10	29.3	29.3	29.3	39.93	0	43.53	534340000	44	1.43048	0.068652	0.706987	0.970226	sp|O15372|EIF3H_HUMAN	sp|O15372|EIF3H_HUMAN	144
>sp|P46087|NOP2_HUMAN Probable 28S rRNA (cytosine(4447)-C(5))-methyltransferase OS=Homo sapiens OX=9606 GN=NOP2 PE=1 SV=2	27.1954	26.4625	26.8446	26.8342	25.8371	25.8047	25.8199	25.8206		19	19	19	24.3	24.3	24.3	89.301	0	72.923	512140000	53	1.39041	0.0202188	1.01362	1.42393	sp|P46087|NOP2_HUMAN	sp|P46087|NOP2_HUMAN	579
>sp|Q15287|RNPS1_HUMAN RNA-binding protein with serine-rich domain 1 OS=Homo sapiens OX=9606 GN=RNPS1 PE=1 SV=1	27.3039	26.8702	26.3525	26.8422	26.9397	0	26.4116	17.7838		4	4	4	14.1	14.1	14.1	34.208	0	26.211	621580000	25	0.421095	0.194164	1.46539	0.797995	sp|Q15287|RNPS1_HUMAN	sp|Q15287|RNPS1_HUMAN	980
>sp|Q9HCK1|ZDBF2_HUMAN DBF4-type zinc finger-containing protein 2 OS=Homo sapiens OX=9606 GN=ZDBF2 PE=1 SV=3	26.7762	26.2895	27.4927	26.8528	25.1872	24.7232	24.6061	24.8388		32	32	32	17.9	17.9	17.9	265.61	0	111.26	436540000	70	1.83352	0.000953846	2.01397	2.25801	sp|Q9HCK1|ZDBF2_HUMAN	sp|Q9HCK1|ZDBF2_HUMAN	1441
>sp|P60660|MYL6_HUMAN Myosin light polypeptide 6 OS=Homo sapiens OX=9606 GN=MYL6 PE=1 SV=2	26.9825	26.6623	26.9361	26.8603	27.7627	27.898	27.8491	27.8366	+	8	8	8	51	51	51	16.93	0	69.97	1100300000	46	2.32011	0.00950943	-0.976331	-1.60731	sp|P60660|MYL6_HUMAN;sp|P14649|MYL6B_HUMAN	sp|P60660|MYL6_HUMAN	687
>sp|Q9BY77|PDIP3_HUMAN Polymerase delta-interacting protein 3 OS=Homo sapiens OX=9606 GN=POLDIP3 PE=1 SV=2	26.7977	26.8466	27.0137	26.886	26.3378	24.6894	25.5667	25.5313		20	20	20	53.7	53.7	53.7	46.089	0	84.618	517080000	63	0.991854	0.0218555	1.3547	1.38144	sp|Q9BY77|PDIP3_HUMAN	sp|Q9BY77|PDIP3_HUMAN	1388
>sp|Q13151|ROA0_HUMAN Heterogeneous nuclear ribonucleoprotein A0 OS=Homo sapiens OX=9606 GN=HNRNPA0 PE=1 SV=1	27.0435	26.3935	27.2719	26.903	26.3095	26.1773	25.9061	26.131		15	15	15	29.2	29.2	29.2	30.84	0	38.474	587170000	48	1.08752	0.0828098	0.772006	0.978863	sp|Q13151|ROA0_HUMAN	sp|Q13151|ROA0_HUMAN	874
>sp|Q9Y2J2|E41L3_HUMAN Band 4.1-like protein 3 OS=Homo sapiens OX=9606 GN=EPB41L3 PE=1 SV=2	27.186	27.0039	26.6072	26.9324	23.8986	23.3028	23.6332	23.6115		26	26	22	30.5	30.5	27.4	120.68	0	75.418	393710000	58	3.78196	0	3.32084	4.47156	sp|Q9Y2J2|E41L3_HUMAN	sp|Q9Y2J2|E41L3_HUMAN	1588
>sp|Q71UM5|RS27L_HUMAN 40S ribosomal protein S27-like OS=Homo sapiens OX=9606 GN=RPS27L PE=1 SV=3	27.6389	26.0681	27.1186	26.9419	25.7686	26.026	25.5424	25.779		9	3	3	48.8	19	19	9.4771	0	14.743	562010000	17	0.927442	0.0379324	1.16285	1.18339	sp|Q71UM5|RS27L_HUMAN	sp|Q71UM5|RS27L_HUMAN	1098
>sp|Q99880|H2B1L_HUMAN Histone H2B type 1-L OS=Homo sapiens OX=9606 GN=HIST1H2BL PE=1 SV=3;>sp|Q99879|H2B1M_HUMAN Histone H2B type 1-M OS=Homo sapiens OX=9606 GN=HIST1H2BM PE=1 SV=3;>sp|Q99877|H2B1N_HUMAN Histone H2B type 1-N OS=Homo sapiens OX=9606 GN=HIS	26.5926	27.2843	27.0243	26.9671	26.9355	25.9945	25.8552	26.2617		6	2	2	34.1	7.9	7.9	13.952	0	9.8562	616530000	14	0.783536	0.172011	0.705348	0.788356	sp|Q99880|H2B1L_HUMAN;sp|Q99879|H2B1M_HUMAN;sp|Q99877|H2B1N_HUMAN;sp|Q93079|H2B1H_HUMAN;sp|Q5QNW6|H2B2F_HUMAN;sp|P62807|H2B1C_HUMAN;sp|P58876|H2B1D_HUMAN;sp|P57053|H2BFS_HUMAN;sp|O60814|H2B1K_HUMAN	sp|Q99880|H2B1L_HUMAN;sp|Q99879|H2B1M_HUMAN;sp|Q99877|H2B1N_HUMAN;sp|Q93079|H2B1H_HUMAN;sp|Q5QNW6|H2B2F_HUMAN;sp|P62807|H2B1C_HUMAN;sp|P58876|H2B1D_HUMAN;sp|P57053|H2BFS_HUMAN;sp|O60814|H2B1K_HUMAN	186
>sp|Q99714|HCD2_HUMAN 3-hydroxyacyl-CoA dehydrogenase type-2 OS=Homo sapiens OX=9606 GN=HSD17B10 PE=1 SV=3	26.8788	26.5932	27.5605	27.0108	28.1732	28.63	28.3675	28.3902	+	11	11	11	36.8	36.8	36.8	26.923	0	128.1	1267000000	39	1.59646	0.00635644	-1.3794	-1.69046	sp|Q99714|HCD2_HUMAN	sp|Q99714|HCD2_HUMAN	1330
>sp|P25205|MCM3_HUMAN DNA replication licensing factor MCM3 OS=Homo sapiens OX=9606 GN=MCM3 PE=1 SV=3	26.9681	26.9555	27.1119	27.0118	27.5452	27.2759	27.7154	27.5122		24	24	24	28.5	28.5	28.5	90.98	0	96.389	1001200000	79	1.34573	0.189532	-0.500364	-0.784956	sp|P25205|MCM3_HUMAN	sp|P25205|MCM3_HUMAN	458
>sp|Q9Y3I0|RTCB_HUMAN tRNA-splicing ligase RtcB homolog OS=Homo sapiens OX=9606 GN=RTCB PE=1 SV=1	26.9903	26.8839	27.188	27.0207	27.1481	27.1432	27.0338	27.1084		20	20	20	36	36	36	55.21	0	88.507	837070000	62	0.358149	0.870871	-0.0876198	-0.146867	sp|Q9Y3I0|RTCB_HUMAN	sp|Q9Y3I0|RTCB_HUMAN	1607
>sp|Q9Y520|PRC2C_HUMAN Protein PRRC2C OS=Homo sapiens OX=9606 GN=PRRC2C PE=1 SV=4	27.0172	26.9007	27.2462	27.0547	25.6773	25.0454	25.5551	25.4259		30	30	29	14.1	14.1	13.8	316.91	0	96.331	528720000	68	2.31242	0.000976378	1.62881	2.26694	sp|Q9Y520|PRC2C_HUMAN	sp|Q9Y520|PRC2C_HUMAN	1621
>sp|Q9ULV4|COR1C_HUMAN Coronin-1C OS=Homo sapiens OX=9606 GN=CORO1C PE=1 SV=1	26.9484	27.4222	26.9054	27.092	24.133	25.4685	24.8621	24.8212		20	20	20	32.5	32.5	32.5	53.248	0	52.647	479670000	56	1.79498	0.00106897	2.2708	2.46802	sp|Q9ULV4|COR1C_HUMAN;sp|Q6QEF8|CORO6_HUMAN	sp|Q9ULV4|COR1C_HUMAN	1560
>sp|Q7Z353|HDX_HUMAN Highly divergent homeobox OS=Homo sapiens OX=9606 GN=HDX PE=1 SV=1	26.8158	27.4316	27.0471	27.0982	27.5075	27.4326	27.5546	27.4982		23	23	23	36.1	36.1	36.1	77.205	0	158.8	979800000	71	0.820524	0.396063	-0.400071	-0.585704	sp|Q7Z353|HDX_HUMAN	sp|Q7Z353|HDX_HUMAN	1110
>sp|O76021|RL1D1_HUMAN Ribosomal L1 domain-containing protein 1 OS=Homo sapiens OX=9606 GN=RSL1D1 PE=1 SV=3	27.1806	26.9497	27.2039	27.1114	27.1569	26.9399	26.9292	27.0087		21	21	21	38.6	38.6	38.6	54.972	0	80.602	828750000	72	0.394351	0.841533	0.102739	0.168442	sp|O76021|RL1D1_HUMAN	sp|O76021|RL1D1_HUMAN	228
>sp|P27816|MAP4_HUMAN Microtubule-associated protein 4 OS=Homo sapiens OX=9606 GN=MAP4 PE=1 SV=3	27.3336	26.9523	27.0887	27.1249	27.1353	26.6428	27.2274	27.0018		28	28	28	27.2	27.2	27.2	121	0	88.355	837340000	77	0.221582	0.842158	0.123037	0.17256	sp|P27816|MAP4_HUMAN	sp|P27816|MAP4_HUMAN	479
>sp|O14979|HNRDL_HUMAN Heterogeneous nuclear ribonucleoprotein D-like OS=Homo sapiens OX=9606 GN=HNRNPDL PE=1 SV=3	27.5876	26.7457	27.1291	27.1541	26.5685	26.5285	26.4869	26.528		11	11	11	26.2	26.2	26.2	46.437	0	43.183	715380000	47	0.912486	0.176692	0.626146	0.841058	sp|O14979|HNRDL_HUMAN	sp|O14979|HNRDL_HUMAN	132
>sp|Q13464|ROCK1_HUMAN Rho-associated protein kinase 1 OS=Homo sapiens OX=9606 GN=ROCK1 PE=1 SV=1	27.3811	26.9751	27.1207	27.159	28.3954	28.1345	28.2878	28.2726	+	58	58	54	43.7	43.7	41.2	158.17	0	256.32	1474600000	153	2.57427	0.00417778	-1.11359	-1.73773	sp|Q13464|ROCK1_HUMAN	sp|Q13464|ROCK1_HUMAN	896
>sp|O75152|ZC11A_HUMAN Zinc finger CCCH domain-containing protein 11A OS=Homo sapiens OX=9606 GN=ZC3H11A PE=1 SV=3	27.1951	26.9284	27.3587	27.1607	26.2797	26.5027	26.5223	26.4349		26	26	26	39.1	39.1	39.1	89.13	0	106.48	691100000	82	1.9049	0.0368522	0.725775	1.12078	sp|O75152|ZC11A_HUMAN;sp|A0A1B0GTU1|ZC11B_HUMAN	sp|O75152|ZC11A_HUMAN	197
>sp|Q9Y383|LC7L2_HUMAN Putative RNA-binding protein Luc7-like 2 OS=Homo sapiens OX=9606 GN=LUC7L2 PE=1 SV=2	27.5811	27.1472	26.8209	27.1831	27.8744	26.8196	27.7385	27.4775		21	21	16	45.2	45.2	38.3	46.513	0	143.77	1113400000	78	0.295795	0.663367	-0.294383	-0.327904	sp|Q9Y383|LC7L2_HUMAN	sp|Q9Y383|LC7L2_HUMAN	1596
>sp|P09661|RU2A_HUMAN U2 small nuclear ribonucleoprotein A OS=Homo sapiens OX=9606 GN=SNRPA1 PE=1 SV=2	27.2185	27.0936	27.3019	27.2047	26.7596	0	26.548	17.7692		11	11	11	34.1	34.1	34.1	28.415	0	70.373	708480000	34	0.567797	0.0867477	1.63151	1.02994	sp|P09661|RU2A_HUMAN	sp|P09661|RU2A_HUMAN	345
>sp|Q15717|ELAV1_HUMAN ELAV-like protein 1 OS=Homo sapiens OX=9606 GN=ELAVL1 PE=1 SV=2	27.4879	26.9475	27.2111	27.2155	27.7023	27.7919	27.489	27.6611		19	19	17	52.1	52.1	49.4	36.091	0	115.88	1084200000	73	1.07302	0.290369	-0.445544	-0.655171	sp|Q15717|ELAV1_HUMAN;sp|P26378|ELAV4_HUMAN	sp|Q15717|ELAV1_HUMAN	995
>sp|Q5D862|FILA2_HUMAN Filaggrin-2 OS=Homo sapiens OX=9606 GN=FLG2 PE=1 SV=1;>Q5D862 SWISS-PROT:Q5D862 Tax_Id=9606 Gene_Symbol=FLG2 Filaggrin-2	26.8182	28.4378	26.4079	27.2213	26.3356	25.9438	25.0835	25.7876		17	17	17	10.9	10.9	10.9	248.07	0	156.13	693040000	42	0.873927	0.0296057	1.43364	1.17357	sp|Q5D862|FILA2_HUMAN;CON__Q5D862	sp|Q5D862|FILA2_HUMAN;CON__Q5D862	48
>sp|Q13310|PABP4_HUMAN Polyadenylate-binding protein 4 OS=Homo sapiens OX=9606 GN=PABPC4 PE=1 SV=1	27.5466	27.0557	27.1027	27.235	27.2394	27.1321	27.3629	27.2448		29	16	16	35.7	21.4	21.4	70.782	0	46.547	914790000	55	0.0185645	0.988136	-0.00977008	-0.0145817	sp|Q13310|PABP4_HUMAN;sp|Q5JQF8|PAP1M_HUMAN;sp|P0CB38|PAB4L_HUMAN	sp|Q13310|PABP4_HUMAN	885
>sp|Q59GN2|R39L5_HUMAN Putative 60S ribosomal protein L39-like 5 OS=Homo sapiens OX=9606 GN=RPL39P5 PE=5 SV=2;>sp|P62891|RL39_HUMAN 60S ribosomal protein L39 OS=Homo sapiens OX=9606 GN=RPL39 PE=1 SV=2	26.8318	27.5042	27.4768	27.2709	0	27.0701	0	9.02337		1	1	1	19.6	19.6	19.6	6.3225	0	9.4341	666250000	10	0.769659	0.0140877	3.31451	1.57573	sp|Q59GN2|R39L5_HUMAN;sp|P62891|RL39_HUMAN	sp|Q59GN2|R39L5_HUMAN;sp|P62891|RL39_HUMAN	756
>sp|Q92522|H1X_HUMAN Histone H1x OS=Homo sapiens OX=9606 GN=H1FX PE=1 SV=1	27.2744	27.0039	27.5848	27.2877	27.6229	27.6014	27.6196	27.6146		9	9	9	38	38	38	22.487	0	42.249	1084400000	44	0.719995	0.503766	-0.326955	-0.489488	sp|Q92522|H1X_HUMAN	sp|Q92522|H1X_HUMAN	1226
>sp|O43143|DHX15_HUMAN Pre-mRNA-splicing factor ATP-dependent RNA helicase DHX15 OS=Homo sapiens OX=9606 GN=DHX15 PE=1 SV=2	27.3135	27.2335	27.3225	27.2898	27.7519	27.5263	27.5528	27.6103		27	27	26	27.9	27.9	26.8	90.932	0	79.766	1046200000	104	1.48943	0.411697	-0.320459	-0.555769	sp|O43143|DHX15_HUMAN;sp|O60231|DHX16_HUMAN	sp|O43143|DHX15_HUMAN	148
>sp|P16989|YBOX3_HUMAN Y-box-binding protein 3 OS=Homo sapiens OX=9606 GN=YBX3 PE=1 SV=4	27.276	27.0537	27.5779	27.3025	26.3022	26.5105	26.5181	26.4436		19	9	9	65.9	51.1	51.1	40.089	0	63.605	734590000	34	1.78062	0.0212462	0.858931	1.28668	sp|P16989|YBOX3_HUMAN	sp|P16989|YBOX3_HUMAN	404
>sp|Q8N5Z5|KCD17_HUMAN BTB/POZ domain-containing protein KCTD17 OS=Homo sapiens OX=9606 GN=KCTD17 PE=1 SV=3	27.3301	27.4031	27.2094	27.3142	27.7784	27.0398	27.8974	27.5719		9	9	9	32.7	32.7	32.7	35.67	0	57.23	1137100000	39	0.357053	0.679362	-0.257639	-0.332816	sp|Q8N5Z5|KCD17_HUMAN	sp|Q8N5Z5|KCD17_HUMAN	1162
>sp|P55265|DSRAD_HUMAN Double-stranded RNA-specific adenosine deaminase OS=Homo sapiens OX=9606 GN=ADAR PE=1 SV=4	27.6001	26.8894	27.4794	27.323	27.0573	27.7183	27.4605	27.412		33	33	33	27.4	27.4	27.4	136.06	0	103.06	1012500000	103	0.110337	0.896487	-0.089105	-0.112521	sp|P55265|DSRAD_HUMAN	sp|P55265|DSRAD_HUMAN	672
>sp|Q12905|ILF2_HUMAN Interleukin enhancer-binding factor 2 OS=Homo sapiens OX=9606 GN=ILF2 PE=1 SV=2	27.5293	26.9347	27.5179	27.3273	26.4643	27.0955	26.313	26.6243		8	8	8	23.6	23.6	23.6	43.062	0	39.243	767170000	31	1.0538	0.111009	0.703048	0.868204	sp|Q12905|ILF2_HUMAN	sp|Q12905|ILF2_HUMAN	867
>sp|Q15029|U5S1_HUMAN 116 kDa U5 small nuclear ribonucleoprotein component OS=Homo sapiens OX=9606 GN=EFTUD2 PE=1 SV=1	27.2772	26.919	27.7899	27.3287	27.3313	27.5213	27.1477	27.3334		28	26	26	32.2	31.1	31.1	109.43	0	93.877	954540000	89	0.00551361	0.994997	-0.00475629	-0.00613909	sp|Q15029|U5S1_HUMAN	sp|Q15029|U5S1_HUMAN	965
>sp|O75822|EIF3J_HUMAN Eukaryotic translation initiation factor 3 subunit J OS=Homo sapiens OX=9606 GN=EIF3J PE=1 SV=2	27.8495	27.3628	26.7791	27.3305	25.7646	24.9775	25.6321	25.4581		11	11	11	30.2	30.2	30.2	29.062	0	52.662	634310000	42	1.99178	0.00096875	1.87237	2.09527	sp|O75822|EIF3J_HUMAN	sp|O75822|EIF3J_HUMAN	221
>sp|P35580|MYH10_HUMAN Myosin-10 OS=Homo sapiens OX=9606 GN=MYH10 PE=1 SV=3	27.6684	26.6584	27.6972	27.3413	26.7347	27.1376	27.0633	26.9785		49	42	41	27.2	23.4	22.9	229	0	198.17	881470000	121	0.393492	0.569691	0.362806	0.420248	sp|P35580|MYH10_HUMAN	sp|P35580|MYH10_HUMAN	529
>sp|O43290|SNUT1_HUMAN U4/U6.U5 tri-snRNP-associated protein 1 OS=Homo sapiens OX=9606 GN=SART1 PE=1 SV=1	27.2185	27.2948	27.512	27.3418	27.4318	27.3676	27.1751	27.3248		25	25	25	33.4	33.4	33.4	90.254	0	125.14	974580000	86	0.0496781	0.978512	0.0169455	0.0274667	sp|O43290|SNUT1_HUMAN	sp|O43290|SNUT1_HUMAN	155
>sp|P26641|EF1G_HUMAN Elongation factor 1-gamma OS=Homo sapiens OX=9606 GN=EEF1G PE=1 SV=3	27.0589	27.6512	27.3565	27.3555	29.3319	28.7123	28.9784	29.0075	+	16	16	16	28.4	28.4	28.4	50.118	0	94.651	2255700000	77	2.57604	0	-1.652	-2.20899	sp|P26641|EF1G_HUMAN	sp|P26641|EF1G_HUMAN	473
>sp|P62937|PPIA_HUMAN Peptidyl-prolyl cis-trans isomerase A OS=Homo sapiens OX=9606 GN=PPIA PE=1 SV=2	26.8895	27.7347	27.5969	27.407	27.9699	27.8548	27.5091	27.7779		11	11	11	67.9	67.9	67.9	18.012	0	50.881	1166600000	45	0.525539	0.504562	-0.370932	-0.465892	sp|P62937|PPIA_HUMAN;sp|Q9Y536|PAL4A_HUMAN;sp|P0DN26|PAL4F_HUMAN;sp|F5H284|PAL4D_HUMAN;sp|A0A0B4J2A2|PAL4C_HUMAN;sp|A0A075B767|PAL4H_HUMAN;sp|A0A075B759|PAL4E_HUMAN;sp|P0DN37|PAL4G_HUMAN	sp|P62937|PPIA_HUMAN	762
>sp|Q9UMS4|PRP19_HUMAN Pre-mRNA-processing factor 19 OS=Homo sapiens OX=9606 GN=PRPF19 PE=1 SV=1	27.7717	27.1843	27.3094	27.4218	27.6982	28.0981	28.1221	27.9728		13	13	13	29.8	29.8	29.8	55.18	0	58.503	1275500000	60	1.1248	0.182417	-0.551022	-0.759596	sp|Q9UMS4|PRP19_HUMAN	sp|Q9UMS4|PRP19_HUMAN	1564
>sp|Q06830|PRDX1_HUMAN Peroxiredoxin-1 OS=Homo sapiens OX=9606 GN=PRDX1 PE=1 SV=1	27.3623	27.7854	27.1547	27.4341	32.5342	32.4038	32.5775	32.5052	+	22	22	19	75.9	75.9	68.3	22.11	0	300.96	19462000000	115	3.19206	0	-5.07104	-7.31997	sp|Q06830|PRDX1_HUMAN	sp|Q06830|PRDX1_HUMAN	840
>sp|Q1KMD3|HNRL2_HUMAN Heterogeneous nuclear ribonucleoprotein U-like protein 2 OS=Homo sapiens OX=9606 GN=HNRNPUL2 PE=1 SV=1	27.6918	26.9772	27.6392	27.4361	27.0465	27.6534	26.6934	27.1311		24	24	24	30.5	30.5	30.5	85.104	0	77.358	919310000	93	0.347479	0.634485	0.304989	0.35358	sp|Q1KMD3|HNRL2_HUMAN	sp|Q1KMD3|HNRL2_HUMAN	1022
>sp|O15042|SR140_HUMAN U2 snRNP-associated SURP motif-containing protein OS=Homo sapiens OX=9606 GN=U2SURP PE=1 SV=2	27.4447	27.5313	27.3343	27.4368	27.0901	26.4837	26.8651	26.813		19	19	19	19.9	19.9	19.9	118.29	0	92.001	860880000	71	1.21856	0.11723	0.623775	0.909354	sp|O15042|SR140_HUMAN	sp|O15042|SR140_HUMAN	135
>sp|P07355|ANXA2_HUMAN Annexin A2 OS=Homo sapiens OX=9606 GN=ANXA2 PE=1 SV=2;>sp|A6NMY6|AXA2L_HUMAN Putative annexin A2-like protein OS=Homo sapiens OX=9606 GN=ANXA2P2 PE=5 SV=2	27.1337	27.8423	27.3743	27.4501	28.5119	28.2134	28.1559	28.2937	+	14	14	14	38.6	38.6	38.6	38.604	0	62.204	1425800000	49	1.43921	0.0358893	-0.843651	-1.14705	sp|P07355|ANXA2_HUMAN;sp|A6NMY6|AXA2L_HUMAN	sp|P07355|ANXA2_HUMAN;sp|A6NMY6|AXA2L_HUMAN	322
>sp|Q16352|AINX_HUMAN Alpha-internexin OS=Homo sapiens OX=9606 GN=INA PE=1 SV=2	27.3838	27.2796	27.6996	27.4543	25.4362	26.0013	25.8659	25.7678		21	19	17	46.7	44.3	40.9	55.39	0	69.634	669160000	47	2.72425	0	1.68656	2.36859	sp|Q16352|AINX_HUMAN	sp|Q16352|AINX_HUMAN	1004
>sp|Q9H307|PININ_HUMAN Pinin OS=Homo sapiens OX=9606 GN=PNN PE=1 SV=5	27.7208	27.1725	27.4987	27.464	27.0319	26.0962	26.6185	26.5822		25	25	25	41.4	41.4	41.4	81.627	0	116.27	857540000	82	1.20905	0.0441325	0.881782	1.08316	sp|Q9H307|PININ_HUMAN	sp|Q9H307|PININ_HUMAN	1413
>sp|P11021|BIP_HUMAN Endoplasmic reticulum chaperone BiP OS=Homo sapiens OX=9606 GN=HSPA5 PE=1 SV=2	27.0587	27.896	27.4587	27.4711	29.258	29.0684	29.171	29.1658	+	33	31	31	45.3	44.2	44.2	72.332	0	252.91	2390700000	137	1.79635	0.00290683	-1.69469	-2.26585	sp|P11021|BIP_HUMAN	sp|P11021|BIP_HUMAN	360
>sp|P32969|RL9_HUMAN 60S ribosomal protein L9 OS=Homo sapiens OX=9606 GN=RPL9 PE=1 SV=1	27.8073	27.1345	27.4953	27.479	27.2226	27.9898	27.4406	27.551		6	6	6	30.2	30.2	30.2	21.863	0	21.874	1153600000	29	0.0849841	0.912039	-0.0720132	-0.0900374	sp|P32969|RL9_HUMAN	sp|P32969|RL9_HUMAN	517
>sp|P62888|RL30_HUMAN 60S ribosomal protein L30 OS=Homo sapiens OX=9606 GN=RPL30 PE=1 SV=2	27.4363	27.4619	27.5528	27.4837	28.6726	28.4721	28.3096	28.4848	+	5	5	5	37.4	37.4	37.4	12.784	0	60.871	1672100000	45	2.21286	0.00946479	-1.00113	-1.63917	sp|P62888|RL30_HUMAN	sp|P62888|RL30_HUMAN	755
>sp|Q15459|SF3A1_HUMAN Splicing factor 3A subunit 1 OS=Homo sapiens OX=9606 GN=SF3A1 PE=1 SV=1	27.5186	27.4152	27.5406	27.4915	27.2918	27.2426	27.7369	27.4238		18	18	18	23.3	23.3	23.3	88.885	0	124.12	1129400000	91	0.147294	0.907304	0.0677344	0.102337	sp|Q15459|SF3A1_HUMAN	sp|Q15459|SF3A1_HUMAN	990
>sp|Q9UKV3|ACINU_HUMAN Apoptotic chromatin condensation inducer in the nucleus OS=Homo sapiens OX=9606 GN=ACIN1 PE=1 SV=2	27.7505	27.1923	27.5703	27.5044	26.8186	25.3247	26.5805	26.2413		27	27	27	16.1	16.1	16.1	151.86	0	86.067	814030000	86	1.00278	0.0267647	1.26314	1.27367	sp|Q9UKV3|ACINU_HUMAN	sp|Q9UKV3|ACINU_HUMAN	1552
>sp|P08621|RU17_HUMAN U1 small nuclear ribonucleoprotein 70 kDa OS=Homo sapiens OX=9606 GN=SNRNP70 PE=1 SV=2	27.8858	27.0908	27.5469	27.5078	27.3415	26.8136	27.1027	27.0859		20	20	20	36.2	36.2	36.2	51.556	0	74.02	981800000	77	0.673758	0.407452	0.4219	0.543489	sp|P08621|RU17_HUMAN	sp|P08621|RU17_HUMAN	333
>sp|Q13573|SNW1_HUMAN SNW domain-containing protein 1 OS=Homo sapiens OX=9606 GN=SNW1 PE=1 SV=1	27.4324	27.3883	27.7097	27.5101	27.5195	27.3727	27.227	27.3731		23	23	23	41	41	41	61.494	0	78.443	1067900000	89	0.447096	0.797224	0.137072	0.217115	sp|Q13573|SNW1_HUMAN	sp|Q13573|SNW1_HUMAN	902
>sp|Q5W0B1|RN219_HUMAN RING finger protein 219 OS=Homo sapiens OX=9606 GN=RNF219 PE=1 SV=1	27.3984	27.7387	27.4605	27.5325	28.107	27.9071	28.2467	28.0869		34	34	34	48.5	48.5	48.5	81.116	0	165.67	1494600000	111	1.73704	0.111228	-0.554405	-0.861207	sp|Q5W0B1|RN219_HUMAN	sp|Q5W0B1|RN219_HUMAN	1068
>sp|P22087|FBRL_HUMAN rRNA 2-O-methyltransferase fibrillarin OS=Homo sapiens OX=9606 GN=FBL PE=1 SV=2	27.46	27.7171	27.4503	27.5425	27.6291	26.7774	27.0345	27.147		10	10	9	28.3	28.3	24.9	33.784	0	47.899	1058100000	49	0.596335	0.459078	0.395432	0.515617	sp|P22087|FBRL_HUMAN	sp|P22087|FBRL_HUMAN	435
>sp|Q07955|SRSF1_HUMAN Serine/arginine-rich splicing factor 1 OS=Homo sapiens OX=9606 GN=SRSF1 PE=1 SV=2	27.568	27.2989	27.7736	27.5468	26.4933	25.9117	26.0845	26.1632		15	15	14	46.4	46.4	44.4	27.744	0	43.758	792120000	56	2.41233	0.00223377	1.38366	1.92032	sp|Q07955|SRSF1_HUMAN	sp|Q07955|SRSF1_HUMAN	847
>sp|P04406|G3P_HUMAN Glyceraldehyde-3-phosphate dehydrogenase OS=Homo sapiens OX=9606 GN=GAPDH PE=1 SV=3	26.6902	29.0918	26.8598	27.5473	26.8651	26.8091	26.3898	26.688		12	12	12	43	43	43	36.053	0	67.325	991980000	34	0.417201	0.31116	0.859268	0.667019	sp|P04406|G3P_HUMAN;sp|O14556|G3PT_HUMAN	sp|P04406|G3P_HUMAN	285
>sp|P60228|EIF3E_HUMAN Eukaryotic translation initiation factor 3 subunit E OS=Homo sapiens OX=9606 GN=EIF3E PE=1 SV=1	28.0906	27.2525	27.4045	27.5825	0	26.2477	26.9213	17.723		12	12	12	29.4	29.4	29.4	52.22	0	37.352	825000000	36	0.59493	0.0402943	2.69982	1.20952	sp|P60228|EIF3E_HUMAN	sp|P60228|EIF3E_HUMAN	685
>sp|A6NHR9|SMHD1_HUMAN Structural mainte0ce of chromosomes flexible hinge domain-containing protein 1 OS=Homo sapiens OX=9606 GN=SMCHD1 PE=1 SV=2	27.3333	27.7845	27.6728	27.5969	27.8055	27.4139	27.872	27.6971		37	37	37	20.8	20.8	20.8	226.37	0	160.78	1241800000	135	0.195356	0.870498	-0.100257	-0.143831	sp|A6NHR9|SMHD1_HUMAN	sp|A6NHR9|SMHD1_HUMAN	90
>sp|Q15393|SF3B3_HUMAN Splicing factor 3B subunit 3 OS=Homo sapiens OX=9606 GN=SF3B3 PE=1 SV=4	27.9142	27.3694	27.5173	27.6003	27.9078	27.626	27.7824	27.7721		30	30	30	25.7	25.7	25.7	135.58	0	105.96	1265300000	93	0.380889	0.758537	-0.171737	-0.251836	sp|Q15393|SF3B3_HUMAN	sp|Q15393|SF3B3_HUMAN	985
>sp|Q02413|DSG1_HUMAN Desmoglein-1 OS=Homo sapiens OX=9606 GN=DSG1 PE=1 SV=2	27.1143	28.5514	27.2017	27.6225	26.7176	27.0461	27.1284	26.964		20	20	19	23.8	23.8	22.6	113.75	0	116.96	1070400000	80	0.536921	0.305233	0.658398	0.670619	sp|Q02413|DSG1_HUMAN	sp|Q02413|DSG1_HUMAN	820
>sp|P05388|RLA0_HUMAN 60S acidic ribosomal protein P0 OS=Homo sapiens OX=9606 GN=RPLP0 PE=1 SV=1;>sp|Q8NHW5|RLA0L_HUMAN 60S acidic ribosomal protein P0-like OS=Homo sapiens OX=9606 GN=RPLP0P6 PE=5 SV=1	27.5586	27.7484	27.573	27.6267	27.761	28.1993	27.8622	27.9408		8	8	8	26.2	26.2	26.2	34.273	0	61.498	1303500000	45	0.898739	0.486539	-0.31421	-0.486501	sp|P05388|RLA0_HUMAN;sp|Q8NHW5|RLA0L_HUMAN	sp|P05388|RLA0_HUMAN;sp|Q8NHW5|RLA0L_HUMAN	301
>sp|Q9H3K6|BOLA2_HUMAN BolA-like protein 2 OS=Homo sapiens OX=9606 GN=BOLA2 PE=1 SV=1	27.5674	27.9512	27.3649	27.6278	26.9877	27.5963	27.4675	27.3505		11	11	11	90.7	90.7	90.7	10.116	0	77.211	1089100000	46	0.475833	0.617739	0.277326	0.36846	sp|Q9H3K6|BOLA2_HUMAN	sp|Q9H3K6|BOLA2_HUMAN	1415
>sp|Q14684|RRP1B_HUMAN Ribosomal RNA processing protein 1 homolog B OS=Homo sapiens OX=9606 GN=RRP1B PE=1 SV=3	27.7786	27.5216	27.7093	27.6698	27.2411	26.7677	27.2548	27.0879		25	25	25	37.3	37.3	37.3	84.427	0	159.41	1030500000	79	1.30554	0.132493	0.581971	0.85893	sp|Q14684|RRP1B_HUMAN	sp|Q14684|RRP1B_HUMAN	944
>sp|P62829|RL23_HUMAN 60S ribosomal protein L23 OS=Homo sapiens OX=9606 GN=RPL23 PE=1 SV=1	27.9853	27.1188	27.9256	27.6766	27.6713	27.8249	27.8154	27.7705		8	8	8	46.4	46.4	46.4	14.865	0	19.776	1252500000	31	0.113308	0.896402	-0.0939713	-0.119893	sp|P62829|RL23_HUMAN	sp|P62829|RL23_HUMAN	746
>sp|Q9UKM9|RALY_HUMAN RNA-binding protein Raly OS=Homo sapiens OX=9606 GN=RALY PE=1 SV=1	27.8463	27.3259	27.8819	27.6847	27.2154	27.2069	27.1367	27.1863		16	16	16	51.3	51.3	51.3	32.463	0	62.153	1051800000	60	0.972785	0.258892	0.498332	0.73132	sp|Q9UKM9|RALY_HUMAN	sp|Q9UKM9|RALY_HUMAN	1550
>sp|Q15233|NONO_HUMAN Non-POU domain-containing octamer-binding protein OS=Homo sapiens OX=9606 GN=NONO PE=1 SV=4	27.8074	27.758	27.502	27.6891	28.7348	28.4152	28.5904	28.5801	+	24	22	22	36.9	36.9	36.9	54.231	0	68.488	1731000000	87	2.59574	0.0111312	-0.89104	-1.40924	sp|Q15233|NONO_HUMAN	sp|Q15233|NONO_HUMAN	978
>sp|P30622|CLIP1_HUMAN CAP-Gly domain-containing linker protein 1 OS=Homo sapiens OX=9606 GN=CLIP1 PE=1 SV=2	27.6475	27.7196	27.8178	27.7283	24.7637	25.5891	25.3808	25.2445		44	44	42	33.2	33.2	30.7	162.24	0	147.91	722390000	101	2.10354	0	2.48376	3.29986	sp|P30622|CLIP1_HUMAN	sp|P30622|CLIP1_HUMAN	504
>sp|P02538|K2C6A_HUMAN Keratin, type II cytoskeletal 6A OS=Homo sapiens OX=9606 GN=KRT6A PE=1 SV=3;>P02538 SWISS-PROT:P02538 Tax_Id=9606 Gene_Symbol=KRT6A Keratin, type II cytoskeletal 6A	27.0092	27.5475	28.6505	27.7357	0	0	27.8915	9.29717		47	3	3	59.4	6.2	6.2	60.044	0	37.212	1098900000	14	0.711705	0.0196923	3.03405	1.38835	sp|P02538|K2C6A_HUMAN;CON__P02538	sp|P02538|K2C6A_HUMAN;CON__P02538	11
>sp|Q99848|EBP2_HUMAN Probable rRNA-processing protein EBP2 OS=Homo sapiens OX=9606 GN=EBNA1BP2 PE=1 SV=2	27.6542	27.4321	28.1532	27.7465	27.4892	27.0522	27.4313	27.3242		11	11	11	28.8	28.8	28.8	34.852	0	49.545	1286300000	29	0.737152	0.390566	0.422309	0.560495	sp|Q99848|EBP2_HUMAN	sp|Q99848|EBP2_HUMAN	1335
>sp|Q15424|SAFB1_HUMAN Scaffold attachment factor B1 OS=Homo sapiens OX=9606 GN=SAFB PE=1 SV=4	27.886	27.4901	27.8945	27.7569	26.627	27.1609	27.2891	27.0257		29	29	20	31.1	31.1	20.2	102.64	0	87.815	1065700000	89	1.32277	0.0705375	0.731197	0.984511	sp|Q15424|SAFB1_HUMAN	sp|Q15424|SAFB1_HUMAN	987
>sp|O75643|U520_HUMAN U5 small nuclear ribonucleoprotein 200 kDa helicase OS=Homo sapiens OX=9606 GN=SNRNP200 PE=1 SV=2	27.9142	27.5053	28.0015	27.807	27.5237	27.4531	27.7169	27.5646		48	48	48	21.5	21.5	21.5	244.5	0	140.47	1288800000	136	0.595489	0.633451	0.242441	0.360735	sp|O75643|U520_HUMAN	sp|O75643|U520_HUMAN	214
>sp|Q13247|SRSF6_HUMAN Serine/arginine-rich splicing factor 6 OS=Homo sapiens OX=9606 GN=SRSF6 PE=1 SV=2	27.5893	27.5112	28.348	27.8162	25.8102	25.9111	25.0585	25.5933		20	14	14	36.3	30.8	30.8	39.586	0	56.063	817930000	46	2.37519	0	2.22289	2.52923	sp|Q13247|SRSF6_HUMAN	sp|Q13247|SRSF6_HUMAN	883
>sp|O00422|SAP18_HUMAN Histone deacetylase complex subunit SAP18 OS=Homo sapiens OX=9606 GN=SAP18 PE=1 SV=1	28.0607	27.2985	28.1182	27.8258	27.4106	27.2102	26.9256	27.1821		8	8	8	48.4	48.4	48.4	17.561	0	52.399	1155800000	37	0.92385	0.163636	0.64369	0.805293	sp|O00422|SAP18_HUMAN	sp|O00422|SAP18_HUMAN	110
>sp|P38919|IF4A3_HUMAN Eukaryotic initiation factor 4A-III OS=Homo sapiens OX=9606 GN=EIF4A3 PE=1 SV=4	28.0485	27.5059	27.9445	27.833	27.1494	27.1773	27.3191	27.2153		16	16	13	33.6	33.6	27.5	46.871	0	101.26	1228600000	65	1.26398	0.113549	0.617734	0.916005	sp|P38919|IF4A3_HUMAN	sp|P38919|IF4A3_HUMAN	548
>sp|P14923|PLAK_HUMAN Junction plakoglobin OS=Homo sapiens OX=9606 GN=JUP PE=1 SV=3	27.2939	28.8291	27.4351	27.8527	26.8238	27.167	26.8646	26.9518		24	24	24	35.8	35.8	35.8	81.744	0	93.743	1136600000	88	0.692305	0.132865	0.900894	0.899331	sp|P14923|PLAK_HUMAN;sp|P35222|CTNB1_HUMAN	sp|P14923|PLAK_HUMAN	390
>sp|Q13347|EIF3I_HUMAN Eukaryotic translation initiation factor 3 subunit I OS=Homo sapiens OX=9606 GN=EIF3I PE=1 SV=1	28.1299	27.9225	27.6311	27.8945	28.2708	27.9048	28.0974	28.091		11	11	11	41.5	41.5	41.5	36.501	0	89.382	1612800000	65	0.469096	0.709179	-0.196507	-0.289339	sp|Q13347|EIF3I_HUMAN	sp|Q13347|EIF3I_HUMAN	887
>sp|P63173|RL38_HUMAN 60S ribosomal protein L38 OS=Homo sapiens OX=9606 GN=RPL38 PE=1 SV=2	28.0196	27.796	27.8689	27.8948	27.2848	27.602	27.432	27.4396		6	6	6	57.1	57.1	57.1	8.2178	0	29.629	1240600000	38	1.7214	0.193653	0.455247	0.742839	sp|P63173|RL38_HUMAN	sp|P63173|RL38_HUMAN	769
>sp|Q99729|ROAA_HUMAN Heterogeneous nuclear ribonucleoprotein A/B OS=Homo sapiens OX=9606 GN=HNRNPAB PE=1 SV=2	28.2606	27.4819	27.9657	27.9027	26.9095	27.6002	27.1123	27.2073		11	11	11	31.6	31.6	31.6	36.224	0	74.063	1170500000	52	1.06525	0.111235	0.695417	0.862986	sp|Q99729|ROAA_HUMAN	sp|Q99729|ROAA_HUMAN	1331
>sp|P62847|RS24_HUMAN 40S ribosomal protein S24 OS=Homo sapiens OX=9606 GN=RPS24 PE=1 SV=1	28.0611	27.7648	27.8836	27.9032	27.6082	27.2493	27.6654	27.5076		5	5	5	23.3	23.3	23.3	15.423	0	24.04	1351900000	50	1.13135	0.338629	0.395545	0.602864	sp|P62847|RS24_HUMAN	sp|P62847|RS24_HUMAN	748
>sp|Q14692|BMS1_HUMAN Ribosome biogenesis protein BMS1 homolog OS=Homo sapiens OX=9606 GN=BMS1 PE=1 SV=1	28.0806	27.8969	27.8738	27.9504	27.6521	27.335	27.0889	27.3587		25	25	25	16.5	16.5	16.5	145.81	0	94.063	1233500000	83	1.27697	0.130176	0.591748	0.875815	sp|Q14692|BMS1_HUMAN	sp|Q14692|BMS1_HUMAN	946
>sp|Q71DI3|H32_HUMAN Histone H3.2 OS=Homo sapiens OX=9606 GN=HIST2H3A PE=1 SV=3;>sp|P84243|H33_HUMAN Histone H3.3 OS=Homo sapiens OX=9606 GN=H3F3A PE=1 SV=2;>sp|P68431|H31_HUMAN Histone H3.1 OS=Homo sapiens OX=9606 GN=HIST1H3A PE=1 SV=2;>sp|Q16695|H31T_HUM	27.8959	28.1815	27.8565	27.978	28.4345	27.4527	28.0087	27.9653		9	9	9	34.6	34.6	34.6	15.388	0	26.617	1593200000	36	0.0133875	0.988878	0.012675	0.0158014	sp|Q71DI3|H32_HUMAN;sp|P84243|H33_HUMAN;sp|P68431|H31_HUMAN;sp|Q16695|H31T_HUMAN;sp|Q6NXT2|H3C_HUMAN	sp|Q71DI3|H32_HUMAN;sp|P84243|H33_HUMAN;sp|P68431|H31_HUMAN;sp|Q16695|H31T_HUMAN;sp|Q6NXT2|H3C_HUMAN	783
>sp|Q6P2Q9|PRP8_HUMAN Pre-mRNA-processing-splicing factor 8 OS=Homo sapiens OX=9606 GN=PRPF8 PE=1 SV=2	28.319	27.6246	28.0239	27.9892	27.6886	27.2362	27.8093	27.578		49	49	49	20.3	20.3	20.3	273.6	0	127.07	1421300000	141	0.701491	0.406643	0.41117	0.536581	sp|Q6P2Q9|PRP8_HUMAN	sp|Q6P2Q9|PRP8_HUMAN	1078
>sp|P21333|FLNA_HUMAN Filamin-A OS=Homo sapiens OX=9606 GN=FLNA PE=1 SV=4	27.3628	28.9191	27.7193	28.0004	30.469	30.4803	30.6953	30.5482	+	83	83	76	38.6	38.6	35.9	280.74	0	323.31	5769300000	287	1.52354	0.000911765	-2.54779	-2.60925	sp|P21333|FLNA_HUMAN	sp|P21333|FLNA_HUMAN	431
>sp|P17844|DDX5_HUMAN Probable ATP-dependent RNA helicase DDX5 OS=Homo sapiens OX=9606 GN=DDX5 PE=1 SV=1	28.4124	27.7833	27.8504	28.0154	28.2259	28.0508	27.9637	28.0801		30	23	23	38.4	32.2	32.2	69.147	0	97.367	1656700000	94	0.105344	0.914235	-0.0647939	-0.0907664	sp|P17844|DDX5_HUMAN	sp|P17844|DDX5_HUMAN	409
>sp|P68104|EF1A1_HUMAN Elongation factor 1-alpha 1 OS=Homo sapiens OX=9606 GN=EEF1A1 PE=1 SV=1;>sp|Q5VTE0|EF1A3_HUMAN Putative elongation factor 1-alpha-like 3 OS=Homo sapiens OX=9606 GN=EEF1A1P5 PE=5 SV=1;>sp|Q05639|EF1A2_HUMAN Elongation factor 1-alpha 2	27.5995	28.9563	27.495	28.0169	30.8285	31.3032	30.9113	31.0143	+	19	19	19	39.8	39.8	39.8	50.14	0	129.09	7437100000	96	1.77513	0	-2.99739	-3.01879	sp|P68104|EF1A1_HUMAN;sp|Q5VTE0|EF1A3_HUMAN;sp|Q05639|EF1A2_HUMAN	sp|P68104|EF1A1_HUMAN;sp|Q5VTE0|EF1A3_HUMAN;sp|Q05639|EF1A2_HUMAN	779
>sp|P55884|EIF3B_HUMAN Eukaryotic translation initiation factor 3 subunit B OS=Homo sapiens OX=9606 GN=EIF3B PE=1 SV=3	28.1452	27.8131	28.1298	28.0294	27.1491	26.8011	27.3023	27.0842		24	24	24	23	23	23	92.48	0	97.262	1212400000	76	2.06743	0.0133991	0.945211	1.38271	sp|P55884|EIF3B_HUMAN	sp|P55884|EIF3B_HUMAN	676
>sp|P30050|RL12_HUMAN 60S ribosomal protein L12 OS=Homo sapiens OX=9606 GN=RPL12 PE=1 SV=1	27.7667	27.9458	28.3784	28.0303	28.8888	28.5731	28.5128	28.6582		10	10	10	52.7	52.7	52.7	17.818	0	94.73	2035700000	43	1.27551	0.111191	-0.627951	-0.877325	sp|P30050|RL12_HUMAN	sp|P30050|RL12_HUMAN	497
>sp|P62995|TRA2B_HUMAN Transformer-2 protein homolog beta OS=Homo sapiens OX=9606 GN=TRA2B PE=1 SV=1	28.3424	27.606	28.1461	28.0315	27.0355	26.5057	26.8455	26.7956		14	14	12	33.7	33.7	33.7	33.665	0	46.365	1119800000	67	1.88669	0.00603046	1.23593	1.60674	sp|P62995|TRA2B_HUMAN	sp|P62995|TRA2B_HUMAN	765
>sp|Q15750|TAB1_HUMAN TGF-beta-activated kinase 1 and MAP3K7-binding protein 1 OS=Homo sapiens OX=9606 GN=TAB1 PE=1 SV=1	27.7098	28.3987	28.0165	28.0417	28.8051	27.9529	28.4103	28.3894		16	16	16	38.9	38.9	38.9	54.643	0	93.548	2007300000	74	0.473217	0.541756	-0.347788	-0.425817	sp|Q15750|TAB1_HUMAN	sp|Q15750|TAB1_HUMAN	996
>sp|Q9UQ35|SRRM2_HUMAN Serine/arginine repetitive matrix protein 2 OS=Homo sapiens OX=9606 GN=SRRM2 PE=1 SV=2	27.963	28.0944	28.1164	28.0579	28.058	27.1344	27.9392	27.7105		27	27	27	12.6	12.6	12.6	299.61	0	121.48	1509900000	104	0.451676	0.559686	0.347421	0.437545	sp|Q9UQ35|SRRM2_HUMAN	sp|Q9UQ35|SRRM2_HUMAN	1577
>sp|Q9NX58|LYAR_HUMAN Cell growth-regulating nucleolar protein OS=Homo sapiens OX=9606 GN=LYAR PE=1 SV=2	28.2732	27.5853	28.3648	28.0744	27.8026	27.8305	27.8386	27.8239		17	17	17	35.4	35.4	35.4	43.614	0	125.18	1524700000	76	0.381304	0.679206	0.250522	0.335723	sp|Q9NX58|LYAR_HUMAN	sp|Q9NX58|LYAR_HUMAN	1490
>sp|P62841|RS15_HUMAN 40S ribosomal protein S15 OS=Homo sapiens OX=9606 GN=RPS15 PE=1 SV=2	28.1381	27.6399	28.4798	28.0859	27.581	27.401	27.9222	27.6347		6	6	6	43.4	43.4	43.4	17.04	0	29.912	1454900000	20	0.68781	0.376903	0.451225	0.572758	sp|P62841|RS15_HUMAN	sp|P62841|RS15_HUMAN	747
>sp|Q9Y3U8|RL36_HUMAN 60S ribosomal protein L36 OS=Homo sapiens OX=9606 GN=RPL36 PE=1 SV=3	28.2108	27.9362	28.1269	28.0913	27.3327	28.4426	28.0008	27.9254		10	10	10	47.6	47.6	47.6	12.254	0	36.553	1769800000	50	0.178859	0.827735	0.165934	0.199277	sp|Q9Y3U8|RL36_HUMAN	sp|Q9Y3U8|RL36_HUMAN	1610
>sp|Q9Y3Y2|CHTOP_HUMAN Chromatin target of PRMT1 protein OS=Homo sapiens OX=9606 GN=CHTOP PE=1 SV=2	28.2362	27.7607	28.398	28.1316	27.7917	27.7323	27.7255	27.7498		7	7	7	30.2	30.2	30.2	26.396	0	107.88	1625100000	56	0.738509	0.435015	0.38183	0.551464	sp|Q9Y3Y2|CHTOP_HUMAN	sp|Q9Y3Y2|CHTOP_HUMAN	1611
>sp|Q16778|H2B2E_HUMAN Histone H2B type 2-E OS=Homo sapiens OX=9606 GN=HIST2H2BE PE=1 SV=3;>sp|P33778|H2B1B_HUMAN Histone H2B type 1-B OS=Homo sapiens OX=9606 GN=HIST1H2BB PE=1 SV=2;>sp|P23527|H2B1O_HUMAN Histone H2B type 1-O OS=Homo sapiens OX=9606 GN=HIS	28.1492	28.0232	28.2503	28.1409	28.4693	27.3503	27.6337	27.8178		6	6	2	34.1	34.1	7.9	13.92	0	33.205	1621100000	31	0.357945	0.624047	0.323164	0.383692	sp|Q16778|H2B2E_HUMAN;sp|P33778|H2B1B_HUMAN;sp|P23527|H2B1O_HUMAN;sp|P06899|H2B1J_HUMAN;sp|Q8N257|H2B3B_HUMAN;sp|Q96A08|H2B1A_HUMAN;sp|Q6DRA6|H2B2D_HUMAN;sp|Q6DN03|H2B2C_HUMAN	sp|Q16778|H2B2E_HUMAN;sp|P33778|H2B1B_HUMAN;sp|P23527|H2B1O_HUMAN;sp|P06899|H2B1J_HUMAN;sp|Q8N257|H2B3B_HUMAN;sp|Q96A08|H2B1A_HUMAN	315
>sp|P13639|EF2_HUMAN Elongation factor 2 OS=Homo sapiens OX=9606 GN=EEF2 PE=1 SV=4	28.1411	28.1088	28.203	28.151	30.7502	30.8945	30.6803	30.775	+	50	50	48	44.2	44.2	43	95.337	0	282.27	6541200000	193	4.0891	0	-2.62405	-4.61273	sp|P13639|EF2_HUMAN	sp|P13639|EF2_HUMAN	380
>P02754 SWISS-PROT:P02754 Beta-lactoglobulin - Bos taurus (Bovine).	25.7406	32.5605	26.1723	28.1578	24.402	27.7412	28.2538	26.799		11	11	11	37.7	37.7	37.7	18.281	0	116.52	6319900000	54	0.203944	0.518593	1.35884	0.450855	CON__P02754	CON__P02754	16
>sp|P62899|RL31_HUMAN 60S ribosomal protein L31 OS=Homo sapiens OX=9606 GN=RPL31 PE=1 SV=1	28.4961	27.5989	28.4435	28.1795	27.9745	28.0985	28.7521	28.275		14	14	14	58.4	58.4	58.4	14.463	0	33.336	1954800000	44	0.0898179	0.897725	-0.0955499	-0.10886	sp|P62899|RL31_HUMAN	sp|P62899|RL31_HUMAN	757
>sp|Q9Y6Y0|NS1BP_HUMAN Influenza virus NS1A-binding protein OS=Homo sapiens OX=9606 GN=IVNS1ABP PE=1 SV=3	28.1843	28.1738	28.2053	28.1878	28.3712	28.0828	28.4578	28.3039		19	19	19	27.4	27.4	27.4	71.729	0	94.322	1866600000	76	0.383638	0.835979	-0.116131	-0.189222	sp|Q9Y6Y0|NS1BP_HUMAN	sp|Q9Y6Y0|NS1BP_HUMAN	1643
>P02663 SWISS-PROT:P02663 Alpha-S2-casein [Contains: Casocidin-1 - Bos taurus (Bovine).	26.4318	32.9268	25.2634	28.2073	0	26.018	28.2484	18.0888		16	16	16	55.6	55.6	55.6	24.348	0	56.656	7892400000	48	0.354394	0.204031	2.45715	0.737865	CON__P02663	CON__P02663	13
>sp|Q14103|HNRPD_HUMAN Heterogeneous nuclear ribonucleoprotein D0 OS=Homo sapiens OX=9606 GN=HNRNPD PE=1 SV=1	28.4365	27.8224	28.3889	28.2159	27.8895	28.309	27.2357	27.8114		13	13	13	33	33	33	38.434	0	98.266	1530400000	57	0.461737	0.499756	0.404506	0.465292	sp|Q14103|HNRPD_HUMAN	sp|Q14103|HNRPD_HUMAN	922
>sp|Q07666|KHDR1_HUMAN KH domain-containing, RNA-binding, signal transduction-associated protein 1 OS=Homo sapiens OX=9606 GN=KHDRBS1 PE=1 SV=1	28.612	27.9098	28.2165	28.2461	29.3155	28.6791	29.1237	29.0394		13	13	12	22.8	22.8	20.8	48.227	0	47.706	2750300000	83	1.33582	0.0537199	-0.793313	-1.02073	sp|Q07666|KHDR1_HUMAN;sp|Q5VWX1|KHDR2_HUMAN	sp|Q07666|KHDR1_HUMAN	845
>sp|Q99459|CDC5L_HUMAN Cell division cycle 5-like protein OS=Homo sapiens OX=9606 GN=CDC5L PE=1 SV=2	28.2348	28.2436	28.2688	28.2491	27.6591	28.0202	28.0516	27.9103		36	36	36	43.6	43.6	43.6	92.25	0	185.29	1610700000	137	0.943474	0.448514	0.338813	0.540937	sp|Q99459|CDC5L_HUMAN	sp|Q99459|CDC5L_HUMAN	1318
>sp|O15371|EIF3D_HUMAN Eukaryotic translation initiation factor 3 subunit D OS=Homo sapiens OX=9606 GN=EIF3D PE=1 SV=1	28.4426	28.1596	28.2041	28.2688	28.0087	27.8425	28.2258	28.0257		17	17	17	28.3	28.3	28.3	63.972	0	112.29	1884000000	83	0.783156	0.610102	0.243111	0.378949	sp|O15371|EIF3D_HUMAN	sp|O15371|EIF3D_HUMAN	143
>sp|Q5BKZ1|ZN326_HUMAN DBIRD complex subunit ZNF326 OS=Homo sapiens OX=9606 GN=ZNF326 PE=1 SV=2	28.4425	27.8352	28.6163	28.298	27.4536	27.8868	27.3583	27.5662		22	22	22	48.6	48.6	48.6	65.653	0	125.97	1544700000	91	1.14632	0.0867758	0.731756	0.929516	sp|Q5BKZ1|ZN326_HUMAN	sp|Q5BKZ1|ZN326_HUMAN	1044
>sp|Q7RTV0|PHF5A_HUMAN PHD finger-like domain-containing protein 5A OS=Homo sapiens OX=9606 GN=PHF5A PE=1 SV=1	28.1901	28.2443	28.546	28.3268	27.7516	27.8676	27.6037	27.741		12	12	12	74.5	74.5	74.5	12.405	0	78.955	1593300000	62	1.80459	0.0912387	0.585832	0.923289	sp|Q7RTV0|PHF5A_HUMAN	sp|Q7RTV0|PHF5A_HUMAN	1107
>sp|O43318|M3K7_HUMAN Mitogen-activated protein kinase kinase kinase 7 OS=Homo sapiens OX=9606 GN=MAP3K7 PE=1 SV=1	27.949	28.7428	28.3232	28.3383	28.985	28.2975	28.6395	28.6407		24	24	24	39.4	39.4	39.4	67.195	0	180.93	2306600000	116	0.424369	0.611426	-0.30225	-0.376288	sp|O43318|M3K7_HUMAN	sp|O43318|M3K7_HUMAN	156
>sp|Q9NR30|DDX21_HUMAN Nucleolar RNA helicase 2 OS=Homo sapiens OX=9606 GN=DDX21 PE=1 SV=5	28.5873	28.0899	28.3465	28.3412	28.3465	28.4191	28.3733	28.3796		35	35	34	46.2	46.2	44.7	87.343	0	153.52	2034200000	145	0.088794	0.941146	-0.0384248	-0.0595591	sp|Q9NR30|DDX21_HUMAN	sp|Q9NR30|DDX21_HUMAN	1461
>sp|Q9NZT1|CALL5_HUMAN Calmodulin-like protein 5 OS=Homo sapiens OX=9606 GN=CALML5 PE=1 SV=2	28.28	28.5924	28.267	28.3798	26.9353	26.9745	27.2003	27.0367		7	7	7	43.2	43.2	43.2	15.892	0	63.579	1417900000	33	3.11857	0.00100813	1.34312	2.11629	sp|Q9NZT1|CALL5_HUMAN	sp|Q9NZT1|CALL5_HUMAN	1508
>sp|O75533|SF3B1_HUMAN Splicing factor 3B subunit 1 OS=Homo sapiens OX=9606 GN=SF3B1 PE=1 SV=3	28.4911	28.4071	28.2905	28.3962	28.3853	27.9343	28.5207	28.2801		42	42	42	33.9	33.9	33.9	145.83	0	302.67	2058400000	141	0.231148	0.846705	0.116083	0.169079	sp|O75533|SF3B1_HUMAN	sp|O75533|SF3B1_HUMAN	210
>sp|P26599|PTBP1_HUMAN Polypyrimidine tract-binding protein 1 OS=Homo sapiens OX=9606 GN=PTBP1 PE=1 SV=1	28.6157	28.0713	28.5733	28.4201	28.5587	28.3184	28.2185	28.3652		17	17	14	40.3	40.3	37.5	57.221	0	141.45	2004700000	81	0.0956256	0.925082	0.0548687	0.0781757	sp|P26599|PTBP1_HUMAN	sp|P26599|PTBP1_HUMAN	471
>sp|P84103|SRSF3_HUMAN Serine/arginine-rich splicing factor 3 OS=Homo sapiens OX=9606 GN=SRSF3 PE=1 SV=1	28.7366	28.5306	28.3862	28.5511	28.6011	28.0268	28.4279	28.3519		9	9	9	42.1	42.1	42.1	19.329	0	68.243	2226700000	77	0.416458	0.716572	0.199203	0.285326	sp|P84103|SRSF3_HUMAN	sp|P84103|SRSF3_HUMAN	802
>sp|P08865|RSSA_HUMAN 40S ribosomal protein SA OS=Homo sapiens OX=9606 GN=RPSA PE=1 SV=4	28.5282	28.669	28.6	28.5991	28.8178	28.9883	28.4847	28.7636		7	7	7	21	21	21	32.854	0	34.416	2575800000	38	0.417023	0.766004	-0.164559	-0.251863	sp|P08865|RSSA_HUMAN	sp|P08865|RSSA_HUMAN	336
>sp|P16403|H12_HUMAN Histone H1.2 OS=Homo sapiens OX=9606 GN=HIST1H1C PE=1 SV=2	28.5922	28.6818	28.5237	28.5992	28.7184	28.2797	28.386	28.4614		11	11	2	29.6	29.6	9.4	21.364	0	41.461	2247200000	62	0.386702	0.806184	0.137892	0.215513	sp|P16403|H12_HUMAN	sp|P16403|H12_HUMAN	401
>sp|Q13435|SF3B2_HUMAN Splicing factor 3B subunit 2 OS=Homo sapiens OX=9606 GN=SF3B2 PE=1 SV=2	28.484	28.738	28.5884	28.6035	28.5672	28.0491	28.4271	28.3478		38	38	38	42.9	42.9	42.9	100.23	0	213.73	2240800000	131	0.625732	0.615969	0.255693	0.380835	sp|Q13435|SF3B2_HUMAN	sp|Q13435|SF3B2_HUMAN	893
>sp|Q08170|SRSF4_HUMAN Serine/arginine-rich splicing factor 4 OS=Homo sapiens OX=9606 GN=SRSF4 PE=1 SV=2	28.9822	28.0578	28.7901	28.61	28.2693	27.2906	28.5607	28.0402		21	21	14	28.9	28.9	24.9	56.678	0	80.346	2272700000	63	0.518378	0.359664	0.569824	0.58365	sp|Q08170|SRSF4_HUMAN	sp|Q08170|SRSF4_HUMAN	849
>sp|P18077|RL35A_HUMAN 60S ribosomal protein L35a OS=Homo sapiens OX=9606 GN=RPL35A PE=1 SV=2	28.7804	28.4497	28.7994	28.6765	28.8033	28.7267	29.105	28.8783		16	16	16	80.9	80.9	80.9	12.538	0	50.948	2741300000	87	0.5519	0.688506	-0.201855	-0.304946	sp|P18077|RL35A_HUMAN	sp|P18077|RL35A_HUMAN	412
>sp|Q9NZI8|IF2B1_HUMAN Insulin-like growth factor 2 mRNA-binding protein 1 OS=Homo sapiens OX=9606 GN=IGF2BP1 PE=1 SV=2	28.895	28.2849	28.8648	28.6816	28.606	28.6539	28.4241	28.5613		29	29	25	46.6	46.6	40.6	63.48	0	181.17	2354000000	120	0.211012	0.847171	0.120284	0.169293	sp|Q9NZI8|IF2B1_HUMAN	sp|Q9NZI8|IF2B1_HUMAN	1505
>sp|P42766|RL35_HUMAN 60S ribosomal protein L35 OS=Homo sapiens OX=9606 GN=RPL35 PE=1 SV=2	28.9497	28.2976	28.8028	28.6834	28.4251	28.721	28.4938	28.5466		6	6	6	39.8	39.8	39.8	14.551	0	65.091	2466800000	38	0.239556	0.832278	0.136772	0.190812	sp|P42766|RL35_HUMAN	sp|P42766|RL35_HUMAN	569
>sp|P23246|SFPQ_HUMAN Splicing factor, proline- and glutamine-rich OS=Homo sapiens OX=9606 GN=SFPQ PE=1 SV=2	28.715	28.5051	28.9062	28.7088	28.7004	28.6068	28.6619	28.6564		29	29	27	34.5	34.5	33.1	76.149	0	120.85	2550000000	118	0.1556	0.923814	0.0523841	0.0846339	sp|P23246|SFPQ_HUMAN	sp|P23246|SFPQ_HUMAN	443
>sp|P62244|RS15A_HUMAN 40S ribosomal protein S15a OS=Homo sapiens OX=9606 GN=RPS15A PE=1 SV=2	28.5594	28.7847	28.836	28.7267	27.4387	27.8802	27.6059	27.6416		10	10	10	60	60	60	14.839	0	20.414	2038200000	47	2.44156	0.00452632	1.08511	1.65864	sp|P62244|RS15A_HUMAN	sp|P62244|RS15A_HUMAN	723
>sp|P83731|RL24_HUMAN 60S ribosomal protein L24 OS=Homo sapiens OX=9606 GN=RPL24 PE=1 SV=1	28.8832	28.7419	28.7844	28.8032	28.0235	28.2038	28.018	28.0818		11	11	11	51	51	51	17.779	0	44.297	2195200000	51	2.95516	0.0195341	0.721443	1.25684	sp|P83731|RL24_HUMAN	sp|P83731|RL24_HUMAN	798
>sp|P50914|RL14_HUMAN 60S ribosomal protein L14 OS=Homo sapiens OX=9606 GN=RPL14 PE=1 SV=4	28.9166	28.691	28.9132	28.8403	28.4143	28.4724	29.2443	28.7103		9	9	9	28.4	28.4	28.4	23.432	0	45.939	2867000000	56	0.16719	0.847601	0.129906	0.167029	sp|P50914|RL14_HUMAN	sp|P50914|RL14_HUMAN	630
>sp|P63220|RS21_HUMAN 40S ribosomal protein S21 OS=Homo sapiens OX=9606 GN=RPS21 PE=1 SV=1	29.1056	28.7504	28.7101	28.8554	28.3366	28.5169	28.202	28.3518		12	12	12	65.1	65.1	65.1	9.1113	0	116.2	2475400000	70	1.44307	0.177527	0.50357	0.768491	sp|P63220|RS21_HUMAN	sp|P63220|RS21_HUMAN	771
>sp|P35579|MYH9_HUMAN Myosin-9 OS=Homo sapiens OX=9606 GN=MYH9 PE=1 SV=4	29.0355	28.526	29.042	28.8678	29.5313	29.5126	29.7404	29.5948		75	75	65	36	36	30.9	226.53	0	323.31	3934400000	286	1.44708	0.0587781	-0.726926	-1.05984	sp|P35579|MYH9_HUMAN;REV__sp|Q9UKV3|ACINU_HUMAN	sp|P35579|MYH9_HUMAN	528
>sp|Q9NQ92|COPRS_HUMAN Coordinator of PRMT5 and differentiation stimulator OS=Homo sapiens OX=9606 GN=COPRS PE=1 SV=3	29.3639	28.9991	28.2726	28.8785	27.7276	0	27.4324	18.3867		6	6	6	31.5	31.5	31.5	20.066	0	41.011	2360000000	35	0.685432	0.0217727	2.8723	1.36233	sp|Q9NQ92|COPRS_HUMAN	sp|Q9NQ92|COPRS_HUMAN	1452
>sp|O00571|DDX3X_HUMAN ATP-dependent RNA helicase DDX3X OS=Homo sapiens OX=9606 GN=DDX3X PE=1 SV=3;>sp|O15523|DDX3Y_HUMAN ATP-dependent RNA helicase DDX3Y OS=Homo sapiens OX=9606 GN=DDX3Y PE=1 SV=2	29.0947	28.5337	29.0323	28.8869	28.4182	28.1404	27.9403	28.1663		33	33	33	38.5	38.5	38.5	73.243	0	122.86	2334300000	122	1.44755	0.0617325	0.720599	0.993669	sp|O00571|DDX3X_HUMAN;sp|O15523|DDX3Y_HUMAN;sp|Q9NQI0|DDX4_HUMAN	sp|O00571|DDX3X_HUMAN;sp|O15523|DDX3Y_HUMAN	118
>P02769 SWISS-PROT:P02769 (Bos taurus) Bovine serum albumin precursor	26.4939	29.2731	30.9078	28.8916	26.099	27.0918	25.4892	26.2267		31	31	27	51.9	51.9	47.1	69.293	0	110.66	2613000000	90	0.783993	0.01575	2.66493	1.42478	CON__P02769	CON__P02769	18
>sp|O75821|EIF3G_HUMAN Eukaryotic translation initiation factor 3 subunit G OS=Homo sapiens OX=9606 GN=EIF3G PE=1 SV=2	29.2412	28.5879	28.8801	28.9031	28.1166	27.9192	28.2503	28.0954		17	17	17	42.8	42.8	42.8	35.611	0	191.62	2316200000	72	1.4902	0.0374558	0.807669	1.13435	sp|O75821|EIF3G_HUMAN	sp|O75821|EIF3G_HUMAN	220
>sp|P27635|RL10_HUMAN 60S ribosomal protein L10 OS=Homo sapiens OX=9606 GN=RPL10 PE=1 SV=4;>sp|Q96L21|RL10L_HUMAN 60S ribosomal protein L10-like OS=Homo sapiens OX=9606 GN=RPL10L PE=1 SV=3	29.0737	28.6648	28.9726	28.9037	29.3645	29.0323	29.4281	29.275		17	17	17	50.5	50.5	50.5	24.604	0	77.27	3476300000	85	1.0024	0.391355	-0.371262	-0.551038	sp|P27635|RL10_HUMAN;sp|Q96L21|RL10L_HUMAN	sp|P27635|RL10_HUMAN;sp|Q96L21|RL10L_HUMAN	476
>sp|P61513|RL37A_HUMAN 60S ribosomal protein L37a OS=Homo sapiens OX=9606 GN=RPL37A PE=1 SV=2	29.2733	28.5615	28.8963	28.9104	28.9588	29.0492	29.3515	29.1198		10	10	10	71.7	71.7	71.7	10.275	0	86.947	3409100000	62	0.35765	0.717795	-0.209465	-0.28405	sp|P61513|RL37A_HUMAN;sp|A6NKH3|RL37L_HUMAN	sp|P61513|RL37A_HUMAN	709
>sp|P15924|DESP_HUMAN Desmoplakin OS=Homo sapiens OX=9606 GN=DSP PE=1 SV=3	28.5462	29.8759	28.3412	28.9211	28.0679	28.7915	28.6492	28.5029		109	109	109	32	32	32	331.77	0	323.31	2732700000	294	0.309046	0.58796	0.41822	0.406222	sp|P15924|DESP_HUMAN	sp|P15924|DESP_HUMAN	396
>sp|Q16629|SRSF7_HUMAN Serine/arginine-rich splicing factor 7 OS=Homo sapiens OX=9606 GN=SRSF7 PE=1 SV=1	28.8696	28.8833	29.1042	28.9524	28.2975	28.3274	28.3564	28.3271		12	12	12	39.5	39.5	39.5	27.366	0	61.167	2454900000	61	1.94251	0.0656656	0.625253	1.08198	sp|Q16629|SRSF7_HUMAN	sp|Q16629|SRSF7_HUMAN	1013
>sp|Q86YZ3|HORN_HUMAN Hornerin OS=Homo sapiens OX=9606 GN=HRNR PE=1 SV=2;>Q86YZ3 SWISS-PROT:Q86YZ3 Tax_Id=9606 Gene_Symbol=HRNR Hornerin	28.7073	29.8138	28.3515	28.9575	29.5383	28.5728	29.0141	29.0417		19	19	19	18.3	18.3	18.3	282.39	0	323.31	3347000000	98	0.0550999	0.924334	-0.0842037	-0.0824495	sp|Q86YZ3|HORN_HUMAN;CON__Q86YZ3	sp|Q86YZ3|HORN_HUMAN;CON__Q86YZ3	56
>sp|P62318|SMD3_HUMAN Small nuclear ribonucleoprotein Sm D3 OS=Homo sapiens OX=9606 GN=SNRPD3 PE=1 SV=1	29.003	29.1802	28.7272	28.9701	28.0906	28.0072	29.2149	28.4376		7	7	7	52.4	52.4	52.4	13.916	0	192.33	2694700000	53	0.517604	0.387011	0.532556	0.584506	sp|P62318|SMD3_HUMAN	sp|P62318|SMD3_HUMAN	735
>sp|P62854|RS26_HUMAN 40S ribosomal protein S26 OS=Homo sapiens OX=9606 GN=RPS26 PE=1 SV=3;>sp|Q5JNZ5|RS26L_HUMAN Putative 40S ribosomal protein S26-like 1 OS=Homo sapiens OX=9606 GN=RPS26P11 PE=5 SV=1	29.2465	28.8693	28.8212	28.979	28.0497	28.2881	28.1333	28.157		7	7	7	34.8	34.8	34.8	13.015	0	41.259	2388600000	40	1.91267	0.0215725	0.821966	1.26163	sp|P62854|RS26_HUMAN;sp|Q5JNZ5|RS26L_HUMAN	sp|P62854|RS26_HUMAN;sp|Q5JNZ5|RS26L_HUMAN	750
>sp|Q15274|NADC_HUMAN Nicotinate-nucleotide pyrophosphorylase [carboxylating] OS=Homo sapiens OX=9606 GN=QPRT PE=1 SV=3	28.5514	29.1119	29.2796	28.981	28.6528	28.6728	29.0079	28.7778		12	12	12	31.6	31.6	31.6	30.845	0	77.47	2897900000	68	0.324999	0.733898	0.203147	0.271417	sp|Q15274|NADC_HUMAN	sp|Q15274|NADC_HUMAN	979
>sp|Q9BUA3|SPNDC_HUMAN Spindlin interactor and repressor of chromatin-binding protein OS=Homo sapiens OX=9606 GN=SPINDOC PE=1 SV=3	28.6299	29.0195	29.3077	28.9857	28.7748	28.7012	28.6735	28.7165		15	15	15	48	48	48	41.036	0	173.97	2893400000	108	0.518333	0.625072	0.269168	0.385232	sp|Q9BUA3|SPNDC_HUMAN	sp|Q9BUA3|SPNDC_HUMAN	1365
>sp|Q99878|H2A1J_HUMAN Histone H2A type 1-J OS=Homo sapiens OX=9606 GN=HIST1H2AJ PE=1 SV=3;>sp|Q96KK5|H2A1H_HUMAN Histone H2A type 1-H OS=Homo sapiens OX=9606 GN=HIST1H2AH PE=1 SV=3;>sp|Q9BTM1|H2AJ_HUMAN Histone H2A.J OS=Homo sapiens OX=9606 GN=H2AFJ PE=1	28.8043	29.2844	28.8837	28.9908	29.5215	28.7387	28.6465	28.9689		6	6	4	37.5	37.5	37.5	13.936	0	45.655	3159800000	29	0.0227887	0.979101	0.0218849	0.0268576	sp|Q99878|H2A1J_HUMAN;sp|Q96KK5|H2A1H_HUMAN;sp|Q9BTM1|H2AJ_HUMAN;sp|Q16777|H2A2C_HUMAN;sp|Q93077|H2A1C_HUMAN;sp|Q7L7L0|H2A3_HUMAN;sp|Q6FI13|H2A2A_HUMAN;sp|P20671|H2A1D_HUMAN;sp|P0C0S8|H2A1_HUMAN;sp|P04908|H2A1B_HUMAN;sp|P16104|H2AX_HUMAN;sp|Q96QV6|H2A1A_HUMAN;sp|Q8IUE6|H2A2B_HUMAN	sp|Q99878|H2A1J_HUMAN;sp|Q96KK5|H2A1H_HUMAN;sp|Q9BTM1|H2AJ_HUMAN;sp|Q16777|H2A2C_HUMAN;sp|Q93077|H2A1C_HUMAN;sp|Q7L7L0|H2A3_HUMAN;sp|Q6FI13|H2A2A_HUMAN;sp|P20671|H2A1D_HUMAN;sp|P0C0S8|H2A1_HUMAN;sp|P04908|H2A1B_HUMAN;sp|P16104|H2AX_HUMAN;sp|Q96QV6|H2A1A_HUMAN;sp|Q8IUE6|H2A2B_HUMAN	292
>sp|P62273|RS29_HUMAN 40S ribosomal protein S29 OS=Homo sapiens OX=9606 GN=RPS29 PE=1 SV=2	29.4577	29.0093	28.6189	29.0286	28.3141	28.1901	28.6605	28.3882		7	7	7	67.9	67.9	67.9	6.6767	0	63.802	2634900000	57	0.997348	0.147422	0.640384	0.820755	sp|P62273|RS29_HUMAN	sp|P62273|RS29_HUMAN	729
>sp|Q6PKG0|LARP1_HUMAN La-related protein 1 OS=Homo sapiens OX=9606 GN=LARP1 PE=1 SV=2	29.1286	28.9815	28.9861	29.0321	27.8972	27.7524	28.3453	27.9983		29	29	29	34.1	34.1	34.1	123.51	0	110.14	2352000000	119	1.65169	0.015342	1.03378	1.50946	sp|Q6PKG0|LARP1_HUMAN;sp|Q659C4|LAR1B_HUMAN	sp|Q6PKG0|LARP1_HUMAN	1085
>sp|P62314|SMD1_HUMAN Small nuclear ribonucleoprotein Sm D1 OS=Homo sapiens OX=9606 GN=SNRPD1 PE=1 SV=1	28.7836	29.2376	29.1141	29.0451	28.7091	28.3707	28.6212	28.567		7	7	7	58.8	58.8	58.8	13.281	0	95.191	2837500000	47	1.28381	0.220259	0.478067	0.714339	sp|P62314|SMD1_HUMAN	sp|P62314|SMD1_HUMAN	733
>sp|P52272|HNRPM_HUMAN Heterogeneous nuclear ribonucleoprotein M OS=Homo sapiens OX=9606 GN=HNRNPM PE=1 SV=3	29.3745	28.7979	28.9691	29.0472	29.0135	29.2507	29.0384	29.1009		39	39	39	46.8	46.8	46.8	77.515	0	140.5	3346300000	182	0.10013	0.923419	-0.0536925	-0.0781767	sp|P52272|HNRPM_HUMAN	sp|P52272|HNRPM_HUMAN	646
>sp|P0DMV9|HS71B_HUMAN Heat shock 70 kDa protein 1B OS=Homo sapiens OX=9606 GN=HSPA1B PE=1 SV=1;>sp|P0DMV8|HS71A_HUMAN Heat shock 70 kDa protein 1A OS=Homo sapiens OX=9606 GN=HSPA1A PE=1 SV=1	28.7535	29.187	29.2011	29.0472	31.8842	31.8501	31.9588	31.8977	+	34	28	19	41.5	35.9	25.4	70.051	0	224.63	14380000000	155	2.74462	0	-2.85048	-4.38287	sp|P0DMV9|HS71B_HUMAN;sp|P0DMV8|HS71A_HUMAN	sp|P0DMV9|HS71B_HUMAN;sp|P0DMV8|HS71A_HUMAN	351
>sp|P62857|RS28_HUMAN 40S ribosomal protein S28 OS=Homo sapiens OX=9606 GN=RPS28 PE=1 SV=1	29.1051	29.0698	29.0678	29.0809	27.5823	28.8825	28.2939	28.2529		6	6	6	81.2	81.2	81.2	7.8409	0	74.418	2635000000	35	0.800284	0.115769	0.827983	0.945067	sp|P62857|RS28_HUMAN	sp|P62857|RS28_HUMAN	751
>sp|P62269|RS18_HUMAN 40S ribosomal protein S18 OS=Homo sapiens OX=9606 GN=RPS18 PE=1 SV=3	29.2075	28.6793	29.3777	29.0882	28.8293	28.3586	28.9934	28.7271		23	23	23	66.4	66.4	66.4	17.718	0	124.89	3014200000	103	0.564648	0.500287	0.361066	0.460806	sp|P62269|RS18_HUMAN	sp|P62269|RS18_HUMAN	728
>sp|Q16875|F263_HUMAN 6-phosphofructo-2-kinase/fructose-2,6-bisphosphatase 3 OS=Homo sapiens OX=9606 GN=PFKFB3 PE=1 SV=1	29.1754	28.928	29.273	29.1255	28.7265	28.3704	28.9089	28.6686		32	32	31	54.8	54.8	53.3	59.608	0	145.28	2984000000	140	1.08026	0.277261	0.456835	0.663484	sp|Q16875|F263_HUMAN	sp|Q16875|F263_HUMAN	1018
>sp|P02533|K1C14_HUMAN Keratin, type I cytoskeletal 14 OS=Homo sapiens OX=9606 GN=KRT14 PE=1 SV=4;>P02533 SWISS-PROT:P02533 Tax_Id=9606 Gene_Symbol=KRT14 Keratin, type I cytoskeletal 14	28.817	29.8953	28.8112	29.1745	27.5708	28.5291	28.468	28.1893		36	15	7	60.8	36	18.9	51.561	0	182.56	3208200000	81	0.964858	0.0570452	0.985179	1.01021	sp|P02533|K1C14_HUMAN;CON__P02533;CON__Q61782	sp|P02533|K1C14_HUMAN;CON__P02533	10
>sp|P08708|RS17_HUMAN 40S ribosomal protein S17 OS=Homo sapiens OX=9606 GN=RPS17 PE=1 SV=2	29.3316	28.9676	29.2865	29.1952	29.4687	29.5282	29.3507	29.4492		15	15	15	59.3	59.3	59.3	15.55	0	70.133	3951400000	94	0.842762	0.587657	-0.253963	-0.405781	sp|P08708|RS17_HUMAN	sp|P08708|RS17_HUMAN	335
>sp|P61353|RL27_HUMAN 60S ribosomal protein L27 OS=Homo sapiens OX=9606 GN=RPL27 PE=1 SV=2	29.1758	29.165	29.272	29.2043	28.8658	29.0689	28.739	28.8912		11	11	11	60.3	60.3	60.3	15.798	0	51.495	3286800000	79	1.15894	0.453749	0.313056	0.520083	sp|P61353|RL27_HUMAN	sp|P61353|RL27_HUMAN	708
>sp|P62906|RL10A_HUMAN 60S ribosomal protein L10a OS=Homo sapiens OX=9606 GN=RPL10A PE=1 SV=2	29.1671	29.2115	29.2382	29.2056	29.4122	29.7472	29.5112	29.5569		10	10	10	44.2	44.2	44.2	24.831	0	153.69	4051500000	78	1.1809	0.396181	-0.351244	-0.583945	sp|P62906|RL10A_HUMAN	sp|P62906|RL10A_HUMAN	758
>sp|Q99613|EIF3C_HUMAN Eukaryotic translation initiation factor 3 subunit C OS=Homo sapiens OX=9606 GN=EIF3C PE=1 SV=1;>sp|B5ME19|EIFCL_HUMAN Eukaryotic translation initiation factor 3 subunit C-like protein OS=Homo sapiens OX=9606 GN=EIF3CL PE=3 SV=1	29.4068	29.0689	29.3923	29.2893	27.4808	28.0136	27.7859	27.7601		33	33	33	28.6	28.6	28.6	105.34	0	181.27	2461300000	146	2.71196	0.00107826	1.52923	2.21721	sp|Q99613|EIF3C_HUMAN;sp|B5ME19|EIFCL_HUMAN	sp|Q99613|EIF3C_HUMAN;sp|B5ME19|EIFCL_HUMAN	1326
>sp|P46782|RS5_HUMAN 40S ribosomal protein S5 OS=Homo sapiens OX=9606 GN=RPS5 PE=1 SV=4	29.3953	29.1213	29.3812	29.2993	28.6936	28.2863	29.1324	28.7041		13	13	13	40.7	40.7	40.7	22.876	0	62.79	3333300000	79	0.91122	0.192615	0.595178	0.783061	sp|P46782|RS5_HUMAN	sp|P46782|RS5_HUMAN	586
>sp|P62910|RL32_HUMAN 60S ribosomal protein L32 OS=Homo sapiens OX=9606 GN=RPL32 PE=1 SV=2	29.3109	29.0567	29.6115	29.3264	28.9659	29.1632	28.7196	28.9496		14	14	14	74.1	74.1	74.1	15.86	0	85.579	3362500000	76	0.84209	0.411307	0.376816	0.534221	sp|P62910|RL32_HUMAN	sp|P62910|RL32_HUMAN	759
>sp|Q02543|RL18A_HUMAN 60S ribosomal protein L18a OS=Homo sapiens OX=9606 GN=RPL18A PE=1 SV=2	29.3574	29.1903	29.5108	29.3528	28.8421	29.4093	29.0904	29.1139		20	20	20	63.6	63.6	63.6	20.762	0	164.17	3764800000	123	0.536984	0.649277	0.238898	0.347002	sp|Q02543|RL18A_HUMAN	sp|Q02543|RL18A_HUMAN	821
>sp|P46778|RL21_HUMAN 60S ribosomal protein L21 OS=Homo sapiens OX=9606 GN=RPL21 PE=1 SV=2	29.4951	29.2065	29.3761	29.3592	29.5095	29.3214	29.5199	29.4503		17	17	17	55.6	55.6	55.6	18.565	0	98.391	4111400000	89	0.356043	0.861815	-0.0910683	-0.150348	sp|P46778|RL21_HUMAN	sp|P46778|RL21_HUMAN	583
>sp|P62913|RL11_HUMAN 60S ribosomal protein L11 OS=Homo sapiens OX=9606 GN=RPL11 PE=1 SV=2	29.4506	29.2196	29.4099	29.36	29.425	29.6586	29.3275	29.4704		16	16	16	59	59	59	20.252	0	79.917	3883300000	89	0.377701	0.836083	-0.110357	-0.177617	sp|P62913|RL11_HUMAN	sp|P62913|RL11_HUMAN	760
>sp|P40429|RL13A_HUMAN 60S ribosomal protein L13a OS=Homo sapiens OX=9606 GN=RPL13A PE=1 SV=2	29.555	29.092	29.4465	29.3645	29.4222	29.1213	29.5841	29.3759		17	17	17	58.6	58.6	58.6	23.577	0	58.509	4095100000	83	0.0193812	0.990884	-0.0113424	-0.0163257	sp|P40429|RL13A_HUMAN;sp|Q6NVV1|R13P3_HUMAN	sp|P40429|RL13A_HUMAN	554
>sp|P62750|RL23A_HUMAN 60S ribosomal protein L23a OS=Homo sapiens OX=9606 GN=RPL23A PE=1 SV=1	29.6398	28.9827	29.4837	29.3687	29.4001	29.2979	29.0532	29.2504		15	15	15	54.5	54.5	54.5	17.695	0	70.603	3816200000	90	0.198663	0.847865	0.118324	0.16358	sp|P62750|RL23A_HUMAN	sp|P62750|RL23A_HUMAN	742
>sp|P83881|RL36A_HUMAN 60S ribosomal protein L36a OS=Homo sapiens OX=9606 GN=RPL36A PE=1 SV=2	29.5822	29.1064	29.4828	29.3905	28.7936	29.1603	28.9598	28.9712		16	16	4	63.2	63.2	11.3	12.441	0	72.67	3526000000	88	1.06662	0.317292	0.419249	0.616977	sp|P83881|RL36A_HUMAN	sp|P83881|RL36A_HUMAN	799
>sp|P81605|DCD_HUMAN Dermcidin OS=Homo sapiens OX=9606 GN=DCD PE=1 SV=2	29.3947	29.9127	28.9767	29.428	28.0447	28.3743	28.0807	28.1666		4	4	4	29.1	29.1	29.1	11.284	0	38.903	2822800000	22	1.51768	0.00933333	1.2615	1.59657	sp|P81605|DCD_HUMAN	sp|P81605|DCD_HUMAN	793
>sp|P14866|HNRPL_HUMAN Heterogeneous nuclear ribonucleoprotein L OS=Homo sapiens OX=9606 GN=HNRNPL PE=1 SV=2	29.8224	28.8401	29.6689	29.4438	29.0754	29.255	29.0881	29.1395		28	28	27	47.9	47.9	47.9	64.132	0	187.76	3838200000	144	0.37218	0.63522	0.304307	0.375444	sp|P14866|HNRPL_HUMAN	sp|P14866|HNRPL_HUMAN	388
>sp|P43243|MATR3_HUMAN Matrin-3 OS=Homo sapiens OX=9606 GN=MATR3 PE=1 SV=2	29.7803	29.035	29.5956	29.4703	28.8346	29.3393	28.6957	28.9565		26	26	26	32.5	32.5	32.5	94.622	0	151.06	3586300000	132	0.794565	0.287673	0.513719	0.644241	sp|P43243|MATR3_HUMAN	sp|P43243|MATR3_HUMAN	571
>sp|P11142|HSP7C_HUMAN Heat shock cognate 71 kDa protein OS=Homo sapiens OX=9606 GN=HSPA8 PE=1 SV=1	29.2475	29.7357	29.4431	29.4754	31.862	31.6285	31.7419	31.7441	+	37	37	29	47.8	47.8	40.9	70.897	0	323.31	13765000000	224	3.03394	0	-2.26869	-3.45272	sp|P11142|HSP7C_HUMAN;sp|P54652|HSP72_HUMAN	sp|P11142|HSP7C_HUMAN	361
>sp|P62081|RS7_HUMAN 40S ribosomal protein S7 OS=Homo sapiens OX=9606 GN=RPS7 PE=1 SV=1	29.9376	28.9815	29.547	29.4887	29.0414	28.9218	29.3998	29.121		16	16	16	47.4	47.4	47.4	22.127	0	97.83	3962100000	94	0.489161	0.518779	0.367707	0.452558	sp|P62081|RS7_HUMAN	sp|P62081|RS7_HUMAN	717
>sp|P62266|RS23_HUMAN 40S ribosomal protein S23 OS=Homo sapiens OX=9606 GN=RPS23 PE=1 SV=3	29.7293	29.123	29.6372	29.4965	29.447	29.4619	29.3694	29.4261		7	7	7	36.4	36.4	36.4	15.807	0	24.672	4240600000	45	0.127199	0.904324	0.070406	0.101923	sp|P62266|RS23_HUMAN	sp|P62266|RS23_HUMAN	727
>sp|A2NJV5|KV229_HUMAN Immunoglobulin kappa variable 2-29 OS=Homo sapiens OX=9606 GN=IGKV2-29 PE=3 SV=2;>sp|A0A0A0MRZ7|KVD26_HUMAN Immunoglobulin kappa variable 2D-26 OS=Homo sapiens OX=9606 GN=IGKV2D-26 PE=3 SV=1;>sp|A0A075B6S2|KVD29_HUMAN Immunoglobulin	32.4312	30.169	25.891	29.4971	31.1718	27.8875	29.3816	29.4803		3	3	3	16.7	16.7	16.7	13.085	0	46.875	10594000000	25	0.00250811	0.996521	0.0167967	0.00636287	sp|A2NJV5|KV229_HUMAN;sp|A0A0A0MRZ7|KVD26_HUMAN;sp|A0A075B6S2|KVD29_HUMAN;sp|P06310|KV230_HUMAN;sp|P01615|KVD28_HUMAN;sp|A0A075B6S6|KVD30_HUMAN;sp|A0A075B6P5|KV228_HUMAN;sp|A0A0C4DH68|KV224_HUMAN;sp|P01614|KVD40_HUMAN;sp|A0A087WW87|KV240_HUMAN	sp|A2NJV5|KV229_HUMAN;sp|A0A0A0MRZ7|KVD26_HUMAN;sp|A0A075B6S2|KVD29_HUMAN	87
>sp|Q92841|DDX17_HUMAN Probable ATP-dependent RNA helicase DDX17 OS=Homo sapiens OX=9606 GN=DDX17 PE=1 SV=2	29.714	29.2822	29.6249	29.5404	29.6029	29.5878	29.4119	29.5342		37	37	30	39.4	39.4	34.2	80.272	0	180.43	4496500000	164	0.0136534	0.99329	0.00614548	0.00952479	sp|Q92841|DDX17_HUMAN	sp|Q92841|DDX17_HUMAN	1235
>sp|P62861|RS30_HUMAN 40S ribosomal protein S30 OS=Homo sapiens OX=9606 GN=FAU PE=1 SV=1	28.8617	29.7453	30.0751	29.5607	28.2981	28.4352	28.471	28.4014		4	4	4	20.3	20.3	20.3	6.6478	0	11.245	3426800000	33	1.08417	0.0264059	1.15924	1.33855	sp|P62861|RS30_HUMAN	sp|P62861|RS30_HUMAN	752
>sp|P46821|MAP1B_HUMAN Microtubule-associated protein 1B OS=Homo sapiens OX=9606 GN=MAP1B PE=1 SV=2	28.9881	30.3502	29.3534	29.5639	29.7099	29.144	29.6542	29.5027		67	67	67	34.5	34.5	34.5	270.63	0	323.31	4767500000	264	0.0457233	0.937784	0.0611947	0.0647504	sp|P46821|MAP1B_HUMAN	sp|P46821|MAP1B_HUMAN	588
>sp|P11940|PABP1_HUMAN Polyadenylate-binding protein 1 OS=Homo sapiens OX=9606 GN=PABPC1 PE=1 SV=2	29.4972	29.5826	29.6497	29.5765	29.606	29.6297	29.4109	29.5489		39	39	26	45.9	45.9	31.6	70.67	0	255.94	4472900000	188	0.121258	0.951724	0.0276311	0.047463	sp|P11940|PABP1_HUMAN;sp|Q9H361|PABP3_HUMAN;sp|Q4VXU2|PAP1L_HUMAN;sp|Q96DU9|PABP5_HUMAN	sp|P11940|PABP1_HUMAN	369
>sp|P54105|ICLN_HUMAN Methylosome subunit pICln OS=Homo sapiens OX=9606 GN=CLNS1A PE=1 SV=1	28.9258	30.0668	29.8849	29.6258	28.9664	29.2449	29.1417	29.1177		8	8	8	56.1	56.1	56.1	26.215	0	88.798	4597100000	64	0.54433	0.392	0.508156	0.588725	sp|P54105|ICLN_HUMAN	sp|P54105|ICLN_HUMAN	663
>sp|P46779|RL28_HUMAN 60S ribosomal protein L28 OS=Homo sapiens OX=9606 GN=RPL28 PE=1 SV=3	29.9913	29.2971	29.6198	29.6361	29.8214	29.4172	30.1035	29.7807		20	20	20	71.5	71.5	71.5	15.747	0	161.35	5337000000	130	0.196588	0.832194	-0.144581	-0.184732	sp|P46779|RL28_HUMAN	sp|P46779|RL28_HUMAN	584
>sp|P31943|HNRH1_HUMAN Heterogeneous nuclear ribonucleoprotein H OS=Homo sapiens OX=9606 GN=HNRNPH1 PE=1 SV=4	29.5737	29.7691	29.5781	29.6403	30.4464	30.2989	30.4679	30.4044	+	21	21	12	47.2	47.2	31.4	49.229	0	271.59	6720500000	123	3.03008	0.0159494	-0.764105	-1.30955	sp|P31943|HNRH1_HUMAN	sp|P31943|HNRH1_HUMAN	512
>sp|P61313|RL15_HUMAN 60S ribosomal protein L15 OS=Homo sapiens OX=9606 GN=RPL15 PE=1 SV=2	30.0748	29.278	29.598	29.6503	29.8294	30.1661	30.1732	30.0562		16	16	16	47.5	47.5	47.5	24.146	0	69.265	5640500000	79	0.665109	0.42604	-0.405975	-0.535719	sp|P61313|RL15_HUMAN	sp|P61313|RL15_HUMAN	706
>P02666 SWISS-PROT:P02666 Beta-casein - Bos taurus (Bovine).	27.9312	33.401	27.6249	29.6524	0	27.5555	29.9091	19.1549		6	6	6	30.6	30.6	30.6	23.583	0	91.153	11629000000	26	0.420929	0.131437	2.53771	0.826914	CON__P02666	CON__P02666	14
>sp|P60866|RS20_HUMAN 40S ribosomal protein S20 OS=Homo sapiens OX=9606 GN=RPS20 PE=1 SV=1	29.7324	29.6681	29.6707	29.6904	28.993	29.3384	29.2636	29.1983		12	12	12	58.8	58.8	58.8	13.373	0	79.933	4268700000	80	1.41904	0.190037	0.492056	0.810663	sp|P60866|RS20_HUMAN	sp|P60866|RS20_HUMAN	690
>sp|P46776|RL27A_HUMAN 60S ribosomal protein L27a OS=Homo sapiens OX=9606 GN=RPL27A PE=1 SV=2	29.6919	29.3918	29.9956	29.6931	29.2859	29.6339	29.7381	29.5526		10	10	10	50.7	50.7	50.7	16.561	0	73.549	4905800000	69	0.249997	0.820622	0.140455	0.194664	sp|P46776|RL27A_HUMAN	sp|P46776|RL27A_HUMAN	581
>sp|O43390|HNRPR_HUMAN Heterogeneous nuclear ribonucleoprotein R OS=Homo sapiens OX=9606 GN=HNRNPR PE=1 SV=1	29.8209	29.3025	29.989	29.7041	28.6942	29.3518	28.658	28.9013		28	28	19	42.3	42.3	31.8	70.942	0	153.8	3896100000	142	1.22962	0.0600385	0.802825	0.996278	sp|O43390|HNRPR_HUMAN	sp|O43390|HNRPR_HUMAN	158
>sp|P18621|RL17_HUMAN 60S ribosomal protein L17 OS=Homo sapiens OX=9606 GN=RPL17 PE=1 SV=3	29.7235	29.3404	30.0576	29.7072	29.2392	29.1952	29.5866	29.3403		14	14	14	66.8	66.8	66.8	21.397	0	72.328	4543800000	94	0.660309	0.466858	0.366833	0.494801	sp|P18621|RL17_HUMAN	sp|P18621|RL17_HUMAN	416
>sp|P62979|RS27A_HUMAN Ubiquitin-40S ribosomal protein S27a OS=Homo sapiens OX=9606 GN=RPS27A PE=1 SV=2;>sp|P62987|RL40_HUMAN Ubiquitin-60S ribosomal protein L40 OS=Homo sapiens OX=9606 GN=UBA52 PE=1 SV=2;>sp|P0CG47|UBB_HUMAN Polyubiquitin-B OS=Homo sapien	29.4916	29.8352	29.8494	29.7254	29.8826	29.9235	29.7966	29.8676		14	14	14	71.8	71.8	71.8	17.965	0	125.4	5206100000	103	0.4571	0.796328	-0.142157	-0.228248	sp|P62979|RS27A_HUMAN;sp|P62987|RL40_HUMAN;sp|P0CG47|UBB_HUMAN;sp|P0CG48|UBC_HUMAN	sp|P62979|RS27A_HUMAN;sp|P62987|RL40_HUMAN;sp|P0CG47|UBB_HUMAN;sp|P0CG48|UBC_HUMAN	763
>sp|P46781|RS9_HUMAN 40S ribosomal protein S9 OS=Homo sapiens OX=9606 GN=RPS9 PE=1 SV=3	29.8847	29.5676	29.7267	29.7263	29.7117	29.1697	29.523	29.4681		21	21	21	66.5	66.5	66.5	22.591	0	97.445	4765300000	99	0.60475	0.616376	0.258207	0.37787	sp|P46781|RS9_HUMAN	sp|P46781|RS9_HUMAN	585
>sp|P23396|RS3_HUMAN 40S ribosomal protein S3 OS=Homo sapiens OX=9606 GN=RPS3 PE=1 SV=2	29.7733	29.4841	29.9362	29.7312	28.6147	29.1837	28.8292	28.8759		23	23	23	69.1	69.1	69.1	26.688	0	83.054	4240200000	124	1.76208	0.0224361	0.855337	1.2011	sp|P23396|RS3_HUMAN	sp|P23396|RS3_HUMAN	446
>sp|P62851|RS25_HUMAN 40S ribosomal protein S25 OS=Homo sapiens OX=9606 GN=RPS25 PE=1 SV=1	29.7571	29.5248	29.9668	29.7496	30.1381	29.9441	29.92	30.0007		11	11	11	55.2	55.2	55.2	13.742	0	57.902	5786700000	54	0.745582	0.606458	-0.251149	-0.389301	sp|P62851|RS25_HUMAN	sp|P62851|RS25_HUMAN	749
>sp|Q86V81|THOC4_HUMAN THO complex subunit 4 OS=Homo sapiens OX=9606 GN=ALYREF PE=1 SV=3	29.4431	29.9955	29.9317	29.7901	29.1178	28.926	29.2104	29.0847		13	13	13	56.8	56.8	56.8	26.888	0	146.63	4399600000	61	1.41773	0.0688679	0.7054	1.01709	sp|Q86V81|THOC4_HUMAN	sp|Q86V81|THOC4_HUMAN	1125
>sp|Q8NC51|PAIRB_HUMAN Plasminogen activator inhibitor 1 RNA-binding protein OS=Homo sapiens OX=9606 GN=SERBP1 PE=1 SV=2	30.0414	29.5055	29.9146	29.8205	29.8908	29.614	29.8376	29.7808		30	30	30	55.9	55.9	55.9	44.965	0	323.31	5286500000	163	0.074808	0.944766	0.0396875	0.0581431	sp|Q8NC51|PAIRB_HUMAN	sp|Q8NC51|PAIRB_HUMAN	1176
>sp|P62277|RS13_HUMAN 40S ribosomal protein S13 OS=Homo sapiens OX=9606 GN=RPS13 PE=1 SV=2	29.9211	29.3998	30.1454	29.8221	29.0861	28.407	29.0341	28.8424		14	14	14	53	53	53	17.222	0	100.8	4181300000	70	1.4642	0.0213282	0.97971	1.2088	sp|P62277|RS13_HUMAN	sp|P62277|RS13_HUMAN	730
>sp|P49207|RL34_HUMAN 60S ribosomal protein L34 OS=Homo sapiens OX=9606 GN=RPL34 PE=1 SV=3	30.1321	29.4792	29.8634	29.8249	29.2567	29.4037	29.2375	29.2993		14	14	14	53.8	53.8	53.8	13.293	0	50.169	4700400000	78	1.0003	0.22524	0.525596	0.754524	sp|P49207|RL34_HUMAN	sp|P49207|RL34_HUMAN	602
>sp|Q9Y657|SPIN1_HUMAN Spindlin-1 OS=Homo sapiens OX=9606 GN=SPIN1 PE=1 SV=3	29.6746	29.9064	29.9545	29.8452	29.8331	29.219	29.5322	29.5281		24	24	21	69.8	69.8	63.4	29.6	0	230.29	5366000000	152	0.678983	0.518909	0.317056	0.454736	sp|Q9Y657|SPIN1_HUMAN	sp|Q9Y657|SPIN1_HUMAN	1636
>sp|Q07020|RL18_HUMAN 60S ribosomal protein L18 OS=Homo sapiens OX=9606 GN=RPL18 PE=1 SV=2	29.7482	29.7885	30.0006	29.8458	29.6646	29.5005	30.0079	29.7243		14	14	14	58.5	58.5	58.5	21.634	0	113.81	5507200000	85	0.281264	0.83504	0.121478	0.181651	sp|Q07020|RL18_HUMAN	sp|Q07020|RL18_HUMAN	841
>sp|P62249|RS16_HUMAN 40S ribosomal protein S16 OS=Homo sapiens OX=9606 GN=RPS16 PE=1 SV=2	29.9765	29.7155	29.9642	29.8854	28.8627	29.1654	28.8843	28.9708		15	15	15	58.9	58.9	58.9	16.445	0	80.685	4459000000	80	2.64525	0.00942056	0.914622	1.45323	sp|P62249|RS16_HUMAN	sp|P62249|RS16_HUMAN	724
>sp|P06748|NPM_HUMAN Nucleophosmin OS=Homo sapiens OX=9606 GN=NPM1 PE=1 SV=2	30.1349	29.9534	29.8961	29.9948	31.0545	31.0398	30.8968	30.997	+	16	16	16	32.7	32.7	32.7	32.575	0	233.46	9368500000	104	3.21426	0.00410929	-1.00224	-1.70507	sp|P06748|NPM_HUMAN	sp|P06748|NPM_HUMAN	313
>sp|Q12906|ILF3_HUMAN Interleukin enhancer-binding factor 3 OS=Homo sapiens OX=9606 GN=ILF3 PE=1 SV=3	30.1562	29.6592	30.2108	30.0087	29.2998	29.9396	29.5096	29.583		36	36	32	51.3	51.3	48.2	95.337	0	323.31	5478700000	197	0.759889	0.37855	0.425734	0.562101	sp|Q12906|ILF3_HUMAN	sp|Q12906|ILF3_HUMAN	868
>sp|P61978|HNRPK_HUMAN Heterogeneous nuclear ribonucleoprotein K OS=Homo sapiens OX=9606 GN=HNRNPK PE=1 SV=1	30.0887	29.7703	30.179	30.0127	30.5742	30.3513	30.3787	30.4347		28	28	28	47.1	47.1	47.1	50.976	0	195.93	7511700000	183	1.25483	0.288749	-0.422049	-0.656948	sp|P61978|HNRPK_HUMAN	sp|P61978|HNRPK_HUMAN	715
>sp|P63244|RACK1_HUMAN Receptor of activated protein C kinase 1 OS=Homo sapiens OX=9606 GN=RACK1 PE=1 SV=3	29.9967	30.1425	30.1007	30.08	30.3522	30.556	30.2795	30.3959		21	21	21	60.3	60.3	60.3	35.076	0	269.99	7265700000	126	1.37061	0.426018	-0.315913	-0.532363	sp|P63244|RACK1_HUMAN	sp|P63244|RACK1_HUMAN	773
>sp|P46777|RL5_HUMAN 60S ribosomal protein L5 OS=Homo sapiens OX=9606 GN=RPL5 PE=1 SV=3	30.4007	29.7127	30.1426	30.0853	30.1591	30.2324	30.4112	30.2676		20	20	20	53.2	53.2	53.2	34.362	0	148.08	7337500000	173	0.330352	0.757345	-0.182233	-0.255161	sp|P46777|RL5_HUMAN	sp|P46777|RL5_HUMAN	582
>sp|Q08211|DHX9_HUMAN ATP-dependent RNA helicase A OS=Homo sapiens OX=9606 GN=DHX9 PE=1 SV=4	30.1683	29.8084	30.2996	30.0921	29.3517	29.8884	29.5267	29.5889		45	45	45	33	33	33	140.96	0	270.79	5625500000	233	1.09482	0.227157	0.503144	0.702996	sp|Q08211|DHX9_HUMAN	sp|Q08211|DHX9_HUMAN	851
>sp|P08779|K1C16_HUMAN Keratin, type I cytoskeletal 16 OS=Homo sapiens OX=9606 GN=KRT16 PE=1 SV=4;>P08779 SWISS-PROT:P08779 Tax_Id=9606 Gene_Symbol=KRT16 Keratin, type I cytoskeletal 16	30.0156	30.3068	30.1071	30.1432	27.3201	29.4034	30.231	28.9848		38	32	12	63	59.6	26.8	51.267	0	281.1	6048300000	145	0.505209	0.173674	1.15834	0.845357	sp|P08779|K1C16_HUMAN;CON__P08779;CON__Q9D312;CON__A2AB72;sp|Q8N1A0|KT222_HUMAN;CON__Q8N1A0	sp|P08779|K1C16_HUMAN;CON__P08779	24
>sp|P47914|RL29_HUMAN 60S ribosomal protein L29 OS=Homo sapiens OX=9606 GN=RPL29 PE=1 SV=2	30.4974	29.83	30.1435	30.157	29.852	29.731	30.0885	29.8905		8	8	8	39	39	39	17.752	0	30.866	6340200000	67	0.509492	0.625012	0.26645	0.370312	sp|P47914|RL29_HUMAN	sp|P47914|RL29_HUMAN	593
>sp|P62917|RL8_HUMAN 60S ribosomal protein L8 OS=Homo sapiens OX=9606 GN=RPL8 PE=1 SV=2	30.3457	29.8592	30.2731	30.1593	29.9077	30.219	30.1231	30.0833		26	26	26	59.1	59.1	59.1	28.024	0	140.37	6781400000	133	0.158314	0.897195	0.0760358	0.112262	sp|P62917|RL8_HUMAN	sp|P62917|RL8_HUMAN	761
>sp|P84098|RL19_HUMAN 60S ribosomal protein L19 OS=Homo sapiens OX=9606 GN=RPL19 PE=1 SV=1	30.4466	29.8496	30.2507	30.1823	30.0574	29.9825	30.4718	30.1706		16	16	16	44.4	44.4	44.4	23.466	0	92.684	7492700000	110	0.016724	0.990068	0.0117277	0.0160121	sp|P84098|RL19_HUMAN	sp|P84098|RL19_HUMAN	801
>sp|P60709|ACTB_HUMAN Actin, cytoplasmic 1 OS=Homo sapiens OX=9606 GN=ACTB PE=1 SV=1;>sp|P63261|ACTG_HUMAN Actin, cytoplasmic 2 OS=Homo sapiens OX=9606 GN=ACTG1 PE=1 SV=1	29.8718	30.5693	30.1487	30.1966	31.5039	31.6548	31.4865	31.5484	+	24	24	9	45.6	45.6	22.4	41.736	0	198.23	12491000000	178	1.77903	0.00459893	-1.35181	-1.90477	sp|P60709|ACTB_HUMAN;sp|P63261|ACTG_HUMAN;sp|Q6S8J3|POTEE_HUMAN;sp|A5A3E0|POTEF_HUMAN;sp|P0CG38|POTEI_HUMAN;sp|P0CG39|POTEJ_HUMAN;sp|Q562R1|ACTBL_HUMAN;sp|Q9BYX7|ACTBM_HUMAN	sp|P60709|ACTB_HUMAN;sp|P63261|ACTG_HUMAN	688
>sp|P19338|NUCL_HUMAN Nucleolin OS=Homo sapiens OX=9606 GN=NCL PE=1 SV=3	30.1782	30.2254	30.2269	30.2102	29.6817	29.7194	29.4735	29.6249		43	43	43	36.6	36.6	36.6	76.613	0	179.52	5776200000	189	1.86413	0.0870122	0.585269	1.01239	sp|P19338|NUCL_HUMAN	sp|P19338|NUCL_HUMAN	419
>sp|P67809|YBOX1_HUMAN Nuclease-sensitive element-binding protein 1 OS=Homo sapiens OX=9606 GN=YBX1 PE=1 SV=3	30.3656	30.143	30.1921	30.2336	29.3938	29.56	29.5757	29.5098		26	26	16	78.1	78.1	66.4	35.924	0	323.31	5810500000	128	2.86305	0.02	0.723704	1.2284	sp|P67809|YBOX1_HUMAN;sp|Q9Y2T7|YBOX2_HUMAN	sp|P67809|YBOX1_HUMAN	775
>sp|Q9NXV2|KCTD5_HUMAN BTB/POZ domain-containing protein KCTD5 OS=Homo sapiens OX=9606 GN=KCTD5 PE=1 SV=1	30.4536	30.1002	30.2867	30.2802	30.2123	29.8705	30.5815	30.2214		11	11	11	38.5	38.5	38.5	26.092	0	179.22	7616600000	63	0.0889369	0.924404	0.0587063	0.0804997	sp|Q9NXV2|KCTD5_HUMAN	sp|Q9NXV2|KCTD5_HUMAN	1493
>sp|P25398|RS12_HUMAN 40S ribosomal protein S12 OS=Homo sapiens OX=9606 GN=RPS12 PE=1 SV=3	30.3703	30.28	30.3887	30.3463	30.689	31.1614	30.9741	30.9415		15	15	15	82.6	82.6	82.6	14.515	0	235.73	10297000000	104	1.37012	0.113878	-0.595174	-0.927918	sp|P25398|RS12_HUMAN	sp|P25398|RS12_HUMAN	460
>sp|P18124|RL7_HUMAN 60S ribosomal protein L7 OS=Homo sapiens OX=9606 GN=RPL7 PE=1 SV=1	30.6753	30.0089	30.4102	30.3648	29.803	29.696	30.2078	29.9023		21	21	21	52.8	52.8	52.8	29.225	0	128.66	7060700000	123	0.855109	0.315057	0.46255	0.617864	sp|P18124|RL7_HUMAN	sp|P18124|RL7_HUMAN	413
>sp|P62424|RL7A_HUMAN 60S ribosomal protein L7a OS=Homo sapiens OX=9606 GN=RPL7A PE=1 SV=2	30.4817	30.2055	30.4878	30.3917	30.1363	30.209	30.2097	30.185		26	26	26	54.5	54.5	54.5	29.995	0	183.37	7553200000	146	0.825775	0.660091	0.206701	0.346673	sp|P62424|RL7A_HUMAN	sp|P62424|RL7A_HUMAN	738
>sp|P51991|ROA3_HUMAN Heterogeneous nuclear ribonucleoprotein A3 OS=Homo sapiens OX=9606 GN=HNRNPA3 PE=1 SV=2	30.5924	30.1177	30.4717	30.3939	29.4924	29.6865	29.65	29.6096		28	28	27	55.3	55.3	54	39.594	0	323.31	6489900000	194	1.71469	0.0337746	0.784295	1.1985	sp|P51991|ROA3_HUMAN	sp|P51991|ROA3_HUMAN	645
>sp|Q8ND56|LS14A_HUMAN Protein LSM14 homolog A OS=Homo sapiens OX=9606 GN=LSM14A PE=1 SV=3	30.3138	30.461	30.4206	30.3985	29.2127	28.9497	29.4469	29.2031		22	22	22	41.5	41.5	41.5	50.529	0	179.67	5889600000	136	2.03614	0.00490256	1.19534	1.83845	sp|Q8ND56|LS14A_HUMAN	sp|Q8ND56|LS14A_HUMAN	1179
>sp|P62316|SMD2_HUMAN Small nuclear ribonucleoprotein Sm D2 OS=Homo sapiens OX=9606 GN=SNRPD2 PE=1 SV=1	30.3635	30.3599	30.6075	30.4436	30.0744	29.5987	29.8853	29.8528		9	9	9	45.8	45.8	45.8	13.527	0	90.332	7076300000	83	1.51625	0.107869	0.590823	0.894165	sp|P62316|SMD2_HUMAN	sp|P62316|SMD2_HUMAN	734
>sp|P61254|RL26_HUMAN 60S ribosomal protein L26 OS=Homo sapiens OX=9606 GN=RPL26 PE=1 SV=1	30.5674	30.3073	30.5294	30.468	29.9306	30.137	29.9441	30.0039		20	20	6	62.8	62.8	15.2	17.258	0	112.41	7654900000	134	1.90312	0.176488	0.464147	0.767176	sp|P61254|RL26_HUMAN;sp|Q2PPJ7|RGPA2_HUMAN	sp|P61254|RL26_HUMAN	704
>sp|P42677|RS27_HUMAN 40S ribosomal protein S27 OS=Homo sapiens OX=9606 GN=RPS27 PE=1 SV=3	30.6521	30.187	30.703	30.514	29.2856	29.1787	29.2545	29.2396		9	9	3	45.2	45.2	15.5	9.461	0	54.866	6241900000	66	1.86466	0.00487755	1.27438	1.90997	sp|P42677|RS27_HUMAN	sp|P42677|RS27_HUMAN	567
>sp|Q9BRS2|RIOK1_HUMAN Serine/threonine-protein kinase RIO1 OS=Homo sapiens OX=9606 GN=RIOK1 PE=1 SV=2	30.2556	30.6145	30.7045	30.5249	29.2448	29.0186	29.5127	29.2587		33	33	33	45.8	45.8	45.8	65.582	0	244.87	6414500000	152	2.51068	0.00283636	1.26619	1.81411	sp|Q9BRS2|RIOK1_HUMAN	sp|Q9BRS2|RIOK1_HUMAN	1354
>sp|P62701|RS4X_HUMAN 40S ribosomal protein S4, X isoform OS=Homo sapiens OX=9606 GN=RPS4X PE=1 SV=2	30.6097	30.3613	30.6719	30.5476	30.1778	29.8706	30.2469	30.0984		24	24	24	65	65	65	29.597	0	182.16	7982000000	166	1.37871	0.242571	0.449179	0.69146	sp|P62701|RS4X_HUMAN;sp|Q8TD47|RS4Y2_HUMAN;sp|P22090|RS4Y1_HUMAN	sp|P62701|RS4X_HUMAN	741
>sp|Q15208|STK38_HUMAN Serine/threonine-protein kinase 38 OS=Homo sapiens OX=9606 GN=STK38 PE=1 SV=1	30.3976	30.7672	30.5817	30.5822	30.9313	30.5998	31.0534	30.8615		36	36	26	55.7	55.7	45.4	54.19	0	323.31	11071000000	244	0.73391	0.554831	-0.279318	-0.415363	sp|Q15208|STK38_HUMAN	sp|Q15208|STK38_HUMAN	977
>sp|P26373|RL13_HUMAN 60S ribosomal protein L13 OS=Homo sapiens OX=9606 GN=RPL13 PE=1 SV=4	30.8093	30.4328	30.6968	30.6463	30.228	30.6166	30.4527	30.4324		24	24	24	71.6	71.6	71.6	24.261	0	169.02	9087200000	153	0.604424	0.664619	0.213869	0.324764	sp|P26373|RL13_HUMAN	sp|P26373|RL13_HUMAN	469
>sp|P36578|RL4_HUMAN 60S ribosomal protein L4 OS=Homo sapiens OX=9606 GN=RPL4 PE=1 SV=5	30.6523	30.5578	30.8567	30.6889	30.2721	30.5468	30.493	30.4373		28	28	28	51.8	51.8	51.8	47.697	0	236.56	9024200000	149	0.966677	0.567952	0.251621	0.404641	sp|P36578|RL4_HUMAN	sp|P36578|RL4_HUMAN	539
>sp|P39023|RL3_HUMAN 60S ribosomal protein L3 OS=Homo sapiens OX=9606 GN=RPL3 PE=1 SV=2	31.1193	30.374	30.7502	30.7478	30.9342	30.6735	30.9173	30.8417		29	29	29	47.6	47.6	47.6	46.108	0	191.5	11341000000	203	0.145309	0.887814	-0.0938695	-0.128404	sp|P39023|RL3_HUMAN;sp|Q92901|RL3L_HUMAN	sp|P39023|RL3_HUMAN	550
>sp|P15880|RS2_HUMAN 40S ribosomal protein S2 OS=Homo sapiens OX=9606 GN=RPS2 PE=1 SV=2	31.0494	30.5557	30.6474	30.7508	30.0821	29.9056	30.2063	30.0647		21	21	21	56.7	56.7	56.7	31.324	0	76.663	8615400000	142	1.58033	0.0618286	0.686188	1.01668	sp|P15880|RS2_HUMAN	sp|P15880|RS2_HUMAN	395
>sp|P23588|IF4B_HUMAN Eukaryotic translation initiation factor 4B OS=Homo sapiens OX=9606 GN=EIF4B PE=1 SV=2	31.0099	30.3954	30.8728	30.7594	30.3955	29.685	30.1671	30.0825		58	58	58	67.8	67.8	67.8	69.15	0	272.52	8684300000	276	1.13065	0.110414	0.676854	0.867474	sp|P23588|IF4B_HUMAN;REV__sp|P23588|IF4B_HUMAN	sp|P23588|IF4B_HUMAN	451
>sp|P13647|K2C5_HUMAN Keratin, type II cytoskeletal 5 OS=Homo sapiens OX=9606 GN=KRT5 PE=1 SV=3;>P13647 SWISS-PROT:P13647 Tax_Id=9606 Gene_Symbol=KRT5 Keratin, type II cytoskeletal 5	30.5911	31.3991	30.3227	30.771	29.7462	30.3512	30.3768	30.1581		46	27	10	49.8	33.7	14.2	62.378	0	209.43	9126100000	129	0.703844	0.248242	0.612892	0.693685	sp|P13647|K2C5_HUMAN;CON__P13647	sp|P13647|K2C5_HUMAN;CON__P13647	29
>sp|P62263|RS14_HUMAN 40S ribosomal protein S14 OS=Homo sapiens OX=9606 GN=RPS14 PE=1 SV=3	30.6417	30.6699	31.1182	30.8099	30.2724	30.2741	30.0372	30.1946		12	12	12	51.7	51.7	51.7	16.273	0	137.44	8656700000	80	1.41357	0.10523	0.615372	0.914021	sp|P62263|RS14_HUMAN	sp|P62263|RS14_HUMAN	726
>sp|P46783|RS10_HUMAN 40S ribosomal protein S10 OS=Homo sapiens OX=9606 GN=RPS10 PE=1 SV=1;>sp|Q9NQ39|RS10L_HUMAN Putative 40S ribosomal protein S10-like OS=Homo sapiens OX=9606 GN=RPS10P5 PE=5 SV=1	30.7882	30.4932	31.2231	30.8348	29.9523	29.981	30.1953	30.0429		13	11	11	46.1	41.2	41.2	18.898	0	158.6	8733300000	83	1.28851	0.0553916	0.792007	1.09177	sp|P46783|RS10_HUMAN;sp|Q9NQ39|RS10L_HUMAN	sp|P46783|RS10_HUMAN;sp|Q9NQ39|RS10L_HUMAN	587
>sp|P48668|K2C6C_HUMAN Keratin, type II cytoskeletal 6C OS=Homo sapiens OX=9606 GN=KRT6C PE=1 SV=3;>P48668 SWISS-PROT:P48668 Tax_Id=9606 Gene_Symbol=KRT6C Keratin, type II cytoskeletal 6C	30.2643	30.9972	31.2578	30.8398	28.8745	30.3	31.1591	30.1112		47	33	0	59.4	46.6	0	60.024	0	323.31	10020000000	167	0.401038	0.36968	0.72857	0.592522	sp|P48668|K2C6C_HUMAN;CON__P48668;CON__H-INV:HIT000292931	sp|P48668|K2C6C_HUMAN;CON__P48668	34
>sp|P09651|ROA1_HUMAN Heterogeneous nuclear ribonucleoprotein A1 OS=Homo sapiens OX=9606 GN=HNRNPA1 PE=1 SV=5	31.3119	30.2908	30.9809	30.8612	29.6979	29.5689	29.3414	29.5361		24	23	23	54.8	53.5	53.5	38.746	0	228.08	7865200000	140	1.43906	0.00937674	1.32509	1.61927	sp|P09651|ROA1_HUMAN;sp|Q32P51|RA1L2_HUMAN	sp|P09651|ROA1_HUMAN	344
>sp|Q14152|EIF3A_HUMAN Eukaryotic translation initiation factor 3 subunit A OS=Homo sapiens OX=9606 GN=EIF3A PE=1 SV=1	31.0259	30.7643	30.8002	30.8635	29.986	29.8159	30.0539	29.9519		93	93	93	48.6	48.6	48.6	166.57	0	323.31	8644000000	396	2.92397	0.00745631	0.911521	1.49863	sp|Q14152|EIF3A_HUMAN	sp|Q14152|EIF3A_HUMAN	926
>sp|P39019|RS19_HUMAN 40S ribosomal protein S19 OS=Homo sapiens OX=9606 GN=RPS19 PE=1 SV=2	30.8752	30.7079	31.103	30.8954	30.0914	30.4723	30.3652	30.3096		24	24	24	80	80	80	16.06	0	115.44	9526200000	133	1.65628	0.102838	0.585742	0.885957	sp|P39019|RS19_HUMAN	sp|P39019|RS19_HUMAN	549
>sp|P62280|RS11_HUMAN 40S ribosomal protein S11 OS=Homo sapiens OX=9606 GN=RPS11 PE=1 SV=3	30.9818	30.715	31.2529	30.9832	30.4447	30.5508	30.5321	30.5092		31	31	31	81	81	81	18.431	0	163.11	10509000000	171	1.06141	0.26204	0.473998	0.719613	sp|P62280|RS11_HUMAN	sp|P62280|RS11_HUMAN	731
>sp|Q02878|RL6_HUMAN 60S ribosomal protein L6 OS=Homo sapiens OX=9606 GN=RPL6 PE=1 SV=3	31.2533	30.7607	31.1848	31.0663	31.0117	30.8877	31.026	30.9751		26	26	26	49.3	49.3	49.3	32.728	0	215.24	12754000000	148	0.20776	0.880227	0.091109	0.138001	sp|Q02878|RL6_HUMAN	sp|Q02878|RL6_HUMAN	824
>sp|Q01082|SPTB2_HUMAN Spectrin beta chain, non-erythrocytic 1 OS=Homo sapiens OX=9606 GN=SPTBN1 PE=1 SV=2	31.1538	31.7004	31.0473	31.3005	30.7163	30.151	30.63	30.4991		126	126	111	50.6	50.6	45.8	274.61	0	323.31	12170000000	574	1.38356	0.0471082	0.801386	1.04341	sp|Q01082|SPTB2_HUMAN;sp|Q9H254|SPTN4_HUMAN	sp|Q01082|SPTB2_HUMAN	810
>sp|P38159|RBMX_HUMAN RNA-binding motif protein, X chromosome OS=Homo sapiens OX=9606 GN=RBMX PE=1 SV=3	31.5076	30.9064	31.5173	31.3104	30.5392	30.5841	30.3454	30.4896		45	45	17	75.4	75.4	32	42.331	0	280.45	11944000000	259	1.36916	0.0412226	0.820865	1.14822	sp|P38159|RBMX_HUMAN;sp|O75526|RMXL2_HUMAN	sp|P38159|RBMX_HUMAN	546
>sp|Q9NYF8|BCLF1_HUMAN Bcl-2-associated transcription factor 1 OS=Homo sapiens OX=9606 GN=BCLAF1 PE=1 SV=2	31.6359	31.0776	31.4245	31.3793	30.4599	29.739	30.3915	30.1968		59	58	58	46	46	46	106.12	0	323.31	11911000000	301	1.7689	0.00738462	1.18255	1.51305	sp|Q9NYF8|BCLF1_HUMAN	sp|Q9NYF8|BCLF1_HUMAN	1499
>sp|Q13813|SPTN1_HUMAN Spectrin alpha chain, non-erythrocytic 1 OS=Homo sapiens OX=9606 GN=SPTAN1 PE=1 SV=3	31.344	31.8888	31.1785	31.4704	31.1697	30.626	31.1285	30.9747		144	144	143	48.1	48.1	47.7	284.54	0	323.31	15131000000	671	0.821881	0.297735	0.495653	0.638116	sp|Q13813|SPTN1_HUMAN	sp|Q13813|SPTN1_HUMAN	912
>sp|P62753|RS6_HUMAN 40S ribosomal protein S6 OS=Homo sapiens OX=9606 GN=RPS6 PE=1 SV=1	31.5396	31.3858	31.772	31.5658	30.8039	30.8086	31.0539	30.8888		28	28	28	64.7	64.7	64.7	28.68	0	199.53	15027000000	187	1.9891	0.045901	0.676964	1.05883	sp|P62753|RS6_HUMAN	sp|P62753|RS6_HUMAN	743
>sp|P84090|ERH_HUMAN Enhancer of rudimentary homolog OS=Homo sapiens OX=9606 GN=ERH PE=1 SV=1	31.6893	31.5343	31.6085	31.6107	30.9677	30.4461	30.8163	30.7434		7	7	7	56.7	56.7	56.7	12.259	0	141.98	14908000000	107	1.63245	0.0242388	0.867317	1.31157	sp|P84090|ERH_HUMAN	sp|P84090|ERH_HUMAN	800
>sp|P98175|RBM10_HUMAN RNA-binding protein 10 OS=Homo sapiens OX=9606 GN=RBM10 PE=1 SV=3	31.235	32.199	31.7432	31.7257	31.5286	31.3921	31.4952	31.472		60	60	55	48	48	45.8	103.53	0	323.31	19410000000	382	0.338201	0.688603	0.253752	0.324723	sp|P98175|RBM10_HUMAN	sp|P98175|RBM10_HUMAN	803
>sp|P61247|RS3A_HUMAN 40S ribosomal protein S3a OS=Homo sapiens OX=9606 GN=RPS3A PE=1 SV=2	31.8963	31.5296	31.8169	31.7476	31.2876	31.1197	31.5482	31.3185		34	34	34	76.1	76.1	76.1	29.945	0	323.31	18619000000	249	1.2009	0.288612	0.429116	0.643167	sp|P61247|RS3A_HUMAN	sp|P61247|RS3A_HUMAN	703
>sp|O75688|PPM1B_HUMAN Protein phosphatase 1B OS=Homo sapiens OX=9606 GN=PPM1B PE=1 SV=1	31.6113	32.0502	31.6798	31.7804	31.9438	31.5307	32.0085	31.8277		31	31	25	56.8	56.8	49.9	52.642	0	323.31	22776000000	261	0.0824526	0.931447	-0.0472272	-0.0672334	sp|O75688|PPM1B_HUMAN	sp|O75688|PPM1B_HUMAN	217
>sp|P22626|ROA2_HUMAN Heterogeneous nuclear ribonucleoproteins A2/B1 OS=Homo sapiens OX=9606 GN=HNRNPA2B1 PE=1 SV=2	32.2352	31.2979	32.1569	31.8967	30.8428	30.9712	30.5246	30.7795		28	28	28	54.1	54.1	54.1	37.429	0	323.31	17054000000	217	1.31685	0.0182276	1.11712	1.34872	sp|P22626|ROA2_HUMAN	sp|P22626|ROA2_HUMAN	440
>sp|Q9Y2W1|TR150_HUMAN Thyroid hormone receptor-associated protein 3 OS=Homo sapiens OX=9606 GN=THRAP3 PE=1 SV=2	32.3087	32.0895	32.2013	32.1998	31.0139	30.3567	30.9152	30.7619		64	64	63	49.1	49.1	49.1	108.66	0	323.31	19676000000	385	1.871	0.00372727	1.43792	2.01342	sp|Q9Y2W1|TR150_HUMAN	sp|Q9Y2W1|TR150_HUMAN	1593
>sp|P62241|RS8_HUMAN 40S ribosomal protein S8 OS=Homo sapiens OX=9606 GN=RPS8 PE=1 SV=2	32.4849	32.21	32.7634	32.4861	31.5925	31.5894	31.5668	31.5829		24	24	24	68.8	68.8	68.8	24.205	0	239.94	26583000000	174	1.5284	0.0241487	0.903183	1.36853	sp|P62241|RS8_HUMAN	sp|P62241|RS8_HUMAN	722
>sp|Q00839|HNRPU_HUMAN Heterogeneous nuclear ribonucleoprotein U OS=Homo sapiens OX=9606 GN=HNRNPU PE=1 SV=6	32.6562	32.143	32.6658	32.4883	31.7834	32.124	31.6971	31.8682		54	54	54	46.2	46.2	46.2	90.583	0	323.31	28978000000	395	1.30353	0.111907	0.620211	0.865801	sp|Q00839|HNRPU_HUMAN	sp|Q00839|HNRPU_HUMAN	809
>sp|Q9BQA1|MEP50_HUMAN Methylosome protein 50 OS=Homo sapiens OX=9606 GN=WDR77 PE=1 SV=1	32.4287	33.0696	32.1716	32.5566	32.4369	32.2388	32.7348	32.4702		21	21	21	40.6	40.6	40.6	36.724	0	308.73	38358000000	224	0.100328	0.901997	0.0864932	0.107656	sp|Q9BQA1|MEP50_HUMAN	sp|Q9BQA1|MEP50_HUMAN	1346
>sp|P13645|K1C10_HUMAN Keratin, type I cytoskeletal 10 OS=Homo sapiens OX=9606 GN=KRT10 PE=1 SV=6;>P13645 SWISS-PROT:P13645 Tax_Id=9606 Gene_Symbol=KRT10 Keratin, type I cytoskeletal 10	32.2671	33.7305	32.2126	32.7367	31.8947	32.5871	32.0901	32.1906		45	44	35	51.9	51.9	49.1	58.826	0	323.31	37716000000	281	0.405317	0.441549	0.546098	0.526017	sp|P13645|K1C10_HUMAN;CON__P13645;CON__P02535-1;sp|Q7Z3Y7|K1C28_HUMAN;CON__Q7Z3Y7;CON__Q148H6;sp|Q2M2I5|K1C24_HUMAN;CON__Q2M2I5;sp|Q99456|K1C12_HUMAN;CON__Q99456;sp|Q7Z3Y9|K1C26_HUMAN;CON__Q7Z3Y9	sp|P13645|K1C10_HUMAN;CON__P13645	27
>sp|P35908|K22E_HUMAN Keratin, type II cytoskeletal 2 epidermal OS=Homo sapiens OX=9606 GN=KRT2 PE=1 SV=2;>P35908 SWISS-PROT:P35908 Tax_Id=9606 Gene_Symbol=KRT2 Keratin, type II cytoskeletal 2 epidermal	32.4855	33.7951	32.1335	32.8047	32.5721	32.8546	32.5463	32.6577		68	68	45	77.9	77.9	62.8	65.432	0	323.31	42158000000	366	0.0966781	0.875786	0.147043	0.14486	sp|P35908|K22E_HUMAN;CON__P35908	sp|P35908|K22E_HUMAN;CON__P35908	536
>sp|P07910|HNRPC_HUMAN Heterogeneous nuclear ribonucleoproteins C1/C2 OS=Homo sapiens OX=9606 GN=HNRNPC PE=1 SV=4	33.0451	32.3648	33.1669	32.8589	31.8885	32.6444	31.8359	32.1229		29	29	29	61.4	61.4	61.4	33.67	0	323.31	36191000000	220	0.953077	0.113023	0.735997	0.854586	sp|P07910|HNRPC_HUMAN;sp|P0DMR1|HNRC4_HUMAN;sp|O60812|HNRC1_HUMAN;sp|B7ZW38|HNRC3_HUMAN;sp|B2RXH8|HNRC2_HUMAN;sp|Q86SE5|RALYL_HUMAN	sp|P07910|HNRPC_HUMAN	327
>sp|P08670|VIME_HUMAN Vimentin OS=Homo sapiens OX=9606 GN=VIM PE=1 SV=4	33.0272	32.8753	33.1581	33.0202	33.139	33.6521	33.2017	33.3309		62	62	57	82.4	82.4	76.2	53.651	0	323.31	55631000000	454	0.730795	0.517203	-0.310772	-0.456293	sp|P08670|VIME_HUMAN;sp|P17661|DESM_HUMAN;sp|P41219|PERI_HUMAN;sp|P14136|GFAP_HUMAN	sp|P08670|VIME_HUMAN	334
>P00761 SWISS-PROT:P00761|TRYP_PIG Trypsin - Sus scrofa (Pig).	33.0958	32.8813	33.3846	33.1206	32.8971	32.0874	32.5357	32.5067		4	4	4	19.9	19.9	19.9	24.409	0	30.972	45718000000	51	0.986306	0.166681	0.613828	0.791167	CON__P00761	CON__P00761	8
>sp|P35527|K1C9_HUMAN Keratin, type I cytoskeletal 9 OS=Homo sapiens OX=9606 GN=KRT9 PE=1 SV=3;>P35527 SWISS-PROT:P35527 Tax_Id=9606 Gene_Symbol=KRT9 Keratin, type I cytoskeletal 9	32.9381	34.3721	32.7632	33.3578	33.0032	33.3642	33.3925	33.2533		47	47	46	66	66	66	62.064	0	323.31	70542000000	306	0.0660759	0.906351	0.104459	0.101926	sp|P35527|K1C9_HUMAN;CON__P35527	sp|P35527|K1C9_HUMAN;CON__P35527	526
>sp|P52732|KIF11_HUMAN Kinesin-like protein KIF11 OS=Homo sapiens OX=9606 GN=KIF11 PE=1 SV=2	33.4358	33.7683	33.1031	33.4357	33.8305	33.0763	34.0336	33.6468		100	100	100	59.7	59.7	59.7	119.16	0	323.31	80304000000	681	0.234677	0.759906	-0.211057	-0.248643	sp|P52732|KIF11_HUMAN	sp|P52732|KIF11_HUMAN	652
>sp|P04264|K2C1_HUMAN Keratin, type II cytoskeletal 1 OS=Homo sapiens OX=9606 GN=KRT1 PE=1 SV=6;>P04264 SWISS-PROT:P04264 Tax_Id=9606 Gene_Symbol=KRT1 Keratin, type II cytoskeletal 1	33.7931	35.3704	33.7417	34.3017	33.9125	34.3954	34.188	34.1653		67	62	50	64.4	64.1	57.1	66.038	0	323.31	125050000000	405	0.0832821	0.886833	0.136439	0.129632	sp|P04264|K2C1_HUMAN;CON__P04264;CON__H-INV:HIT000016045	sp|P04264|K2C1_HUMAN;CON__P04264	284
>P15636 SWISS-PROT:P15636 Protease I precursor Lysyl endopeptidase Achromobacter lyticus.	34.5112	34.3518	34.6615	34.5082	34.2771	34.2884	34.5701	34.3785		18	18	18	20.5	20.5	20.5	68.124	0	323.31	135280000000	245	0.421468	0.805958	0.12963	0.205412	CON__P15636	CON__P15636	30
>sp|O14744|ANM5_HUMAN Protein arginine N-methyltransferase 5 OS=Homo sapiens OX=9606 GN=PRMT5 PE=1 SV=4	34.8918	35.059	35.0687	35.0065	34.1491	33.7321	33.9347	33.9386		46	46	46	65.1	65.1	65.1	72.683	0	323.31	150440000000	377	2.31904	0.00594	1.06785	1.68593	sp|O14744|ANM5_HUMAN	sp|O14744|ANM5_HUMAN	126

## Sheet: sig enriched in YARS1
T: Fasta headers	LFQ intensity CTRL/FLAG only1	LFQ intensity CTRL/FLAG only2	LFQ intensity CTRL/FLAG only3		LFQ intensity FLAG-YARSWT1	LFQ intensity FLAG-YARSWT2	LFQ intensity FLAG-YARSWT3		C: Welch's T-test Significant CTRL/FLAG only_WT YARS	N: Peptides	N: Razor + unique peptides	N: Unique peptides	N: Sequence coverage [%]	N: Unique + razor sequence coverage [%]	N: Unique sequence coverage [%]	N: Mol. weight [kDa]	N: Q-value	N: Score	N: Intensity	N: MS/MS Count	N: -Log Welch's T-test p-value CTRL/FLAG only_WT YARS	N: Welch's T-test q-value CTRL/FLAG only_WT YARS	N: Welch's T-test Difference CTRL/FLAG only_WT YARS	N: Welch's T-test Test statistic CTRL/FLAG only_WT YARS	T: Protein IDs	T: Majority protein IDs	T: id
>sp|P54577|SYYC_HUMAN Tyrosine--tRNA ligase, cytoplasmic OS=Homo sapiens OX=9606 GN=YARS PE=1 SV=4	0	0	0	0	39.3093	39.7272	39.2148	39.4171	+	100	100	100	97	97	97	59.143	0	323.31	2311800000000	2083	6.33152	0	-16.8164	-24.3282	sp|P54577|SYYC_HUMAN	sp|P54577|SYYC_HUMAN	666
>sp|P49411|EFTU_HUMAN Elongation factor Tu, mitochondrial OS=Homo sapiens OX=9606 GN=TUFM PE=1 SV=2	0	0	0	0	29.9519	30.5322	30.154	30.2127	+	22	22	22	49.1	49.1	49.1	49.541	0	259.17	3550200000	78	2.04029	0	-7.28702	-5.56676	sp|P49411|EFTU_HUMAN	sp|P49411|EFTU_HUMAN	607
>sp|P22234|PUR6_HUMAN Multifunctional protein ADE2 OS=Homo sapiens OX=9606 GN=PAICS PE=1 SV=3	0	0	0	0	28.8781	28.6586	28.6915	28.7427	+	18	18	18	29.4	29.4	29.4	47.079	0	99.269	1337200000	47	2.63655	0	-6.15589	-7.22568	sp|P22234|PUR6_HUMAN	sp|P22234|PUR6_HUMAN	437
>sp|Q9H3G5|CPVL_HUMAN Probable serine carboxypeptidase CPVL OS=Homo sapiens OX=9606 GN=CPVL PE=1 SV=2	0	0	0	0	28.1091	28.5017	28.2541	28.2883	+	11	11	11	18.1	18.1	18.1	54.163	0	33.504	928630000	21	2.31519	0	-5.54912	-5.6608	sp|Q9H3G5|CPVL_HUMAN	sp|Q9H3G5|CPVL_HUMAN	1414
>sp|P27708|PYR1_HUMAN CAD protein OS=Homo sapiens OX=9606 GN=CAD PE=1 SV=3	0	0	0	0	27.0252	26.8252	27.028	26.9595	+	25	25	25	13.7	13.7	13.7	242.98	0	97.895	430270000	45	4.29239	0	-5.23414	-8.08802	sp|P27708|PYR1_HUMAN	sp|P27708|PYR1_HUMAN	478
>sp|Q9Y266|NUDC_HUMAN Nuclear migration protein nudC OS=Homo sapiens OX=9606 GN=NUDC PE=1 SV=1	0	0	0	0	28.0953	27.9123	27.8989	27.9688	+	14	14	14	47.4	47.4	47.4	38.242	0	83.652	788910000	36	2.67096	0	-4.9604	-6.30428	sp|Q9Y266|NUDC_HUMAN	sp|Q9Y266|NUDC_HUMAN	1584
>sp|Q14192|FHL2_HUMAN Four and a half LIM domains protein 2 OS=Homo sapiens OX=9606 GN=FHL2 PE=1 SV=3	0	0	0	0	27.6128	27.7142	28.0197	27.7822	+	15	15	15	57	57	57	32.193	0	88.962	746400000	40	1.53728	0	-4.73848	-3.47247	sp|Q14192|FHL2_HUMAN	sp|Q14192|FHL2_HUMAN	928
>sp|Q9UHV9|PFD2_HUMAN Prefoldin subunit 2 OS=Homo sapiens OX=9606 GN=PFDN2 PE=1 SV=1	0	0	0	0	27.0609	27.0991	26.733	26.9643	+	7	7	7	44.8	44.8	44.8	16.648	0	81.43	422450000	23	3.84391	0	-4.71159	-6.4776	sp|Q9UHV9|PFD2_HUMAN	sp|Q9UHV9|PFD2_HUMAN	1538
>sp|P53396|ACLY_HUMAN ATP-citrate synthase OS=Homo sapiens OX=9606 GN=ACLY PE=1 SV=3	0	0	0	0	27.3708	26.931	27.324	27.2086	+	22	22	22	21.5	21.5	21.5	120.84	0	62.979	520080000	41	2.79652	0	-4.65914	-5.44442	sp|P53396|ACLY_HUMAN	sp|P53396|ACLY_HUMAN	659
>sp|Q96N67|DOCK7_HUMAN Dedicator of cytokinesis protein 7 OS=Homo sapiens OX=9606 GN=DOCK7 PE=1 SV=4	0	0	0	0	27.2134	27.2216	26.9464	27.1271	+	17	17	17	9.5	9.5	9.5	242.56	0	120.01	439210000	41	3.41456	0	-4.56503	-6.34622	sp|Q96N67|DOCK7_HUMAN;sp|Q8NF50|DOCK8_HUMAN	sp|Q96N67|DOCK7_HUMAN	1297
>sp|O75832|PSD10_HUMAN 26S proteasome non-ATPase regulatory subunit 10 OS=Homo sapiens OX=9606 GN=PSMD10 PE=1 SV=1	0	0	0	0	27.1246	26.2698	26.8352	26.7432	+	8	8	8	48.7	48.7	48.7	24.428	0	80.653	359800000	18	2.38413	0	-3.94637	-3.8724	sp|O75832|PSD10_HUMAN	sp|O75832|PSD10_HUMAN	222
>sp|P62191|PRS4_HUMAN 26S proteasome regulatory subunit 4 OS=Homo sapiens OX=9606 GN=PSMC1 PE=1 SV=1	0	0	0	0	26.7416	26.2404	26.7884	26.5901	+	12	12	12	25	25	25	49.184	0	29.676	336810000	27	1.82072	0	-3.8619	-3.50498	sp|P62191|PRS4_HUMAN	sp|P62191|PRS4_HUMAN	720
>sp|O15067|PUR4_HUMAN Phosphoribosylformylglycinamidine synthase OS=Homo sapiens OX=9606 GN=PFAS PE=1 SV=4	0	0	0	0	26.764	26.6053	26.9478	26.7724	+	13	13	13	12.6	12.6	12.6	144.73	0	47.157	359260000	32	1.70607	0	-3.84893	-3.53053	sp|O15067|PUR4_HUMAN	sp|O15067|PUR4_HUMAN	136
>sp|P62195|PRS8_HUMAN 26S proteasome regulatory subunit 8 OS=Homo sapiens OX=9606 GN=PSMC5 PE=1 SV=1	0	0	0	0	26.9597	26.2016	27.0606	26.7406	+	14	14	14	38.7	38.7	38.7	45.626	0	67.99	408400000	29	3.23425	0	-3.80203	-4.56953	sp|P62195|PRS8_HUMAN;sp|Q8NB90|AFG2H_HUMAN	sp|P62195|PRS8_HUMAN	721
>sp|O75534|CSDE1_HUMAN Cold shock domain-containing protein E1 OS=Homo sapiens OX=9606 GN=CSDE1 PE=1 SV=2	0	0	0	0	26.8375	26.8902	26.6753	26.801	+	23	23	23	33.2	33.2	33.2	88.884	0	86.458	360910000	38	2.46652	0	-3.76937	-4.85477	sp|O75534|CSDE1_HUMAN	sp|O75534|CSDE1_HUMAN	211
>sp|P11586|C1TC_HUMAN C-1-tetrahydrofolate synthase, cytoplasmic OS=Homo sapiens OX=9606 GN=MTHFD1 PE=1 SV=3	0	0	0	0	26.3053	26.7222	26.4052	26.4776	+	20	20	18	20.1	20.1	18.9	101.56	0	45.268	288420000	34	2.16703	0	-3.66879	-4.0182	sp|P11586|C1TC_HUMAN	sp|P11586|C1TC_HUMAN	366
>sp|Q86TI2|DPP9_HUMAN Dipeptidyl peptidase 9 OS=Homo sapiens OX=9606 GN=DPP9 PE=1 SV=3	0	0	0	0	26.6883	26.0052	26.6014	26.4316	+	7	7	7	10.3	10.3	10.3	98.262	0	38.771	317740000	17	2.895	0	-3.65872	-4.1343	sp|Q86TI2|DPP9_HUMAN	sp|Q86TI2|DPP9_HUMAN	1120
>sp|P30048|PRDX3_HUMAN Thioredoxin-dependent peroxide reductase, mitochondrial OS=Homo sapiens OX=9606 GN=PRDX3 PE=1 SV=3	0	0	0	0	25.8476	26.7465	26.2744	26.2895	+	4	4	4	23	23	23	27.692	0	31.419	220740000	10	2.62489	0	-3.63584	-3.77671	sp|P30048|PRDX3_HUMAN	sp|P30048|PRDX3_HUMAN	496
>sp|P78527|PRKDC_HUMAN DNA-dependent protein kinase catalytic subunit OS=Homo sapiens OX=9606 GN=PRKDC PE=1 SV=3	0	0	0	0	26.5433	25.4383	26.8051	26.2622	+	26	26	26	7.1	7.1	7.1	469.08	0	61.195	302300000	38	1.93682	0	-3.63358	-3.93343	sp|P78527|PRKDC_HUMAN	sp|P78527|PRKDC_HUMAN	791
>sp|Q96QK1|VPS35_HUMAN Vacuolar protein sorting-associated protein 35 OS=Homo sapiens OX=9606 GN=VPS35 PE=1 SV=2	0	0	0	0	27.199	27.045	27.1844	27.1428	+	14	14	14	18.3	18.3	18.3	91.706	0	140.43	454620000	27	2.06569	0	-3.62301	-4.21136	sp|Q96QK1|VPS35_HUMAN	sp|Q96QK1|VPS35_HUMAN	1304
>sp|Q13200|PSMD2_HUMAN 26S proteasome non-ATPase regulatory subunit 2 OS=Homo sapiens OX=9606 GN=PSMD2 PE=1 SV=3	0	0	0	0	26.8866	26.3866	26.835	26.7027	+	15	15	15	18.4	18.4	18.4	100.2	0	92.576	372290000	29	4.0113	0	-3.61726	-4.95358	sp|Q13200|PSMD2_HUMAN	sp|Q13200|PSMD2_HUMAN	879
>sp|P00492|HPRT_HUMAN Hypoxanthine-guanine phosphoribosyltransferase OS=Homo sapiens OX=9606 GN=HPRT1 PE=1 SV=2	0	0	0	0	26.9258	26.6129	26.8094	26.7827	+	5	5	5	26.1	26.1	26.1	24.579	0	12.875	360730000	13	1.90623	0	-3.56833	-3.74354	sp|P00492|HPRT_HUMAN;sp|Q9NRG1|PRDC1_HUMAN	sp|P00492|HPRT_HUMAN	267
>sp|P22102|PUR2_HUMAN Trifunctional purine biosynthetic protein adenosine-3 OS=Homo sapiens OX=9606 GN=GART PE=1 SV=1	0	0	0	0	26.6486	27.0154	27.035	26.8997	+	17	17	17	20.3	20.3	20.3	107.77	0	68.715	392740000	36	1.76165	0	-3.5665	-3.40608	sp|P22102|PUR2_HUMAN	sp|P22102|PUR2_HUMAN	436
>sp|P15531|NDKA_HUMAN Nucleoside diphosphate kinase A OS=Homo sapiens OX=9606 GN=NME1 PE=1 SV=1	0	0	0	0	26.3354	26.386	26.8212	26.5142	+	7	3	3	50.7	20.4	20.4	17.149	0	50.485	323270000	11	2.61171	0	-3.51054	-4.12431	sp|P15531|NDKA_HUMAN	sp|P15531|NDKA_HUMAN	394
>sp|P47756|CAPZB_HUMAN F-actin-capping protein subunit beta OS=Homo sapiens OX=9606 GN=CAPZB PE=1 SV=4	0	0	0	0	25.6536	25.8994	25.6506	25.7345	+	6	6	6	25.6	25.6	25.6	31.35	0	32.171	189250000	16	3.35683	0	-3.49204	-5.06464	sp|P47756|CAPZB_HUMAN	sp|P47756|CAPZB_HUMAN	591
>sp|P49915|GUAA_HUMAN GMP synthase [glutamine-hydrolyzing] OS=Homo sapiens OX=9606 GN=GMPS PE=1 SV=1	0	0	0	0	26.33	25.378	26.0942	25.9341	+	10	10	10	15.3	15.3	15.3	76.715	0	34.334	233200000	18	3.07434	0	-3.48929	-3.98884	sp|P49915|GUAA_HUMAN	sp|P49915|GUAA_HUMAN	623
>sp|P43686|PRS6B_HUMAN 26S proteasome regulatory subunit 6B OS=Homo sapiens OX=9606 GN=PSMC4 PE=1 SV=2	0	0	0	0	26.8048	25.9587	26.9318	26.5651	+	9	9	9	18.9	18.9	18.9	47.366	0	54.89	331730000	18	1.55176	0	-3.44115	-2.66719	sp|P43686|PRS6B_HUMAN	sp|P43686|PRS6B_HUMAN	574
>sp|P26196|DDX6_HUMAN Probable ATP-dependent RNA helicase DDX6 OS=Homo sapiens OX=9606 GN=DDX6 PE=1 SV=2	0	0	0	0	26.3225	26.4266	25.9378	26.229	+	6	6	6	22.2	22.2	22.2	54.416	0	55.671	262080000	16	2.86854	0	-3.4341	-4.24124	sp|P26196|DDX6_HUMAN	sp|P26196|DDX6_HUMAN	466
>sp|P34932|HSP74_HUMAN Heat shock 70 kDa protein 4 OS=Homo sapiens OX=9606 GN=HSPA4 PE=1 SV=4	0	0	0	0	26.6869	24.5086	26.4332	25.8762	+	14	12	12	19.6	17.6	17.6	94.33	0	53.937	274540000	26	1.69429	0	-3.4028	-2.61905	sp|P34932|HSP74_HUMAN	sp|P34932|HSP74_HUMAN	523
>sp|Q9HB71|CYBP_HUMAN Calcyclin-binding protein OS=Homo sapiens OX=9606 GN=CACYBP PE=1 SV=2	0	0	0	0	26.1845	26.4524	26.5035	26.3801	+	12	12	12	44.3	44.3	44.3	26.21	0	39.836	278040000	31	1.57447	0	-3.39849	-3.08004	sp|Q9HB71|CYBP_HUMAN	sp|Q9HB71|CYBP_HUMAN	1436
>sp|P30566|PUR8_HUMAN Adenylosuccinate lyase OS=Homo sapiens OX=9606 GN=ADSL PE=1 SV=2	0	0	0	0	26.1901	26.0227	26.0371	26.0833	+	7	7	7	15.5	15.5	15.5	54.889	0	49.977	244690000	13	2.81009	0	-3.371	-4.87441	sp|P30566|PUR8_HUMAN	sp|P30566|PUR8_HUMAN	503
>sp|P43487|RANG_HUMAN Ran-specific GTPase-activating protein OS=Homo sapiens OX=9606 GN=RANBP1 PE=1 SV=1	0	0	0	0	26.6879	26.8221	26.245	26.585	+	5	5	5	35.3	35.3	35.3	23.31	0	24.366	307560000	13	1.90438	0	-3.35248	-3.30248	sp|P43487|RANG_HUMAN	sp|P43487|RANG_HUMAN	573
>sp|O75131|CPNE3_HUMAN Copine-3 OS=Homo sapiens OX=9606 GN=CPNE3 PE=1 SV=1	0	0	0	0	26.795	26.3446	26.676	26.6052	+	6	6	6	13.4	13.4	13.4	60.13	0	45.078	335110000	17	3.28665	0	-3.29889	-4.38631	sp|O75131|CPNE3_HUMAN	sp|O75131|CPNE3_HUMAN	195
>sp|Q14683|SMC1A_HUMAN Structural mainte0ce of chromosomes protein 1A OS=Homo sapiens OX=9606 GN=SMC1A PE=1 SV=2	0	0	0	0	26.1267	25.6683	26.1258	25.9736	+	20	20	20	15.6	15.6	15.6	143.23	0	46.763	249580000	33	1.41624	0.00101639	-3.26873	-2.67591	sp|Q14683|SMC1A_HUMAN	sp|Q14683|SMC1A_HUMAN	943
>sp|Q99460|PSMD1_HUMAN 26S proteasome non-ATPase regulatory subunit 1 OS=Homo sapiens OX=9606 GN=PSMD1 PE=1 SV=2	0	0	0	0	26.249	25.8752	26.3746	26.1663	+	11	11	11	15	15	15	105.84	0	27.396	251810000	28	1.77312	0	-3.20708	-3.13865	sp|Q99460|PSMD1_HUMAN	sp|Q99460|PSMD1_HUMAN	1319
>sp|P35998|PRS7_HUMAN 26S proteasome regulatory subunit 7 OS=Homo sapiens OX=9606 GN=PSMC2 PE=1 SV=3	0	0	0	0	26.4982	26.1822	26.2178	26.2994	+	12	12	12	29.3	29.3	29.3	48.633	0	40.51	274180000	17	1.65082	0	-3.19615	-3.10016	sp|P35998|PRS7_HUMAN	sp|P35998|PRS7_HUMAN	537
>sp|Q16643|DREB_HUMAN Drebrin OS=Homo sapiens OX=9606 GN=DBN1 PE=1 SV=4	0	0	0	0	26.7482	26.6951	26.7927	26.7453	+	13	13	13	28.2	28.2	28.2	71.428	0	75.967	351590000	24	3.99199	0	-3.08474	-5.34902	sp|Q16643|DREB_HUMAN	sp|Q16643|DREB_HUMAN	1016
>sp|Q9GZV4|IF5A2_HUMAN Eukaryotic translation initiation factor 5A-2 OS=Homo sapiens OX=9606 GN=EIF5A2 PE=1 SV=3;>sp|P63241|IF5A1_HUMAN Eukaryotic translation initiation factor 5A-1 OS=Homo sapiens OX=9606 GN=EIF5A PE=1 SV=2;>sp|Q6IS14|IF5AL_HUMAN Eukaryot	0	0	0	0	26.8663	26.8346	27.0985	26.9331	+	5	5	5	22.9	22.9	22.9	16.793	0	8.2486	462830000	11	2.76504	0	-3.08088	-4.23931	sp|Q9GZV4|IF5A2_HUMAN;sp|P63241|IF5A1_HUMAN;sp|Q6IS14|IF5AL_HUMAN	sp|Q9GZV4|IF5A2_HUMAN;sp|P63241|IF5A1_HUMAN;sp|Q6IS14|IF5AL_HUMAN	772
>sp|P36551|HEM6_HUMAN Oxygen-dependent coproporphyrinogen-III oxidase, mitochondrial OS=Homo sapiens OX=9606 GN=CPOX PE=1 SV=3	0	0	0	0	24.6755	24.8435	25.2793	24.9328	+	6	6	6	16.7	16.7	16.7	50.151	0	25.7	94385000	14	2.02811	0	-3.08079	-3.20952	sp|P36551|HEM6_HUMAN	sp|P36551|HEM6_HUMAN	538
>sp|P63151|2ABA_HUMAN Serine/threonine-protein phosphatase 2A 55 kDa regulatory subunit B alpha isoform OS=Homo sapiens OX=9606 GN=PPP2R2A PE=1 SV=1	0	0	0	0	25.8488	25.5064	25.8316	25.7289	+	5	5	5	11.9	11.9	11.9	51.691	0	28.609	189550000	13	2.13906	0	-3.06132	-3.56669	sp|P63151|2ABA_HUMAN	sp|P63151|2ABA_HUMAN	767
>sp|P45973|CBX5_HUMAN Chromobox protein homolog 5 OS=Homo sapiens OX=9606 GN=CBX5 PE=1 SV=1	0	0	0	0	25.5932	26.439	25.8467	25.9596	+	5	5	5	30.4	30.4	30.4	22.225	0	20.321	177930000	15	2.44632	0	-3.02368	-3.95861	sp|P45973|CBX5_HUMAN	sp|P45973|CBX5_HUMAN	576
>sp|Q8N7H5|PAF1_HUMAN RNA polymerase II-associated factor 1 homolog OS=Homo sapiens OX=9606 GN=PAF1 PE=1 SV=2	0	0	0	0	25.1025	25.5936	25.3668	25.3543	+	6	6	6	11.1	11.1	11.1	59.975	0	16.336	116830000	12	3.13519	0	-2.99188	-3.93528	sp|Q8N7H5|PAF1_HUMAN	sp|Q8N7H5|PAF1_HUMAN	1165
>sp|P49366|DHYS_HUMAN Deoxyhypusine synthase OS=Homo sapiens OX=9606 GN=DHPS PE=1 SV=1	0	0	0	0	26.076	25.9127	26.2878	26.0922	+	7	7	7	23	23	23	40.97	0	43.531	234420000	18	4.21722	0	-2.98421	-4.49216	sp|P49366|DHYS_HUMAN	sp|P49366|DHYS_HUMAN	605
>sp|Q9Y265|RUVB1_HUMAN RuvB-like 1 OS=Homo sapiens OX=9606 GN=RUVBL1 PE=1 SV=1	0	0	0	0	26.2123	26.1803	25.7078	26.0335	+	8	8	8	22.1	22.1	22.1	50.227	0	29.066	208980000	20	3.47966	0	-2.96839	-4.29532	sp|Q9Y265|RUVB1_HUMAN	sp|Q9Y265|RUVB1_HUMAN	1583
>sp|Q05048|CSTF1_HUMAN Cleavage stimulation factor subunit 1 OS=Homo sapiens OX=9606 GN=CSTF1 PE=1 SV=1	0	0	0	0	25.0352	25.8036	24.8456	25.2281	+	8	8	8	23.7	23.7	23.7	48.357	0	21.686	105420000	15	2.76122	0	-2.9433	-3.37125	sp|Q05048|CSTF1_HUMAN	sp|Q05048|CSTF1_HUMAN	835
>sp|P49792|RBP2_HUMAN E3 SUMO-protein ligase RanBP2 OS=Homo sapiens OX=9606 GN=RANBP2 PE=1 SV=2	0	0	0	0	25.9813	25.4807	25.9954	25.8191	+	16	16	16	7	7	7	358.2	0	53.905	203540000	27	2.54455	0	-2.90109	-3.4386	sp|P49792|RBP2_HUMAN;sp|Q7Z3J3|RGPD4_HUMAN;sp|P0DJD0|RGPD1_HUMAN;sp|P0DJD1|RGPD2_HUMAN;sp|A6NKT7|RGPD3_HUMAN;sp|Q99666|RGPD5_HUMAN;sp|O14715|RGPD8_HUMAN;sp|Q05823|RN5A_HUMAN	sp|P49792|RBP2_HUMAN	620
>sp|P17980|PRS6A_HUMAN 26S proteasome regulatory subunit 6A OS=Homo sapiens OX=9606 GN=PSMC3 PE=1 SV=3	0	0	0	0	25.1813	24.7943	24.7757	24.9171	+	9	9	9	20	20	20	49.203	0	24.895	104710000	15	1.45841	0.000892086	-2.68524	-2.49964	sp|P17980|PRS6A_HUMAN	sp|P17980|PRS6A_HUMAN	410
>sp|P13797|PLST_HUMAN Plastin-3 OS=Homo sapiens OX=9606 GN=PLS3 PE=1 SV=4	0	0	0	0	25.4323	25.7503	25.7154	25.6327	+	6	6	6	15.2	15.2	15.2	70.81	0	45.038	153590000	12	4.3511	0	-2.66098	-4.21788	sp|P13797|PLST_HUMAN;sp|Q14651|PLSI_HUMAN	sp|P13797|PLST_HUMAN	382
>sp|P26640|SYVC_HUMAN Valine--tRNA ligase OS=Homo sapiens OX=9606 GN=VARS PE=1 SV=4	0	0	0	0	25.4635	24.3074	25.9237	25.2315	+	9	9	9	9.1	9.1	9.1	140.47	0	39.748	165580000	15	1.59407	0.00102479	-2.62885	-2.11052	sp|P26640|SYVC_HUMAN	sp|P26640|SYVC_HUMAN	472
>sp|P49321|NASP_HUMAN Nuclear autoantigenic sperm protein OS=Homo sapiens OX=9606 GN=NASP PE=1 SV=2	0	0	0	0	26.2574	26.3565	26.3999	26.3379	+	12	12	12	24.2	24.2	24.2	85.237	0	53.627	283730000	22	1.267	0.00325581	-2.5468	-2.26824	sp|P49321|NASP_HUMAN	sp|P49321|NASP_HUMAN	603
>sp|Q9HA64|KT3K_HUMAN Ketosamine-3-kinase OS=Homo sapiens OX=9606 GN=FN3KRP PE=1 SV=2	0	0	0	0	25.6655	25.6049	24.8434	25.3713	+	5	5	5	14.2	14.2	14.2	34.412	0	23.234	127670000	11	1.44187	0.00224837	-2.41527	-2.12556	sp|Q9HA64|KT3K_HUMAN	sp|Q9HA64|KT3K_HUMAN	1435
>sp|P17066|HSP76_HUMAN Heat shock 70 kDa protein 6 OS=Homo sapiens OX=9606 GN=HSPA6 PE=1 SV=2;>sp|P48741|HSP77_HUMAN Putative heat shock 70 kDa protein 7 OS=Homo sapiens OX=9606 GN=HSPA7 PE=5 SV=2	0	0	0	0	26.4359	25.8956	25.9265	26.086	+	12	2	2	17.3	3.7	3.7	71.027	0	17.271	251930000	9	2.5587	0	-2.39097	-2.93225	sp|P17066|HSP76_HUMAN;sp|P48741|HSP77_HUMAN	sp|P17066|HSP76_HUMAN;sp|P48741|HSP77_HUMAN	406
>sp|O95568|MET18_HUMAN Histidine protein methyltransferase 1 homolog OS=Homo sapiens OX=9606 GN=METTL18 PE=1 SV=1	0	0	0	0	25.6545	25.7846	24.355	25.2647	+	1	1	1	3.2	3.2	3.2	42.148	0.0020562	2.3835	118110000	6	1.52725	0.00174648	-2.35783	-2.43162	sp|O95568|MET18_HUMAN	sp|O95568|MET18_HUMAN	253
>sp|O75369|FLNB_HUMAN Filamin-B OS=Homo sapiens OX=9606 GN=FLNB PE=1 SV=2	0	0	0	0	25.0754	25.1789	25.4276	25.2273	+	22	17	17	9.2	7.8	7.8	278.16	0	23.743	121660000	22	1.48278	0.00226316	-2.3215	-2.37325	sp|O75369|FLNB_HUMAN	sp|O75369|FLNB_HUMAN	203
>sp|P35520|CBS_HUMAN Cystathionine beta-synthase OS=Homo sapiens OX=9606 GN=CBS PE=1 SV=2;>sp|P0DN79|CBSL_HUMAN Cystathionine beta-synthase-like protein OS=Homo sapiens OX=9606 GN=CBSL PE=1 SV=1	0	0	0	0	25.4898	24.5093	24.9324	24.9772	+	4	4	4	10	10	10	60.586	0	29.704	134410000	9	2.26668	0	-2.32035	-2.51953	sp|P35520|CBS_HUMAN;sp|P0DN79|CBSL_HUMAN	sp|P35520|CBS_HUMAN;sp|P0DN79|CBSL_HUMAN	353
>sp|Q15084|PDIA6_HUMAN Protein disulfide-isomerase A6 OS=Homo sapiens OX=9606 GN=PDIA6 PE=1 SV=1	0	0	0	0	25.0546	24.7029	25.0563	24.9379	+	4	4	4	10.9	10.9	10.9	48.121	0	10.402	96747000	9	1.33233	0.00327485	-2.31813	-2.18225	sp|Q15084|PDIA6_HUMAN	sp|Q15084|PDIA6_HUMAN	972
>sp|Q9UBQ0|VPS29_HUMAN Vacuolar protein sorting-associated protein 29 OS=Homo sapiens OX=9606 GN=VPS29 PE=1 SV=1	0	0	0	0	24.6086	24.5088	24.6228	24.5801	+	4	4	4	28	28	28	20.505	0	12.479	86660000	9	1.54119	0.00235616	-2.2806	-2.526	sp|Q9UBQ0|VPS29_HUMAN	sp|Q9UBQ0|VPS29_HUMAN	1525
>sp|P28482|MK01_HUMAN Mitogen-activated protein kinase 1 OS=Homo sapiens OX=9606 GN=MAPK1 PE=1 SV=3	0	0	0	0	25.783	25.2626	25.3561	25.4672	+	4	4	4	10.8	10.8	10.8	41.389	0	10.576	146720000	11	1.37641	0.0028024	-2.2716	-2.14375	sp|P28482|MK01_HUMAN	sp|P28482|MK01_HUMAN	485
>sp|Q7Z6Z7|HUWE1_HUMAN E3 ubiquitin-protein ligase HUWE1 OS=Homo sapiens OX=9606 GN=HUWE1 PE=1 SV=3	0	0	0	0	25.5001	25.1075	25.7535	25.4537	+	15	15	15	4	4	4	481.89	0	43.273	143320000	22	2.95738	0	-2.22049	-2.90425	sp|Q7Z6Z7|HUWE1_HUMAN	sp|Q7Z6Z7|HUWE1_HUMAN	1118
>sp|Q99497|PARK7_HUMAN Protein/nucleic acid deglycase DJ-1 OS=Homo sapiens OX=9606 GN=PARK7 PE=1 SV=2	0	0	0	0	24.323	24.8605	24.3764	24.52	+	5	5	5	29.1	29.1	29.1	19.891	0	11.761	80554000	10	2.98326	0	-2.20912	-2.92299	sp|Q99497|PARK7_HUMAN	sp|Q99497|PARK7_HUMAN	1321
>sp|P13693|TCTP_HUMAN Translationally-controlled tumor protein OS=Homo sapiens OX=9606 GN=TPT1 PE=1 SV=1	0	0	0	0	25.2892	24.9692	25.1196	25.126	+	3	3	3	18.6	18.6	18.6	19.595	0	8.1597	124340000	7	2.11132	0	-2.18306	-2.81856	sp|P13693|TCTP_HUMAN;sp|Q56UQ5|TPT1L_HUMAN	sp|P13693|TCTP_HUMAN	381
>sp|Q9UNM6|PSD13_HUMAN 26S proteasome non-ATPase regulatory subunit 13 OS=Homo sapiens OX=9606 GN=PSMD13 PE=1 SV=2	0	0	0	0	25.3999	24.7459	25.087	25.0776	+	6	6	6	18.6	18.6	18.6	42.945	0	16.826	116270000	13	1.85571	0.00105983	-2.1641	-2.36556	sp|Q9UNM6|PSD13_HUMAN	sp|Q9UNM6|PSD13_HUMAN	1568
>sp|P13489|RINI_HUMAN Ribonuclease inhibitor OS=Homo sapiens OX=9606 GN=RNH1 PE=1 SV=2	0	0	0	0	25.4202	24.7128	25.2726	25.1352	+	4	4	4	12.6	12.6	12.6	49.973	0	32.891	123110000	10	2.23328	0	-2.13964	-2.94601	sp|P13489|RINI_HUMAN	sp|P13489|RINI_HUMAN	379
>sp|P31153|METK2_HUMAN S-adenosylmethionine synthase isoform type-2 OS=Homo sapiens OX=9606 GN=MAT2A PE=1 SV=1	0	0	0	0	25.3036	25.2203	25.0517	25.1919	+	7	7	7	21.8	21.8	21.8	43.66	0	16.897	126270000	13	1.73091	0.000932331	-2.13777	-2.5581	sp|P31153|METK2_HUMAN;sp|Q00266|METK1_HUMAN	sp|P31153|METK2_HUMAN	509
>sp|P15170|ERF3A_HUMAN Eukaryotic peptide chain release factor GTP-binding subunit ERF3A OS=Homo sapiens OX=9606 GN=GSPT1 PE=1 SV=1;>sp|Q8IYD1|ERF3B_HUMAN Eukaryotic peptide chain release factor GTP-binding subunit ERF3B OS=Homo sapiens OX=9606 GN=GSPT2 PE	0	0	0	0	25.1614	25.4073	25.2749	25.2812	+	12	12	12	24.2	24.2	24.2	55.755	0	25.812	132830000	21	1.86515	0.00104202	-2.11679	-2.66356	sp|P15170|ERF3A_HUMAN;sp|Q8IYD1|ERF3B_HUMAN	sp|P15170|ERF3A_HUMAN;sp|Q8IYD1|ERF3B_HUMAN	393
>sp|Q96EP5|DAZP1_HUMAN DAZ-associated protein 1 OS=Homo sapiens OX=9606 GN=DAZAP1 PE=1 SV=1	0	0	0	0	25.1462	24.7172	24.7265	24.8633	+	3	3	3	11.3	11.3	11.3	43.383	0	11.124	111800000	13	3.21582	0	-2.10954	-2.96268	sp|Q96EP5|DAZP1_HUMAN	sp|Q96EP5|DAZP1_HUMAN	1268
>sp|P63208|SKP1_HUMAN S-phase kinase-associated protein 1 OS=Homo sapiens OX=9606 GN=SKP1 PE=1 SV=2	0	0	0	0	25.0719	25.0056	23.9722	24.6832	+	4	4	4	24.5	24.5	24.5	18.658	0	9.5406	86946000	10	1.76107	0.000946565	-2.09139	-2.37076	sp|P63208|SKP1_HUMAN	sp|P63208|SKP1_HUMAN	770
>sp|P33176|KINH_HUMAN Kinesin-1 heavy chain OS=Homo sapiens OX=9606 GN=KIF5B PE=1 SV=1	0	0	0	0	25.0891	24.5173	25.246	24.9508	+	11	11	11	14.2	14.2	14.2	109.68	0	35.091	107470000	18	2.0263	0	-2.08287	-2.31466	sp|P33176|KINH_HUMAN;sp|O60282|KIF5C_HUMAN;sp|Q12840|KIF5A_HUMAN	sp|P33176|KINH_HUMAN	518
>sp|P30153|2AAA_HUMAN Serine/threonine-protein phosphatase 2A 65 kDa regulatory subunit A alpha isoform OS=Homo sapiens OX=9606 GN=PPP2R1A PE=1 SV=4	0	0	0	0	24.6859	24.6957	24.9185	24.7667	+	4	4	4	7.1	7.1	7.1	65.308	0	13.418	98648000	10	3.729	0	-2.06694	-3.2743	sp|P30153|2AAA_HUMAN	sp|P30153|2AAA_HUMAN	500
>sp|Q9BTE3|MCMBP_HUMAN Mini-chromosome mainte0ce complex-binding protein OS=Homo sapiens OX=9606 GN=MCMBP PE=1 SV=2	0	0	0	0	25.1047	24.9778	25.1036	25.062	+	6	6	6	12	12	12	72.979	0	19.892	113120000	14	0.999046	0.0112329	-2.04486	-1.69754	sp|Q9BTE3|MCMBP_HUMAN	sp|Q9BTE3|MCMBP_HUMAN	1363
>sp|P25789|PSA4_HUMAN Proteasome subunit alpha type-4 OS=Homo sapiens OX=9606 GN=PSMA4 PE=1 SV=1	0	0	0	0	25.3648	24.5807	25.2752	25.0736	+	7	7	7	29.9	29.9	29.9	29.483	0	24.371	131330000	16	1.5801	0.00221935	-2.01821	-2.00162	sp|P25789|PSA4_HUMAN	sp|P25789|PSA4_HUMAN	465
>sp|Q9UQE7|SMC3_HUMAN Structural mainte0ce of chromosomes protein 3 OS=Homo sapiens OX=9606 GN=SMC3 PE=1 SV=2	0	0	0	0	25.7437	25.3847	25.4574	25.5286	+	10	10	10	9.4	9.4	9.4	141.54	0	34.308	157830000	16	1.71295	0.00238889	-1.97207	-2.31492	sp|Q9UQE7|SMC3_HUMAN	sp|Q9UQE7|SMC3_HUMAN	1579
>sp|P11802|CDK4_HUMAN Cyclin-dependent kinase 4 OS=Homo sapiens OX=9606 GN=CDK4 PE=1 SV=2	0	0	0	0	24.7834	24.5516	25.028	24.7877	+	4	3	3	15.8	13.2	13.2	33.729	0	8.6221	98981000	8	2.27283	0	-1.91939	-2.46252	sp|P11802|CDK4_HUMAN	sp|P11802|CDK4_HUMAN	367
>sp|O43865|SAHH2_HUMAN S-adenosylhomocysteine hydrolase-like protein 1 OS=Homo sapiens OX=9606 GN=AHCYL1 PE=1 SV=2;>sp|Q96HN2|SAHH3_HUMAN Adenosylhomocysteinase 3 OS=Homo sapiens OX=9606 GN=AHCYL2 PE=1 SV=1	0	0	0	0	25.0965	25.1047	25.1787	25.1266	+	8	8	8	17.2	17.2	17.2	58.951	0	17.455	125380000	13	2.8362	0	-1.86598	-3.11314	sp|O43865|SAHH2_HUMAN;sp|Q96HN2|SAHH3_HUMAN	sp|O43865|SAHH2_HUMAN;sp|Q96HN2|SAHH3_HUMAN	176
>sp|Q15008|PSMD6_HUMAN 26S proteasome non-ATPase regulatory subunit 6 OS=Homo sapiens OX=9606 GN=PSMD6 PE=1 SV=1	0	0	0	0	25.5601	24.6122	25.5197	25.2307	+	6	6	6	16.5	16.5	16.5	45.531	0	26.581	131770000	11	1.34515	0.00462366	-1.83142	-1.68596	sp|Q15008|PSMD6_HUMAN	sp|Q15008|PSMD6_HUMAN	959
>sp|Q99496|RING2_HUMAN E3 ubiquitin-protein ligase RING2 OS=Homo sapiens OX=9606 GN=RNF2 PE=1 SV=1	0	0	0	0	24.9791	24.5551	24.7717	24.7686	+	5	5	5	18.2	18.2	18.2	37.655	0	29.139	101280000	12	1.31403	0.00447917	-1.81774	-1.87582	sp|Q99496|RING2_HUMAN;sp|Q06587|RING1_HUMAN	sp|Q99496|RING2_HUMAN	1320
>sp|Q16555|DPYL2_HUMAN Dihydropyrimidinase-related protein 2 OS=Homo sapiens OX=9606 GN=DPYSL2 PE=1 SV=1	0	0	0	0	23.796	23.7135	23.7666	23.7587	+	4	4	4	10	10	10	62.293	0	13.221	44820000	8	1.73507	0.00219108	-1.81732	-2.40314	sp|Q16555|DPYL2_HUMAN	sp|Q16555|DPYL2_HUMAN	1009
>sp|P78406|RAE1L_HUMAN mRNA export factor OS=Homo sapiens OX=9606 GN=RAE1 PE=1 SV=1	0	0	0	0	23.6342	23.865	23.8679	23.789	+	5	5	5	17.9	17.9	17.9	40.968	0	13.849	53841000	15	1.90156	0.00230872	-1.72096	-2.28662	sp|P78406|RAE1L_HUMAN	sp|P78406|RAE1L_HUMAN	790
>sp|P22314|UBA1_HUMAN Ubiquitin-like modifier-activating enzyme 1 OS=Homo sapiens OX=9606 GN=UBA1 PE=1 SV=3	0	0	0	0	25.1481	24.6623	25.3589	25.0564	+	9	9	9	11.2	11.2	11.2	117.85	0	38.497	125160000	17	2.25145	0.00103333	-1.70813	-2.34115	sp|P22314|UBA1_HUMAN	sp|P22314|UBA1_HUMAN	438
>sp|O43707|ACTN4_HUMAN Alpha-actinin-4 OS=Homo sapiens OX=9606 GN=ACTN4 PE=1 SV=2	0	0	0	0	24.5387	24.9192	24.9181	24.792	+	12	12	8	18.4	18.4	13.1	104.85	0	32.413	99421000	19	3.02459	0	-1.65693	-2.40902	sp|O43707|ACTN4_HUMAN;sp|P35609|ACTN2_HUMAN	sp|O43707|ACTN4_HUMAN	166
>sp|O75150|BRE1B_HUMAN E3 ubiquitin-protein ligase BRE1B OS=Homo sapiens OX=9606 GN=RNF40 PE=1 SV=5	0	0	0	0	23.7219	24.3932	24.369	24.1614	+	11	11	11	12.7	12.7	12.7	113.68	0	22.235	53544000	15	1.51231	0.00408696	-1.64618	-1.74528	sp|O75150|BRE1B_HUMAN	sp|O75150|BRE1B_HUMAN	196
>sp|Q8WUM4|PDC6I_HUMAN Programmed cell death 6-interacting protein OS=Homo sapiens OX=9606 GN=PDCD6IP PE=1 SV=1	0	0	0	0	24.7019	24.0718	24.2442	24.3393	+	7	7	7	10.3	10.3	10.3	96.022	0	15.764	60150000	11	2.40017	0.00105085	-1.63551	-2.28438	sp|Q8WUM4|PDC6I_HUMAN	sp|Q8WUM4|PDC6I_HUMAN	1211
>sp|Q9Y5B9|SP16H_HUMAN FACT complex subunit SPT16 OS=Homo sapiens OX=9606 GN=SUPT16H PE=1 SV=1	0	0	0	0	25.5109	25.1464	24.606	25.0878	+	4	4	4	3	3	3	119.91	0	24.702	115330000	11	1.2017	0.00986175	-1.59816	-1.51108	sp|Q9Y5B9|SP16H_HUMAN	sp|Q9Y5B9|SP16H_HUMAN	1625
>sp|P31040|SDHA_HUMAN Succinate dehydrogenase [ubiquinone] flavoprotein subunit, mitochondrial OS=Homo sapiens OX=9606 GN=SDHA PE=1 SV=2	0	0	0	0	24.6586	24.2866	24.2449	24.3967	+	4	4	4	8.7	8.7	8.7	72.691	0	18.692	68701000	8	0.919925	0.0211648	-1.52524	-1.36848	sp|P31040|SDHA_HUMAN	sp|P31040|SDHA_HUMAN	507
>sp|P49006|MRP_HUMAN MARCKS-related protein OS=Homo sapiens OX=9606 GN=MARCKSL1 PE=1 SV=2	0	0	0	0	25.1574	24.1612	24.1904	24.503	+	3	3	3	15.9	15.9	15.9	19.529	0	32.007	79244000	10	1.36166	0.00742029	-1.51501	-1.49632	sp|P49006|MRP_HUMAN	sp|P49006|MRP_HUMAN	601
>sp|Q15369|ELOC_HUMAN Elongin-C OS=Homo sapiens OX=9606 GN=ELOC PE=1 SV=1	0	0	0	0	24.5054	24.5931	24.7961	24.6315	+	3	3	3	33	33	33	12.473	0	13.706	82715000	8	1.24479	0.0111818	-1.47473	-1.64202	sp|Q15369|ELOC_HUMAN	sp|Q15369|ELOC_HUMAN	983
>sp|O75717|WDHD1_HUMAN WD repeat and HMG-box DNA-binding protein 1 OS=Homo sapiens OX=9606 GN=WDHD1 PE=1 SV=1	0	0	0	0	23.7041	23.7371	22.9772	23.4728	+	5	5	5	5.1	5.1	5.1	125.97	0	27.285	35040000	9	1.81875	0.00457447	-1.32875	-1.63027	sp|O75717|WDHD1_HUMAN	sp|O75717|WDHD1_HUMAN	219
>sp|P30044|PRDX5_HUMAN Peroxiredoxin-5, mitochondrial OS=Homo sapiens OX=9606 GN=PRDX5 PE=1 SV=4	0	0	0	0	23.9773	23.7046	24.2538	23.9786	+	3	3	3	12.1	12.1	12.1	22.086	0	8.4053	51543000	8	2.44068	0.00216352	-1.3215	-1.84941	sp|P30044|PRDX5_HUMAN	sp|P30044|PRDX5_HUMAN	495
>sp|O14929|HAT1_HUMAN Histone acetyltransferase type B catalytic subunit OS=Homo sapiens OX=9606 GN=HAT1 PE=1 SV=1	0	0	0	0	24.1518	24.0947	24.4757	24.2407	+	5	5	5	13.6	13.6	13.6	49.512	0	11.737	66302000	6	1.2182	0.0193016	-1.15074	-1.35047	sp|O14929|HAT1_HUMAN	sp|O14929|HAT1_HUMAN	130
>sp|P54136|SYRC_HUMAN Arginine--tRNA ligase, cytoplasmic OS=Homo sapiens OX=9606 GN=RARS PE=1 SV=2	0	0	0	0	23.9729	23.8998	24.3522	24.075	+	5	5	5	8.8	8.8	8.8	75.378	0	11.077	68683000	11	1.22493	0.020298	-1.12949	-1.31426	sp|P54136|SYRC_HUMAN	sp|P54136|SYRC_HUMAN	665
>sp|Q4VCS5|AMOT_HUMAN Angiomotin OS=Homo sapiens OX=9606 GN=AMOT PE=1 SV=1	0	0	0	0	24.301	24.0158	24.0765	24.1311	+	9	9	9	9	9	9	118.08	0	19.263	67337000	16	2.94636	0.00445596	-0.984499	-1.59688	sp|Q4VCS5|AMOT_HUMAN	sp|Q4VCS5|AMOT_HUMAN	1035
>sp|P21266|GSTM3_HUMAN Glutathione S-transferase Mu 3 OS=Homo sapiens OX=9606 GN=GSTM3 PE=1 SV=3;>sp|P46439|GSTM5_HUMAN Glutathione S-transferase Mu 5 OS=Homo sapiens OX=9606 GN=GSTM5 PE=1 SV=3;>sp|P28161|GSTM2_HUMAN Glutathione S-transferase Mu 2 OS=Homo	0	0	0	0	24.4362	23.7345	24.0683	24.0797	+	2	2	2	9.3	9.3	9.3	26.559	0	9.269	56975000	6	1.32657	0.0318577	-0.937713	-1.13741	sp|P21266|GSTM3_HUMAN;sp|P46439|GSTM5_HUMAN;sp|P28161|GSTM2_HUMAN	sp|P21266|GSTM3_HUMAN;sp|P46439|GSTM5_HUMAN;sp|P28161|GSTM2_HUMAN	430
>sp|P61221|ABCE1_HUMAN ATP-binding cassette sub-family E member 1 OS=Homo sapiens OX=9606 GN=ABCE1 PE=1 SV=1	0	0	23.2942	7.76473	23.7238	24.7948	23.752	24.0902	+	4	4	4	8.2	8.2	8.2	67.314	0	16.908	67842000	13	1.20823	0.0205136	-1.14676	-1.25149	sp|P61221|ABCE1_HUMAN	sp|P61221|ABCE1_HUMAN	701
>sp|Q8NBS9|TXND5_HUMAN Thioredoxin domain-containing protein 5 OS=Homo sapiens OX=9606 GN=TXNDC5 PE=1 SV=2	23.4324	0	0	7.8108	27.4724	29.0751	29.2408	28.5961	+	16	16	16	32.6	32.6	32.6	47.628	0	109.59	1488900000	56	2.32105	0	-5.59465	-5.0665	sp|Q8NBS9|TXND5_HUMAN	sp|Q8NBS9|TXND5_HUMAN	1175
>sp|P60891|PRPS1_HUMAN Ribose-phosphate pyrophosphokinase 1 OS=Homo sapiens OX=9606 GN=PRPS1 PE=1 SV=2;>sp|P11908|PRPS2_HUMAN Ribose-phosphate pyrophosphokinase 2 OS=Homo sapiens OX=9606 GN=PRPS2 PE=1 SV=2	0	0	23.5491	7.8497	28.2814	28.3139	28.4815	28.3589	+	11	11	11	35.5	35.5	35.5	34.834	0	86.655	1145300000	34	2.17838	0	-5.77784	-5.77561	sp|P60891|PRPS1_HUMAN;sp|P11908|PRPS2_HUMAN;sp|P21108|PRPS3_HUMAN	sp|P60891|PRPS1_HUMAN;sp|P11908|PRPS2_HUMAN	691
>sp|P22061|PIMT_HUMAN Protein-L-isoaspartate(D-aspartate) O-methyltransferase OS=Homo sapiens OX=9606 GN=PCMT1 PE=1 SV=4	0	23.6302	0	7.87673	25.0751	25.6013	25.3343	25.3369	+	3	3	3	15	15	15	24.636	0	19.227	148640000	13	1.26647	0.00629412	-1.70806	-1.73285	sp|P22061|PIMT_HUMAN	sp|P22061|PIMT_HUMAN	434
>sp|P78347|GTF2I_HUMAN General transcription factor II-I OS=Homo sapiens OX=9606 GN=GTF2I PE=1 SV=2	0	0	23.7646	7.92153	25.4561	26.9171	25.4938	25.9557	+	11	11	11	12.4	12.4	12.4	112.42	0	57.411	202660000	24	1.68031	0.00108772	-2.57319	-2.52216	sp|P78347|GTF2I_HUMAN	sp|P78347|GTF2I_HUMAN	787
>sp|O94776|MTA2_HUMAN Metastasis-associated protein MTA2 OS=Homo sapiens OX=9606 GN=MTA2 PE=1 SV=1	23.8166	0	0	7.93887	26.0366	24.7278	25.4167	25.3937	+	11	9	9	18.7	16.6	16.6	75.022	0	20.518	180990000	24	1.44326	0.00229333	-2.47087	-2.01931	sp|O94776|MTA2_HUMAN	sp|O94776|MTA2_HUMAN	230
>sp|P15104|GLNA_HUMAN Glutamine synthetase OS=Homo sapiens OX=9606 GN=GLUL PE=1 SV=4	0	0	23.9389	7.97963	27.0504	25.6988	26.153	26.3007	+	7	7	7	19.8	19.8	19.8	42.064	0	67.597	298640000	15	1.96771	0	-3.52541	-2.91198	sp|P15104|GLNA_HUMAN	sp|P15104|GLNA_HUMAN	391
>sp|Q9ULX6|AKP8L_HUMAN A-kinase anchor protein 8-like OS=Homo sapiens OX=9606 GN=AKAP8L PE=1 SV=4	24.1221	0	0	8.0407	24.8407	24.3122	23.928	24.3603	+	6	6	6	10.2	10.2	10.2	71.639	0	21.546	97789000	15	0.890611	0.033305	-1.34766	-1.19066	sp|Q9ULX6|AKP8L_HUMAN	sp|Q9ULX6|AKP8L_HUMAN	1563
>sp|Q9Y3F4|STRAP_HUMAN Serine-threonine kinase receptor-associated protein OS=Homo sapiens OX=9606 GN=STRAP PE=1 SV=1	0	24.1331	0	8.04437	27.415	26.57	27.3132	27.0994	+	12	12	12	39.7	39.7	39.7	38.438	0	90.823	489640000	35	3.12788	0	-3.49077	-3.98725	sp|Q9Y3F4|STRAP_HUMAN	sp|Q9Y3F4|STRAP_HUMAN	1606
>sp|P07437|TBB5_HUMAN Tubulin beta chain OS=Homo sapiens OX=9606 GN=TUBB PE=1 SV=2	0	24.6276	0	8.2092	26.5132	26.5667	26.71	26.5966	+	16	3	2	27.9	7	3.6	49.67	0	31.338	353130000	10	1.82972	0	-2.67	-3.12098	sp|P07437|TBB5_HUMAN;sp|Q13509|TBB3_HUMAN;sp|A6NNZ2|TBB8L_HUMAN;sp|Q9BUF5|TBB6_HUMAN;sp|Q9H4B7|TBB1_HUMAN;CON__ENSEMBL:ENSBTAP00000025008	sp|P07437|TBB5_HUMAN	323
>sp|P32119|PRDX2_HUMAN Peroxiredoxin-2 OS=Homo sapiens OX=9606 GN=PRDX2 PE=1 SV=5	0	24.6398	0	8.21327	29.2963	29.703	29.6254	29.5416	+	14	13	13	52.5	52.5	52.5	21.892	0	110.52	2484300000	46	1.89022	0	-6.4067	-4.96111	sp|P32119|PRDX2_HUMAN	sp|P32119|PRDX2_HUMAN	516
>sp|P30041|PRDX6_HUMAN Peroxiredoxin-6 OS=Homo sapiens OX=9606 GN=PRDX6 PE=1 SV=3	0	24.6433	0	8.21443	26.9038	25.8631	27.0771	26.6147	+	10	10	10	44.2	44.2	44.2	25.035	0	25.551	413190000	24	1.67711	0	-3.31205	-2.60362	sp|P30041|PRDX6_HUMAN	sp|P30041|PRDX6_HUMAN	494
>sp|O43175|SERA_HUMAN D-3-phosphoglycerate dehydrogenase OS=Homo sapiens OX=9606 GN=PHGDH PE=1 SV=4	0	25.7059	0	8.56863	28.7027	29.6168	30.9936	29.771	+	18	18	18	32.5	32.5	32.5	56.65	0	172.22	3273000000	58	1.92223	0	-6.16007	-3.52671	sp|O43175|SERA_HUMAN	sp|O43175|SERA_HUMAN	153
>sp|P22392|NDKB_HUMAN Nucleoside diphosphate kinase B OS=Homo sapiens OX=9606 GN=NME2 PE=1 SV=1;>sp|O60361|NDK8_HUMAN Putative nucleoside diphosphate kinase OS=Homo sapiens OX=9606 GN=NME2P1 PE=5 SV=1	0	25.7362	0	8.57873	28.294	28.2659	28.5005	28.3535	+	9	9	5	60.5	60.5	30.3	17.298	0	25.359	1152300000	39	1.45006	0	-4.23644	-3.1754	sp|P22392|NDKB_HUMAN;sp|O60361|NDK8_HUMAN	sp|P22392|NDKB_HUMAN;sp|O60361|NDK8_HUMAN	439
>sp|P10599|THIO_HUMAN Thioredoxin OS=Homo sapiens OX=9606 GN=TXN PE=1 SV=3	0	26.6944	0	8.89813	29.3789	29.2339	29.274	29.2956	+	6	6	6	52.4	52.4	52.4	11.737	0	48.058	2174200000	40	1.21872	0.000992	-5.13342	-2.81257	sp|P10599|THIO_HUMAN	sp|P10599|THIO_HUMAN	357
>sp|O75592|MYCB2_HUMAN E3 ubiquitin-protein ligase MYCBP2 OS=Homo sapiens OX=9606 GN=MYCBP2 PE=1 SV=4	22.6061	0	23.1134	15.2398	25.3974	26.1191	26.6144	26.0436	+	22	22	22	6.4	6.4	6.4	513.63	0	103.74	249030000	38	2.66846	0	-3.39256	-3.62562	sp|O75592|MYCB2_HUMAN	sp|O75592|MYCB2_HUMAN	212
>sp|Q13185|CBX3_HUMAN Chromobox protein homolog 3 OS=Homo sapiens OX=9606 GN=CBX3 PE=1 SV=4	0	22.7306	23.2411	15.3239	29.2138	28.9855	29.2962	29.1652	+	8	8	8	41	41	41	20.811	0	84.029	1920800000	34	4.3309	0	-6.26002	-9.04643	sp|Q13185|CBX3_HUMAN	sp|Q13185|CBX3_HUMAN	878
>sp|O95292|VAPB_HUMAN Vesicle-associated membrane protein-associated protein B/C OS=Homo sapiens OX=9606 GN=VAPB PE=1 SV=3	22.9491	0	23.1442	15.3644	23.5473	24.7279	23.867	24.0474	+	4	4	4	17.3	17.3	17.3	27.228	0	14.946	64026000	12	1.07216	0.0336561	-1.07322	-1.24178	sp|O95292|VAPB_HUMAN	sp|O95292|VAPB_HUMAN	244
>sp|Q9Y4E8|UBP15_HUMAN Ubiquitin carboxyl-terminal hydrolase 15 OS=Homo sapiens OX=9606 GN=USP15 PE=1 SV=3	0	23.6072	23.7018	15.7697	25.409	25.284	24.7409	25.1446	+	6	6	6	7.1	7.1	7.1	112.42	0	26.56	142780000	17	1.90101	0.00329412	-1.53906	-2.1599	sp|Q9Y4E8|UBP15_HUMAN;sp|Q13107|UBP4_HUMAN;sp|P51784|UBP11_HUMAN	sp|Q9Y4E8|UBP15_HUMAN	1617
>sp|Q92945|FUBP2_HUMAN Far upstream element-binding protein 2 OS=Homo sapiens OX=9606 GN=KHSRP PE=1 SV=4	23.4399	0	23.8832	15.7744	27.0274	27.0651	27.2219	27.1048	+	16	16	16	28	28	28	73.114	0	69.238	472980000	40	3.23013	0	-3.53197	-5.29729	sp|Q92945|FUBP2_HUMAN;sp|Q96AE4|FUBP1_HUMAN	sp|Q92945|FUBP2_HUMAN	1241
>sp|P33316|DUT_HUMAN Deoxyuridine 5-triphosphate nucleotidohydrolase, mitochondrial OS=Homo sapiens OX=9606 GN=DUT PE=1 SV=4	23.8507	23.6094	0	15.82	24.4352	24.1464	24.489	24.3569	+	4	4	4	17.9	17.9	17.9	26.563	0	7.3544	101340000	14	1.42695	0.0392215	-0.818014	-1.12113	sp|P33316|DUT_HUMAN	sp|P33316|DUT_HUMAN	519
>sp|P23526|SAHH_HUMAN Adenosylhomocysteinase OS=Homo sapiens OX=9606 GN=AHCY PE=1 SV=4	23.6772	23.8879	0	15.855	27.5423	27.3815	27.7447	27.5562	+	13	13	13	28.9	28.9	28.9	47.716	0	80.722	676970000	36	2.31462	0	-4.13556	-4.6901	sp|P23526|SAHH_HUMAN	sp|P23526|SAHH_HUMAN	449
>sp|Q8WXI9|P66B_HUMAN Transcriptional repressor p66-beta OS=Homo sapiens OX=9606 GN=GATAD2B PE=1 SV=1	0	24.027	23.7114	15.9128	25.2398	25.399	25.1626	25.2671	+	7	7	6	12.8	12.8	11	65.26	0	32.129	151860000	18	2.34468	0.000898551	-1.53016	-2.26688	sp|Q8WXI9|P66B_HUMAN	sp|Q8WXI9|P66B_HUMAN	1223
>sp|Q8WWM7|ATX2L_HUMAN Ataxin-2-like protein OS=Homo sapiens OX=9606 GN=ATXN2L PE=1 SV=2	0	24.2234	23.9604	16.0613	24.5788	25.1879	25.2959	25.0209	+	10	10	10	11.1	11.1	11.1	113.37	0	18.379	137920000	18	1.21155	0.0156923	-1.32712	-1.37851	sp|Q8WWM7|ATX2L_HUMAN	sp|Q8WWM7|ATX2L_HUMAN	1220
>sp|Q32MZ4|LRRF1_HUMAN Leucine-rich repeat flightless-interacting protein 1 OS=Homo sapiens OX=9606 GN=LRRFIP1 PE=1 SV=2	23.8327	24.378	0	16.0702	26.5436	25.3594	26.1165	26.0065	+	12	12	12	22.9	22.9	22.9	89.252	0	140.71	275110000	27	1.57492	0.000918519	-2.42173	-2.1156	sp|Q32MZ4|LRRF1_HUMAN	sp|Q32MZ4|LRRF1_HUMAN	1025
>sp|P61981|1433G_HUMAN 14-3-3 protein gamma OS=Homo sapiens OX=9606 GN=YWHAG PE=1 SV=2	0	24.3583	24.296	16.2181	25.4393	24.8364	24.7665	25.0141	+	6	5	4	26.7	23.9	17.4	28.302	0	17.647	155680000	17	0.991425	0.0377123	-1.10851	-1.13935	sp|P61981|1433G_HUMAN	sp|P61981|1433G_HUMAN	716
>sp|P78371|TCPB_HUMAN T-complex protein 1 subunit beta OS=Homo sapiens OX=9606 GN=CCT2 PE=1 SV=4	24.6489	24.0552	0	16.2347	29.0484	27.9511	29.3201	28.7732	+	18	18	18	34.6	34.6	34.6	57.488	0	122.13	1672200000	58	2.93824	0	-4.7036	-4.5526	sp|P78371|TCPB_HUMAN	sp|P78371|TCPB_HUMAN	789
>sp|P61964|WDR5_HUMAN WD repeat-containing protein 5 OS=Homo sapiens OX=9606 GN=WDR5 PE=1 SV=1	24.6484	0	24.2604	16.3029	25.721	24.9855	24.9771	25.2279	+	7	7	7	26.9	26.9	26.9	36.588	0	23.46	173820000	16	1.29944	0.0389226	-0.871724	-1.10608	sp|P61964|WDR5_HUMAN	sp|P61964|WDR5_HUMAN	714
>sp|Q96J01|THOC3_HUMAN THO complex subunit 3 OS=Homo sapiens OX=9606 GN=THOC3 PE=1 SV=1	0	24.5008	24.5478	16.3495	27.0935	26.8803	26.2791	26.751	+	8	8	8	22.5	22.5	22.5	38.771	0	35.736	415540000	25	1.39831	0.000905109	-2.91984	-2.3644	sp|Q96J01|THOC3_HUMAN	sp|Q96J01|THOC3_HUMAN	1288
>sp|P24534|EF1B_HUMAN Elongation factor 1-beta OS=Homo sapiens OX=9606 GN=EEF1B2 PE=1 SV=3	24.3619	0	24.875	16.4123	26.5469	26.1342	26.2076	26.2962	+	8	6	6	27.6	23.6	23.6	24.763	0	14.483	311310000	17	1.43474	0.00331361	-2.11585	-2.16001	sp|P24534|EF1B_HUMAN	sp|P24534|EF1B_HUMAN	453
>sp|Q8TDY2|RBCC1_HUMAN RB1-inducible coiled-coil protein 1 OS=Homo sapiens OX=9606 GN=RB1CC1 PE=1 SV=3	24.3444	24.9462	0	16.4302	26.0562	25.1553	26.1382	25.7832	+	20	20	20	15.7	15.7	15.7	183.09	0	61.759	264510000	38	1.47753	0.00790476	-1.37337	-1.47703	sp|Q8TDY2|RBCC1_HUMAN	sp|Q8TDY2|RBCC1_HUMAN	1204
>sp|O60884|DNJA2_HUMAN DnaJ homolog subfamily A member 2 OS=Homo sapiens OX=9606 GN=DNAJA2 PE=1 SV=1	0	24.7363	24.7589	16.4984	27.892	27.2311	27.2472	27.4568	+	12	12	12	31.6	31.6	31.6	45.745	0	64.656	669680000	34	1.83967	0	-3.23151	-3.03164	sp|O60884|DNJA2_HUMAN	sp|O60884|DNJA2_HUMAN	191
>sp|P27348|1433T_HUMAN 14-3-3 protein theta OS=Homo sapiens OX=9606 GN=YWHAQ PE=1 SV=1	24.5896	25.1028	0	16.5641	26.5377	25.6808	25.5173	25.9119	+	5	5	5	27.8	27.8	27.8	27.764	0	43.276	269150000	15	0.953711	0.0166473	-1.7365	-1.38221	sp|P27348|1433T_HUMAN	sp|P27348|1433T_HUMAN	474
>sp|Q9Y230|RUVB2_HUMAN RuvB-like 2 OS=Homo sapiens OX=9606 GN=RUVBL2 PE=1 SV=3	0	25.0498	24.9861	16.6786	26.7265	26.5109	25.9292	26.3889	+	12	12	12	31.7	31.7	31.7	51.156	0	53.228	355400000	26	0.820367	0.0156255	-2.49254	-1.51359	sp|Q9Y230|RUVB2_HUMAN	sp|Q9Y230|RUVB2_HUMAN	1581
>sp|P04637|P53_HUMAN Cellular tumor antigen p53 OS=Homo sapiens OX=9606 GN=TP53 PE=1 SV=4	25.359	0	25.0173	16.7921	25.7168	26.6581	25.7119	26.0289	+	7	7	7	16.8	16.8	16.8	43.653	0	18.3	264460000	25	0.785471	0.033894	-1.61734	-1.2037	sp|P04637|P53_HUMAN	sp|P04637|P53_HUMAN	287
>sp|P04080|CYTB_HUMAN Cystatin-B OS=Homo sapiens OX=9606 GN=CSTB PE=1 SV=2	25.7255	24.7362	0	16.8206	26.4516	26.9221	25.9251	26.4329	+	6	6	6	79.6	79.6	79.6	11.139	0	46.167	355070000	21	1.10989	0.0124865	-1.69446	-1.48914	sp|P04080|CYTB_HUMAN	sp|P04080|CYTB_HUMAN	279
>sp|P63167|DYL1_HUMAN Dynein light chain 1, cytoplasmic OS=Homo sapiens OX=9606 GN=DYNLL1 PE=1 SV=1;>sp|Q96FJ2|DYL2_HUMAN Dynein light chain 2, cytoplasmic OS=Homo sapiens OX=9606 GN=DYNLL2 PE=1 SV=1	25.4182	0	25.3654	16.9279	26.3877	26.1368	26.6171	26.3805	+	4	4	4	59.6	59.6	59.6	10.366	0	60.608	394970000	17	0.724491	0.0298195	-2.02953	-1.30933	sp|P63167|DYL1_HUMAN;sp|Q96FJ2|DYL2_HUMAN	sp|P63167|DYL1_HUMAN;sp|Q96FJ2|DYL2_HUMAN	768
>sp|P68133|ACTS_HUMAN Actin, alpha skeletal muscle OS=Homo sapiens OX=9606 GN=ACTA1 PE=1 SV=1;>sp|P68032|ACTC_HUMAN Actin, alpha cardiac muscle 1 OS=Homo sapiens OX=9606 GN=ACTC1 PE=1 SV=1;>sp|P62736|ACTA_HUMAN Actin, aortic smooth muscle OS=Homo sapiens O	0	27.078	26.2888	17.7889	28.2749	28.0394	28.3916	28.2353	+	20	5	5	42.4	16.4	16.4	42.051	0	55.226	1414800000	21	0.794088	0.0152759	-2.83383	-1.56901	sp|P68133|ACTS_HUMAN;sp|P68032|ACTC_HUMAN;sp|P62736|ACTA_HUMAN;sp|P63267|ACTH_HUMAN	sp|P68133|ACTS_HUMAN;sp|P68032|ACTC_HUMAN;sp|P62736|ACTA_HUMAN;sp|P63267|ACTH_HUMAN	778
>sp|Q92878|RAD50_HUMAN DNA repair protein RAD50 OS=Homo sapiens OX=9606 GN=RAD50 PE=1 SV=1	24.5318	24.2316	24.4837	24.4157	26.66	26.1672	26.5194	26.4489	+	17	17	17	14.9	14.9	14.9	153.89	0	82.153	352070000	43	3.13165	0	-2.0332	-3.01831	sp|Q92878|RAD50_HUMAN	sp|Q92878|RAD50_HUMAN	1236
>sp|P68371|TBB4B_HUMAN Tubulin beta-4B chain OS=Homo sapiens OX=9606 GN=TUBB4B PE=1 SV=1;>sp|P04350|TBB4A_HUMAN Tubulin beta-4A chain OS=Homo sapiens OX=9606 GN=TUBB4A PE=1 SV=2	23.7424	25.7548	23.9802	24.4925	28.666	29.1342	29.1889	28.9964	+	18	18	5	32.1	32.1	11.2	49.83	0	108.8	1782300000	72	1.83632	0	-4.50387	-3.89541	sp|P68371|TBB4B_HUMAN;sp|P04350|TBB4A_HUMAN;sp|Q3ZCM7|TBB8_HUMAN	sp|P68371|TBB4B_HUMAN;sp|P04350|TBB4A_HUMAN	781
>sp|P07814|SYEP_HUMAN Bifunctional glutamate/proline--tRNA ligase OS=Homo sapiens OX=9606 GN=EPRS PE=1 SV=5	25.9414	23.982	23.6269	24.5168	27.6517	27.1806	27.0049	27.2791	+	23	23	23	19.2	19.2	19.2	170.59	0	129.42	646200000	58	1.2733	0.00287117	-2.76231	-2.21853	sp|P07814|SYEP_HUMAN	sp|P07814|SYEP_HUMAN	325
>sp|P62633|CNBP_HUMAN Cellular nucleic acid-binding protein OS=Homo sapiens OX=9606 GN=CNBP PE=1 SV=1	24.5103	24.343	24.8287	24.5607	26.1513	24.9991	25.5684	25.5729	+	7	7	7	48	48	48	19.463	0	45.705	236200000	24	1.11706	0.0356389	-1.01227	-1.17456	sp|P62633|CNBP_HUMAN	sp|P62633|CNBP_HUMAN	739
>sp|P14618|KPYM_HUMAN Pyruvate kinase PKM OS=Homo sapiens OX=9606 GN=PKM PE=1 SV=4	23.1722	25.8026	24.7611	24.5786	27.8603	27.8706	27.9575	27.8961	+	14	14	14	30.7	30.7	30.7	57.936	0	74.793	835810000	52	1.30943	0.00175887	-3.3175	-2.62164	sp|P14618|KPYM_HUMAN;sp|P30613|KPYR_HUMAN	sp|P14618|KPYM_HUMAN	385
>sp|P48643|TCPE_HUMAN T-complex protein 1 subunit epsilon OS=Homo sapiens OX=9606 GN=CCT5 PE=1 SV=1	25.3682	24.0317	24.5429	24.6476	28.4672	28.4165	28.6394	28.5077	+	22	22	22	35.9	35.9	35.9	59.67	0	80.5	1300600000	77	2.07101	0	-3.86006	-4.31217	sp|P48643|TCPE_HUMAN	sp|P48643|TCPE_HUMAN	599
>sp|Q16527|CSRP2_HUMAN Cysteine and glycine-rich protein 2 OS=Homo sapiens OX=9606 GN=CSRP2 PE=1 SV=3	24.6993	24.7534	24.6099	24.6875	25.7044	25.348	25.7499	25.6008	+	7	7	7	53.9	53.9	53.9	20.954	0	37.594	231590000	24	1.91314	0.0158159	-0.913236	-1.44089	sp|Q16527|CSRP2_HUMAN	sp|Q16527|CSRP2_HUMAN	1006
>sp|Q16531|DDB1_HUMAN DNA damage-binding protein 1 OS=Homo sapiens OX=9606 GN=DDB1 PE=1 SV=1	24.4908	24.84	24.8401	24.7236	26.9229	27.4747	27.4536	27.2837	+	19	19	19	19.2	19.2	19.2	126.97	0	85.553	607160000	44	3.17711	0	-2.56005	-3.58146	sp|Q16531|DDB1_HUMAN	sp|Q16531|DDB1_HUMAN	1007
>sp|P40227|TCPZ_HUMAN T-complex protein 1 subunit zeta OS=Homo sapiens OX=9606 GN=CCT6A PE=1 SV=3	24.8061	24.9412	24.5286	24.7586	28.7351	27.6593	28.9917	28.462	+	19	19	19	34.3	34.3	34.3	58.024	0	126.17	1349100000	61	2.11303	0	-3.70336	-4.00005	sp|P40227|TCPZ_HUMAN;sp|Q92526|TCPW_HUMAN	sp|P40227|TCPZ_HUMAN	553
>sp|Q15185|TEBP_HUMAN Prostaglandin E synthase 3 OS=Homo sapiens OX=9606 GN=PTGES3 PE=1 SV=1	25.1021	24.6933	24.5731	24.7895	27.656	27.3805	27.1619	27.3995	+	7	7	7	37.5	37.5	37.5	18.697	0	97.928	646100000	29	3.54938	0	-2.60997	-3.65217	sp|Q15185|TEBP_HUMAN	sp|Q15185|TEBP_HUMAN	976
>sp|P12270|TPR_HUMAN Nucleoprotein TPR OS=Homo sapiens OX=9606 GN=TPR PE=1 SV=3	25.055	24.7013	24.7132	24.8232	25.4554	26.2142	26.0837	25.9178	+	24	24	24	12.7	12.7	12.7	267.29	0	81.545	272700000	46	1.58372	0.013646	-1.0946	-1.43769	sp|P12270|TPR_HUMAN	sp|P12270|TPR_HUMAN	372
>sp|Q15365|PCBP1_HUMAN Poly(rC)-binding protein 1 OS=Homo sapiens OX=9606 GN=PCBP1 PE=1 SV=2	25.1511	24.7038	24.6697	24.8415	26.3297	27.3616	25.9534	26.5482	+	7	7	4	25	25	14	37.497	0	34.409	378980000	23	1.36997	0.00443299	-1.70665	-1.7991	sp|Q15365|PCBP1_HUMAN	sp|Q15365|PCBP1_HUMAN	981
>sp|Q16576|RBBP7_HUMAN Histone-binding protein RBBP7 OS=Homo sapiens OX=9606 GN=RBBP7 PE=1 SV=1	25.0721	24.693	24.8304	24.8652	27.129	26.6232	27.0903	26.9475	+	11	5	5	26.4	16.9	16.9	47.82	0	56.524	507480000	29	3.07183	0	-2.08235	-2.98883	sp|Q16576|RBBP7_HUMAN	sp|Q16576|RBBP7_HUMAN	1010
>sp|P63104|1433Z_HUMAN 14-3-3 protein zeta/delta OS=Homo sapiens OX=9606 GN=YWHAZ PE=1 SV=1	24.7273	25.4805	24.5878	24.9319	27.341	26.3616	26.7021	26.8016	+	8	8	7	42	42	39.2	27.745	0	83.152	491410000	30	2.02493	0.001	-1.86974	-2.07953	sp|P63104|1433Z_HUMAN	sp|P63104|1433Z_HUMAN	766
>sp|Q99832|TCPH_HUMAN T-complex protein 1 subunit eta OS=Homo sapiens OX=9606 GN=CCT7 PE=1 SV=2	25.3059	25.0952	24.4259	24.9423	28.0359	28.1204	28.2927	28.1497	+	21	21	21	37	37	37	59.366	0	111.19	1012100000	59	2.38271	0	-3.20734	-4.13396	sp|Q99832|TCPH_HUMAN	sp|Q99832|TCPH_HUMAN	1334
>sp|P20700|LMNB1_HUMAN Lamin-B1 OS=Homo sapiens OX=9606 GN=LMNB1 PE=1 SV=2	25.9045	23.8232	25.1938	24.9738	25.9422	27.0759	26.4603	26.4928	+	21	21	20	40.4	40.4	38.7	66.408	0	74.763	373540000	43	0.942101	0.0209147	-1.51896	-1.27305	sp|P20700|LMNB1_HUMAN	sp|P20700|LMNB1_HUMAN	427
>sp|P50991|TCPD_HUMAN T-complex protein 1 subunit delta OS=Homo sapiens OX=9606 GN=CCT4 PE=1 SV=4	25.2447	24.71	24.979	24.9779	28.9422	28.4078	29.1839	28.8446	+	21	21	21	39.1	39.1	39.1	57.924	0	129.72	1713000000	71	3.47276	0	-3.86673	-4.98036	sp|P50991|TCPD_HUMAN	sp|P50991|TCPD_HUMAN	632
>sp|P12268|IMDH2_HUMAN Inosine-5-monophosphate dehydrogenase 2 OS=Homo sapiens OX=9606 GN=IMPDH2 PE=1 SV=2	24.6867	25.0426	25.3698	25.033	30.1325	29.7322	30.1544	30.0064	+	22	22	19	39.1	39.1	35.6	55.804	0	191.99	3524200000	98	4.11955	0	-4.97331	-6.71803	sp|P12268|IMDH2_HUMAN	sp|P12268|IMDH2_HUMAN	371
>sp|P31689|DNJA1_HUMAN DnaJ homolog subfamily A member 1 OS=Homo sapiens OX=9606 GN=DNAJA1 PE=1 SV=2	25.0245	24.8401	25.3039	25.0562	28.7435	28.3294	28.1857	28.4195	+	16	16	16	45.8	45.8	45.8	44.868	0	116.07	1196400000	59	3.88565	0	-3.36335	-4.70525	sp|P31689|DNJA1_HUMAN	sp|P31689|DNJA1_HUMAN	510
>sp|Q92598|HS105_HUMAN Heat shock protein 105 kDa OS=Homo sapiens OX=9606 GN=HSPH1 PE=1 SV=1	24.7793	25.4575	25.0509	25.0959	29.2103	28.3488	28.9732	28.8441	+	31	31	27	32.2	32.2	27.7	96.864	0	228.95	1714000000	95	3.34322	0	-3.7482	-4.54992	sp|Q92598|HS105_HUMAN	sp|Q92598|HS105_HUMAN	1229
>sp|P13010|XRCC5_HUMAN X-ray repair cross-complementing protein 5 OS=Homo sapiens OX=9606 GN=XRCC5 PE=1 SV=3	25.0319	25.2815	25.0755	25.1296	28.0232	27.5153	28.2991	27.9459	+	20	20	20	24.7	24.7	24.7	82.704	0	73.052	980840000	70	2.47326	0	-2.81624	-3.79494	sp|P13010|XRCC5_HUMAN	sp|P13010|XRCC5_HUMAN	378
>sp|P49327|FAS_HUMAN Fatty acid synthase OS=Homo sapiens OX=9606 GN=FASN PE=1 SV=3	23.3894	26.3331	25.7136	25.1454	28.7794	28.2293	28.637	28.5486	+	48	48	48	25.2	25.2	25.2	273.42	0	202.57	1406500000	109	1.2328	0.00227815	-3.4032	-2.41183	sp|P49327|FAS_HUMAN	sp|P49327|FAS_HUMAN	604
>sp|Q13263|TIF1B_HUMAN Transcription intermediary factor 1-beta OS=Homo sapiens OX=9606 GN=TRIM28 PE=1 SV=5	25.0573	25.7656	24.7037	25.1755	26.562	26.7965	27.424	26.9275	+	15	15	15	29.2	29.2	29.2	88.549	0	90.726	548180000	39	1.87457	0.00232432	-1.75195	-1.93679	sp|Q13263|TIF1B_HUMAN	sp|Q13263|TIF1B_HUMAN	884
>sp|P06753|TPM3_HUMAN Tropomyosin alpha-3 chain OS=Homo sapiens OX=9606 GN=TPM3 PE=1 SV=2	24.4942	25.6013	25.4844	25.1933	26.4116	27.0818	26.7312	26.7415	+	13	5	5	38.9	19.6	19.6	32.95	0	55.675	439290000	19	1.5413	0.00464865	-1.54821	-1.71837	sp|P06753|TPM3_HUMAN	sp|P06753|TPM3_HUMAN	314
>sp|P49368|TCPG_HUMAN T-complex protein 1 subunit gamma OS=Homo sapiens OX=9606 GN=CCT3 PE=1 SV=4	25.5254	25.5095	24.7956	25.2768	28.3833	28.4605	28.5362	28.46	+	19	19	19	39.8	39.8	39.8	60.533	0	99.374	1307600000	64	2.34338	0	-3.18316	-4.27458	sp|P49368|TCPG_HUMAN	sp|P49368|TCPG_HUMAN	606
>sp|O00268|TAF4_HUMAN Transcription initiation factor TFIID subunit 4 OS=Homo sapiens OX=9606 GN=TAF4 PE=1 SV=2	25.3544	25.4134	25.4976	25.4218	26.2335	26.5945	26.4395	26.4225	+	11	11	11	16.3	16.3	16.3	110.11	0	72.52	418840000	34	2.2986	0.00794258	-1.00068	-1.63375	sp|O00268|TAF4_HUMAN	sp|O00268|TAF4_HUMAN	106
>sp|P17987|TCPA_HUMAN T-complex protein 1 subunit alpha OS=Homo sapiens OX=9606 GN=TCP1 PE=1 SV=1	25.1744	25.7592	25.5401	25.4912	28.337	28.4013	28.3987	28.379	+	25	25	25	42.4	42.4	42.4	60.343	0	119.13	1189900000	72	2.51018	0	-2.88781	-4.29823	sp|P17987|TCPA_HUMAN	sp|P17987|TCPA_HUMAN	411
>sp|P52907|CAZA1_HUMAN F-actin-capping protein subunit alpha-1 OS=Homo sapiens OX=9606 GN=CAPZA1 PE=1 SV=3	25.6795	25.6302	25.3985	25.5694	27.0189	26.3637	26.8755	26.7527	+	8	8	6	32.9	32.9	26.9	32.922	0	61.556	513800000	28	1.81333	0.00686829	-1.18329	-1.65051	sp|P52907|CAZA1_HUMAN	sp|P52907|CAZA1_HUMAN	655
>sp|P50990|TCPQ_HUMAN T-complex protein 1 subunit theta OS=Homo sapiens OX=9606 GN=CCT8 PE=1 SV=4	25.8088	25.8025	25.523	25.7114	29	28.709	29.1851	28.9647	+	22	22	22	39.4	39.4	39.4	59.62	0	138.87	1802300000	82	3.98303	0	-3.25326	-4.87314	sp|P50990|TCPQ_HUMAN	sp|P50990|TCPQ_HUMAN	631
>sp|P23528|COF1_HUMAN Cofilin-1 OS=Homo sapiens OX=9606 GN=CFL1 PE=1 SV=3	25.1342	26.4951	25.6557	25.7617	29.9772	28.5993	29.3245	29.3003	+	14	14	14	54.8	54.8	54.8	18.502	0	147.91	2610400000	50	2.48878	0	-3.53866	-3.33298	sp|P23528|COF1_HUMAN;sp|Q9Y281|COF2_HUMAN	sp|P23528|COF1_HUMAN	450
>sp|Q9NYJ8|TAB2_HUMAN TGF-beta-activated kinase 1 and MAP3K7-binding protein 2 OS=Homo sapiens OX=9606 GN=TAB2 PE=1 SV=1	25.031	26.5721	25.7162	25.7731	27.2765	26.8103	27.1956	27.0941	+	16	16	15	24.4	24.4	24.4	76.493	0	106.9	638440000	50	1.06638	0.0193785	-1.32102	-1.36411	sp|Q9NYJ8|TAB2_HUMAN	sp|Q9NYJ8|TAB2_HUMAN	1500
>sp|P29692|EF1D_HUMAN Elongation factor 1-delta OS=Homo sapiens OX=9606 GN=EEF1D PE=1 SV=5	25.2336	26.4562	26.0634	25.9177	28.7298	28.1195	28.7662	28.5385	+	13	13	11	41.3	41.3	38.1	31.121	0	107.42	1465900000	45	2.18069	0	-2.62073	-2.85796	sp|P29692|EF1D_HUMAN	sp|P29692|EF1D_HUMAN	492
>sp|P12956|XRCC6_HUMAN X-ray repair cross-complementing protein 6 OS=Homo sapiens OX=9606 GN=XRCC6 PE=1 SV=2	25.9591	25.685	26.1365	25.9269	29.1623	28.106	29.447	28.9051	+	27	27	27	34	34	34	69.842	0	126.79	2056100000	86	1.92176	0	-2.97823	-3.20751	sp|P12956|XRCC6_HUMAN	sp|P12956|XRCC6_HUMAN	377
>sp|P05387|RLA2_HUMAN 60S acidic ribosomal protein P2 OS=Homo sapiens OX=9606 GN=RPLP2 PE=1 SV=1	25.7246	26.4143	25.7895	25.9761	28.1642	28.467	28.089	28.2401	+	5	5	5	53.9	53.9	53.9	11.665	0	119.34	1177400000	26	2.56907	0	-2.26396	-3.02509	sp|P05387|RLA2_HUMAN	sp|P05387|RLA2_HUMAN	300
>sp|P52597|HNRPF_HUMAN Heterogeneous nuclear ribonucleoprotein F OS=Homo sapiens OX=9606 GN=HNRNPF PE=1 SV=3	26.1716	26.0178	25.8573	26.0156	27.3354	27.1755	27.0175	27.1761	+	8	7	7	22.2	19.8	19.8	45.671	0	51.065	721160000	26	3.07204	0.00215	-1.16059	-1.84494	sp|P52597|HNRPF_HUMAN	sp|P52597|HNRPF_HUMAN	651
>sp|P62258|1433E_HUMAN 14-3-3 protein epsilon OS=Homo sapiens OX=9606 GN=YWHAE PE=1 SV=1	25.832	26.2385	26.1016	26.0574	28.5516	27.8813	28.5397	28.3242	+	12	12	12	44.3	44.3	44.3	29.174	0	77.15	1365900000	53	2.58059	0	-2.26685	-3.01594	sp|P62258|1433E_HUMAN	sp|P62258|1433E_HUMAN	725
>sp|P38646|GRP75_HUMAN Stress-70 protein, mitochondrial OS=Homo sapiens OX=9606 GN=HSPA9 PE=1 SV=2	26.3256	25.662	26.8812	26.2896	29.687	30.0007	29.9866	29.8914	+	38	38	38	50.7	50.7	50.7	73.68	0	274.11	3195400000	122	2.22279	0	-3.60183	-4.15449	sp|P38646|GRP75_HUMAN	sp|P38646|GRP75_HUMAN	547
>sp|P10809|CH60_HUMAN 60 kDa heat shock protein, mitochondrial OS=Homo sapiens OX=9606 GN=HSPD1 PE=1 SV=2	26.5359	26.7754	25.8297	26.3803	27.7956	28.152	27.9243	27.9573	+	18	18	18	30	30	30	61.054	0	144.46	1124800000	56	1.68412	0.00374857	-1.57699	-1.96534	sp|P10809|CH60_HUMAN	sp|P10809|CH60_HUMAN	359
>sp|P67936|TPM4_HUMAN Tropomyosin alpha-4 chain OS=Homo sapiens OX=9606 GN=TPM4 PE=1 SV=3	26.4257	26.6691	26.1032	26.3993	28.2647	28.5149	28.6646	28.4814	+	14	14	5	49.6	49.6	19.8	28.521	0	121.98	1396300000	58	3.08677	0	-2.0821	-2.96942	sp|P67936|TPM4_HUMAN	sp|P67936|TPM4_HUMAN	777
>sp|Q13162|PRDX4_HUMAN Peroxiredoxin-4 OS=Homo sapiens OX=9606 GN=PRDX4 PE=1 SV=1	27.5436	24.2727	27.6886	26.5016	29.7588	30.5931	31.2091	30.5203	+	12	10	10	49.4	43.9	43.9	30.54	0	175.24	5384800000	42	1.26041	0.000939394	-4.0187	-2.37539	sp|Q13162|PRDX4_HUMAN	sp|Q13162|PRDX4_HUMAN	876
>sp|P08238|HS90B_HUMAN Heat shock protein HSP 90-beta OS=Homo sapiens OX=9606 GN=HSP90AB1 PE=1 SV=4	25.0939	27.8722	26.539	26.5017	29.1645	29.2422	29.2866	29.2311	+	31	31	17	39.9	39.9	22.5	83.263	0	158.26	2276800000	100	1.11742	0.0041547	-2.72939	-2.09466	sp|P08238|HS90B_HUMAN;sp|Q58FF7|H90B3_HUMAN;sp|Q58FF8|H90B2_HUMAN	sp|P08238|HS90B_HUMAN	330
>sp|Q71U36|TBA1A_HUMAN Tubulin alpha-1A chain OS=Homo sapiens OX=9606 GN=TUBA1A PE=1 SV=1;>sp|P68363|TBA1B_HUMAN Tubulin alpha-1B chain OS=Homo sapiens OX=9606 GN=TUBA1B PE=1 SV=1;>sp|P68366|TBA4A_HUMAN Tubulin alpha-4A chain OS=Homo sapiens OX=9606 GN=TUB	25.8866	27.2773	26.4538	26.5392	29.3054	30.1301	29.9094	29.7816	+	14	14	2	38.4	38.4	10	50.135	0	110.86	3045200000	64	2.33652	0	-3.24245	-3.33233	sp|Q71U36|TBA1A_HUMAN;sp|P68363|TBA1B_HUMAN;sp|P68366|TBA4A_HUMAN;sp|P0DPH8|TBA3D_HUMAN;sp|P0DPH7|TBA3C_HUMAN;sp|Q6PEY2|TBA3E_HUMAN;sp|Q9NY65|TBA8_HUMAN;sp|A6NHL2|TBAL3_HUMAN	sp|Q71U36|TBA1A_HUMAN;sp|P68363|TBA1B_HUMAN;sp|P68366|TBA4A_HUMAN;sp|P0DPH8|TBA3D_HUMAN;sp|P0DPH7|TBA3C_HUMAN;sp|Q6PEY2|TBA3E_HUMAN	780
>sp|Q9P258|RCC2_HUMAN Protein RCC2 OS=Homo sapiens OX=9606 GN=RCC2 PE=1 SV=2	26.6784	26.6516	26.5792	26.6364	28.7517	27.8223	28.7559	28.4433	+	19	19	19	38.9	38.9	38.9	56.084	0	84.257	1554200000	64	1.56277	0.00377011	-1.8069	-2.22544	sp|Q9P258|RCC2_HUMAN	sp|Q9P258|RCC2_HUMAN	1516
>sp|Q09028|RBBP4_HUMAN Histone-binding protein RBBP4 OS=Homo sapiens OX=9606 GN=RBBP4 PE=1 SV=3	26.519	26.9356	26.4597	26.6381	28.1306	27.834	28.1012	28.0219	+	13	13	7	27.3	27.3	17.9	47.655	0	111.06	1122600000	57	2.54745	0.00173427	-1.38382	-2.04411	sp|Q09028|RBBP4_HUMAN	sp|Q09028|RBBP4_HUMAN	854
>sp|P55036|PSMD4_HUMAN 26S proteasome non-ATPase regulatory subunit 4 OS=Homo sapiens OX=9606 GN=PSMD4 PE=1 SV=1	26.4629	26.7834	26.8848	26.7104	27.5424	27.4291	27.7667	27.5794	+	11	11	11	30.8	30.8	30.8	40.736	0	125.01	922930000	54	2.17071	0.0158824	-0.869024	-1.31416	sp|P55036|PSMD4_HUMAN;sp|A2A3N6|PIPSL_HUMAN	sp|P55036|PSMD4_HUMAN	668
>sp|P63162|RSMN_HUMAN Small nuclear ribonucleoprotein-associated protein N OS=Homo sapiens OX=9606 GN=SNRPN PE=1 SV=1;>sp|P14678|RSMB_HUMAN Small nuclear ribonucleoprotein-associated proteins B and B OS=Homo sapiens OX=9606 GN=SNRPB PE=1 SV=2	26.818	26.8735	26.4506	26.714	28.1394	27.92	28.1378	28.0657	+	5	5	5	18.8	18.8	18.8	24.614	0	33.903	1228500000	33	2.58826	0.00234014	-1.35167	-2.07512	sp|P63162|RSMN_HUMAN;sp|P14678|RSMB_HUMAN	sp|P63162|RSMN_HUMAN;sp|P14678|RSMB_HUMAN	387
>sp|P60660|MYL6_HUMAN Myosin light polypeptide 6 OS=Homo sapiens OX=9606 GN=MYL6 PE=1 SV=2	26.9825	26.6623	26.9361	26.8603	27.7627	27.898	27.8491	27.8366	+	8	8	8	51	51	51	16.93	0	69.97	1100300000	46	2.32011	0.00950943	-0.976331	-1.60731	sp|P60660|MYL6_HUMAN;sp|P14649|MYL6B_HUMAN	sp|P60660|MYL6_HUMAN	687
>sp|Q99714|HCD2_HUMAN 3-hydroxyacyl-CoA dehydrogenase type-2 OS=Homo sapiens OX=9606 GN=HSD17B10 PE=1 SV=3	26.8788	26.5932	27.5605	27.0108	28.1732	28.63	28.3675	28.3902	+	11	11	11	36.8	36.8	36.8	26.923	0	128.1	1267000000	39	1.59646	0.00635644	-1.3794	-1.69046	sp|Q99714|HCD2_HUMAN	sp|Q99714|HCD2_HUMAN	1330
>sp|Q13464|ROCK1_HUMAN Rho-associated protein kinase 1 OS=Homo sapiens OX=9606 GN=ROCK1 PE=1 SV=1	27.3811	26.9751	27.1207	27.159	28.3954	28.1345	28.2878	28.2726	+	58	58	54	43.7	43.7	41.2	158.17	0	256.32	1474600000	153	2.57427	0.00417778	-1.11359	-1.73773	sp|Q13464|ROCK1_HUMAN	sp|Q13464|ROCK1_HUMAN	896
>sp|P26641|EF1G_HUMAN Elongation factor 1-gamma OS=Homo sapiens OX=9606 GN=EEF1G PE=1 SV=3	27.0589	27.6512	27.3565	27.3555	29.3319	28.7123	28.9784	29.0075	+	16	16	16	28.4	28.4	28.4	50.118	0	94.651	2255700000	77	2.57604	0	-1.652	-2.20899	sp|P26641|EF1G_HUMAN	sp|P26641|EF1G_HUMAN	473
>sp|Q06830|PRDX1_HUMAN Peroxiredoxin-1 OS=Homo sapiens OX=9606 GN=PRDX1 PE=1 SV=1	27.3623	27.7854	27.1547	27.4341	32.5342	32.4038	32.5775	32.5052	+	22	22	19	75.9	75.9	68.3	22.11	0	300.96	19462000000	115	3.19206	0	-5.07104	-7.31997	sp|Q06830|PRDX1_HUMAN	sp|Q06830|PRDX1_HUMAN	840
>sp|P07355|ANXA2_HUMAN Annexin A2 OS=Homo sapiens OX=9606 GN=ANXA2 PE=1 SV=2;>sp|A6NMY6|AXA2L_HUMAN Putative annexin A2-like protein OS=Homo sapiens OX=9606 GN=ANXA2P2 PE=5 SV=2	27.1337	27.8423	27.3743	27.4501	28.5119	28.2134	28.1559	28.2937	+	14	14	14	38.6	38.6	38.6	38.604	0	62.204	1425800000	49	1.43921	0.0358893	-0.843651	-1.14705	sp|P07355|ANXA2_HUMAN;sp|A6NMY6|AXA2L_HUMAN	sp|P07355|ANXA2_HUMAN;sp|A6NMY6|AXA2L_HUMAN	322
>sp|P11021|BIP_HUMAN Endoplasmic reticulum chaperone BiP OS=Homo sapiens OX=9606 GN=HSPA5 PE=1 SV=2	27.0587	27.896	27.4587	27.4711	29.258	29.0684	29.171	29.1658	+	33	31	31	45.3	44.2	44.2	72.332	0	252.91	2390700000	137	1.79635	0.00290683	-1.69469	-2.26585	sp|P11021|BIP_HUMAN	sp|P11021|BIP_HUMAN	360
>sp|P62888|RL30_HUMAN 60S ribosomal protein L30 OS=Homo sapiens OX=9606 GN=RPL30 PE=1 SV=2	27.4363	27.4619	27.5528	27.4837	28.6726	28.4721	28.3096	28.4848	+	5	5	5	37.4	37.4	37.4	12.784	0	60.871	1672100000	45	2.21286	0.00946479	-1.00113	-1.63917	sp|P62888|RL30_HUMAN	sp|P62888|RL30_HUMAN	755
>sp|Q15233|NONO_HUMAN Non-POU domain-containing octamer-binding protein OS=Homo sapiens OX=9606 GN=NONO PE=1 SV=4	27.8074	27.758	27.502	27.6891	28.7348	28.4152	28.5904	28.5801	+	24	22	22	36.9	36.9	36.9	54.231	0	68.488	1731000000	87	2.59574	0.0111312	-0.89104	-1.40924	sp|Q15233|NONO_HUMAN	sp|Q15233|NONO_HUMAN	978
>sp|P21333|FLNA_HUMAN Filamin-A OS=Homo sapiens OX=9606 GN=FLNA PE=1 SV=4	27.3628	28.9191	27.7193	28.0004	30.469	30.4803	30.6953	30.5482	+	83	83	76	38.6	38.6	35.9	280.74	0	323.31	5769300000	287	1.52354	0.000911765	-2.54779	-2.60925	sp|P21333|FLNA_HUMAN	sp|P21333|FLNA_HUMAN	431
>sp|P68104|EF1A1_HUMAN Elongation factor 1-alpha 1 OS=Homo sapiens OX=9606 GN=EEF1A1 PE=1 SV=1;>sp|Q5VTE0|EF1A3_HUMAN Putative elongation factor 1-alpha-like 3 OS=Homo sapiens OX=9606 GN=EEF1A1P5 PE=5 SV=1;>sp|Q05639|EF1A2_HUMAN Elongation factor 1-alpha 2	27.5995	28.9563	27.495	28.0169	30.8285	31.3032	30.9113	31.0143	+	19	19	19	39.8	39.8	39.8	50.14	0	129.09	7437100000	96	1.77513	0	-2.99739	-3.01879	sp|P68104|EF1A1_HUMAN;sp|Q5VTE0|EF1A3_HUMAN;sp|Q05639|EF1A2_HUMAN	sp|P68104|EF1A1_HUMAN;sp|Q5VTE0|EF1A3_HUMAN;sp|Q05639|EF1A2_HUMAN	779
>sp|P13639|EF2_HUMAN Elongation factor 2 OS=Homo sapiens OX=9606 GN=EEF2 PE=1 SV=4	28.1411	28.1088	28.203	28.151	30.7502	30.8945	30.6803	30.775	+	50	50	48	44.2	44.2	43	95.337	0	282.27	6541200000	193	4.0891	0	-2.62405	-4.61273	sp|P13639|EF2_HUMAN	sp|P13639|EF2_HUMAN	380
>sp|P0DMV9|HS71B_HUMAN Heat shock 70 kDa protein 1B OS=Homo sapiens OX=9606 GN=HSPA1B PE=1 SV=1;>sp|P0DMV8|HS71A_HUMAN Heat shock 70 kDa protein 1A OS=Homo sapiens OX=9606 GN=HSPA1A PE=1 SV=1	28.7535	29.187	29.2011	29.0472	31.8842	31.8501	31.9588	31.8977	+	34	28	19	41.5	35.9	25.4	70.051	0	224.63	14380000000	155	2.74462	0	-2.85048	-4.38287	sp|P0DMV9|HS71B_HUMAN;sp|P0DMV8|HS71A_HUMAN	sp|P0DMV9|HS71B_HUMAN;sp|P0DMV8|HS71A_HUMAN	351
>sp|P11142|HSP7C_HUMAN Heat shock cognate 71 kDa protein OS=Homo sapiens OX=9606 GN=HSPA8 PE=1 SV=1	29.2475	29.7357	29.4431	29.4754	31.862	31.6285	31.7419	31.7441	+	37	37	29	47.8	47.8	40.9	70.897	0	323.31	13765000000	224	3.03394	0	-2.26869	-3.45272	sp|P11142|HSP7C_HUMAN;sp|P54652|HSP72_HUMAN	sp|P11142|HSP7C_HUMAN	361
>sp|P31943|HNRH1_HUMAN Heterogeneous nuclear ribonucleoprotein H OS=Homo sapiens OX=9606 GN=HNRNPH1 PE=1 SV=4	29.5737	29.7691	29.5781	29.6403	30.4464	30.2989	30.4679	30.4044	+	21	21	12	47.2	47.2	31.4	49.229	0	271.59	6720500000	123	3.03008	0.0159494	-0.764105	-1.30955	sp|P31943|HNRH1_HUMAN	sp|P31943|HNRH1_HUMAN	512
>sp|P06748|NPM_HUMAN Nucleophosmin OS=Homo sapiens OX=9606 GN=NPM1 PE=1 SV=2	30.1349	29.9534	29.8961	29.9948	31.0545	31.0398	30.8968	30.997	+	16	16	16	32.7	32.7	32.7	32.575	0	233.46	9368500000	104	3.21426	0.00410929	-1.00224	-1.70507	sp|P06748|NPM_HUMAN	sp|P06748|NPM_HUMAN	313
>sp|P60709|ACTB_HUMAN Actin, cytoplasmic 1 OS=Homo sapiens OX=9606 GN=ACTB PE=1 SV=1;>sp|P63261|ACTG_HUMAN Actin, cytoplasmic 2 OS=Homo sapiens OX=9606 GN=ACTG1 PE=1 SV=1	29.8718	30.5693	30.1487	30.1966	31.5039	31.6548	31.4865	31.5484	+	24	24	9	45.6	45.6	22.4	41.736	0	198.23	12491000000	178	1.77903	0.00459893	-1.35181	-1.90477	sp|P60709|ACTB_HUMAN;sp|P63261|ACTG_HUMAN;sp|Q6S8J3|POTEE_HUMAN;sp|A5A3E0|POTEF_HUMAN;sp|P0CG38|POTEI_HUMAN;sp|P0CG39|POTEJ_HUMAN;sp|Q562R1|ACTBL_HUMAN;sp|Q9BYX7|ACTBM_HUMAN	sp|P60709|ACTB_HUMAN;sp|P63261|ACTG_HUMAN	688

## Sheet: sig enriched in YARS1 only
T: Fasta headers	LFQ intensity CTRL/FLAG only1	LFQ intensity CTRL/FLAG only2	LFQ intensity CTRL/FLAG only3		LFQ intensity FLAG-YARSWT1	LFQ intensity FLAG-YARSWT2	LFQ intensity FLAG-YARSWT3		C: Welch's T-test Significant CTRL/FLAG only_WT YARS	N: Peptides	N: Razor + unique peptides	N: Unique peptides	N: Sequence coverage [%]	N: Unique + razor sequence coverage [%]	N: Unique sequence coverage [%]	N: Mol. weight [kDa]	N: Q-value	N: Score	N: Intensity	N: MS/MS Count	N: -Log Welch's T-test p-value CTRL/FLAG only_WT YARS	N: Welch's T-test q-value CTRL/FLAG only_WT YARS	N: Welch's T-test Difference CTRL/FLAG only_WT YARS	N: Welch's T-test Test statistic CTRL/FLAG only_WT YARS	T: Protein IDs	T: Majority protein IDs	T: id
>sp|P54577|SYYC_HUMAN Tyrosine--tRNA ligase, cytoplasmic OS=Homo sapiens OX=9606 GN=YARS PE=1 SV=4	0	0	0	0	39.3093	39.7272	39.2148	39.4171	+	100	100	100	97	97	97	59.143	0	323.31	2311800000000	2083	6.33152	0	-16.8164	-24.3282	sp|P54577|SYYC_HUMAN	sp|P54577|SYYC_HUMAN	666
>sp|P49411|EFTU_HUMAN Elongation factor Tu, mitochondrial OS=Homo sapiens OX=9606 GN=TUFM PE=1 SV=2	0	0	0	0	29.9519	30.5322	30.154	30.2127	+	22	22	22	49.1	49.1	49.1	49.541	0	259.17	3550200000	78	2.04029	0	-7.28702	-5.56676	sp|P49411|EFTU_HUMAN	sp|P49411|EFTU_HUMAN	607
>sp|P22234|PUR6_HUMAN Multifunctional protein ADE2 OS=Homo sapiens OX=9606 GN=PAICS PE=1 SV=3	0	0	0	0	28.8781	28.6586	28.6915	28.7427	+	18	18	18	29.4	29.4	29.4	47.079	0	99.269	1337200000	47	2.63655	0	-6.15589	-7.22568	sp|P22234|PUR6_HUMAN	sp|P22234|PUR6_HUMAN	437
>sp|Q9H3G5|CPVL_HUMAN Probable serine carboxypeptidase CPVL OS=Homo sapiens OX=9606 GN=CPVL PE=1 SV=2	0	0	0	0	28.1091	28.5017	28.2541	28.2883	+	11	11	11	18.1	18.1	18.1	54.163	0	33.504	928630000	21	2.31519	0	-5.54912	-5.6608	sp|Q9H3G5|CPVL_HUMAN	sp|Q9H3G5|CPVL_HUMAN	1414
>sp|P27708|PYR1_HUMAN CAD protein OS=Homo sapiens OX=9606 GN=CAD PE=1 SV=3	0	0	0	0	27.0252	26.8252	27.028	26.9595	+	25	25	25	13.7	13.7	13.7	242.98	0	97.895	430270000	45	4.29239	0	-5.23414	-8.08802	sp|P27708|PYR1_HUMAN	sp|P27708|PYR1_HUMAN	478
>sp|Q9Y266|NUDC_HUMAN Nuclear migration protein nudC OS=Homo sapiens OX=9606 GN=NUDC PE=1 SV=1	0	0	0	0	28.0953	27.9123	27.8989	27.9688	+	14	14	14	47.4	47.4	47.4	38.242	0	83.652	788910000	36	2.67096	0	-4.9604	-6.30428	sp|Q9Y266|NUDC_HUMAN	sp|Q9Y266|NUDC_HUMAN	1584
>sp|Q14192|FHL2_HUMAN Four and a half LIM domains protein 2 OS=Homo sapiens OX=9606 GN=FHL2 PE=1 SV=3	0	0	0	0	27.6128	27.7142	28.0197	27.7822	+	15	15	15	57	57	57	32.193	0	88.962	746400000	40	1.53728	0	-4.73848	-3.47247	sp|Q14192|FHL2_HUMAN	sp|Q14192|FHL2_HUMAN	928
>sp|Q9UHV9|PFD2_HUMAN Prefoldin subunit 2 OS=Homo sapiens OX=9606 GN=PFDN2 PE=1 SV=1	0	0	0	0	27.0609	27.0991	26.733	26.9643	+	7	7	7	44.8	44.8	44.8	16.648	0	81.43	422450000	23	3.84391	0	-4.71159	-6.4776	sp|Q9UHV9|PFD2_HUMAN	sp|Q9UHV9|PFD2_HUMAN	1538
>sp|P53396|ACLY_HUMAN ATP-citrate synthase OS=Homo sapiens OX=9606 GN=ACLY PE=1 SV=3	0	0	0	0	27.3708	26.931	27.324	27.2086	+	22	22	22	21.5	21.5	21.5	120.84	0	62.979	520080000	41	2.79652	0	-4.65914	-5.44442	sp|P53396|ACLY_HUMAN	sp|P53396|ACLY_HUMAN	659
>sp|Q96N67|DOCK7_HUMAN Dedicator of cytokinesis protein 7 OS=Homo sapiens OX=9606 GN=DOCK7 PE=1 SV=4	0	0	0	0	27.2134	27.2216	26.9464	27.1271	+	17	17	17	9.5	9.5	9.5	242.56	0	120.01	439210000	41	3.41456	0	-4.56503	-6.34622	sp|Q96N67|DOCK7_HUMAN;sp|Q8NF50|DOCK8_HUMAN	sp|Q96N67|DOCK7_HUMAN	1297
>sp|O75832|PSD10_HUMAN 26S proteasome non-ATPase regulatory subunit 10 OS=Homo sapiens OX=9606 GN=PSMD10 PE=1 SV=1	0	0	0	0	27.1246	26.2698	26.8352	26.7432	+	8	8	8	48.7	48.7	48.7	24.428	0	80.653	359800000	18	2.38413	0	-3.94637	-3.8724	sp|O75832|PSD10_HUMAN	sp|O75832|PSD10_HUMAN	222
>sp|P62191|PRS4_HUMAN 26S proteasome regulatory subunit 4 OS=Homo sapiens OX=9606 GN=PSMC1 PE=1 SV=1	0	0	0	0	26.7416	26.2404	26.7884	26.5901	+	12	12	12	25	25	25	49.184	0	29.676	336810000	27	1.82072	0	-3.8619	-3.50498	sp|P62191|PRS4_HUMAN	sp|P62191|PRS4_HUMAN	720
>sp|O15067|PUR4_HUMAN Phosphoribosylformylglycinamidine synthase OS=Homo sapiens OX=9606 GN=PFAS PE=1 SV=4	0	0	0	0	26.764	26.6053	26.9478	26.7724	+	13	13	13	12.6	12.6	12.6	144.73	0	47.157	359260000	32	1.70607	0	-3.84893	-3.53053	sp|O15067|PUR4_HUMAN	sp|O15067|PUR4_HUMAN	136
>sp|P62195|PRS8_HUMAN 26S proteasome regulatory subunit 8 OS=Homo sapiens OX=9606 GN=PSMC5 PE=1 SV=1	0	0	0	0	26.9597	26.2016	27.0606	26.7406	+	14	14	14	38.7	38.7	38.7	45.626	0	67.99	408400000	29	3.23425	0	-3.80203	-4.56953	sp|P62195|PRS8_HUMAN;sp|Q8NB90|AFG2H_HUMAN	sp|P62195|PRS8_HUMAN	721
>sp|O75534|CSDE1_HUMAN Cold shock domain-containing protein E1 OS=Homo sapiens OX=9606 GN=CSDE1 PE=1 SV=2	0	0	0	0	26.8375	26.8902	26.6753	26.801	+	23	23	23	33.2	33.2	33.2	88.884	0	86.458	360910000	38	2.46652	0	-3.76937	-4.85477	sp|O75534|CSDE1_HUMAN	sp|O75534|CSDE1_HUMAN	211
>sp|P11586|C1TC_HUMAN C-1-tetrahydrofolate synthase, cytoplasmic OS=Homo sapiens OX=9606 GN=MTHFD1 PE=1 SV=3	0	0	0	0	26.3053	26.7222	26.4052	26.4776	+	20	20	18	20.1	20.1	18.9	101.56	0	45.268	288420000	34	2.16703	0	-3.66879	-4.0182	sp|P11586|C1TC_HUMAN	sp|P11586|C1TC_HUMAN	366
>sp|Q86TI2|DPP9_HUMAN Dipeptidyl peptidase 9 OS=Homo sapiens OX=9606 GN=DPP9 PE=1 SV=3	0	0	0	0	26.6883	26.0052	26.6014	26.4316	+	7	7	7	10.3	10.3	10.3	98.262	0	38.771	317740000	17	2.895	0	-3.65872	-4.1343	sp|Q86TI2|DPP9_HUMAN	sp|Q86TI2|DPP9_HUMAN	1120
>sp|P30048|PRDX3_HUMAN Thioredoxin-dependent peroxide reductase, mitochondrial OS=Homo sapiens OX=9606 GN=PRDX3 PE=1 SV=3	0	0	0	0	25.8476	26.7465	26.2744	26.2895	+	4	4	4	23	23	23	27.692	0	31.419	220740000	10	2.62489	0	-3.63584	-3.77671	sp|P30048|PRDX3_HUMAN	sp|P30048|PRDX3_HUMAN	496
>sp|P78527|PRKDC_HUMAN DNA-dependent protein kinase catalytic subunit OS=Homo sapiens OX=9606 GN=PRKDC PE=1 SV=3	0	0	0	0	26.5433	25.4383	26.8051	26.2622	+	26	26	26	7.1	7.1	7.1	469.08	0	61.195	302300000	38	1.93682	0	-3.63358	-3.93343	sp|P78527|PRKDC_HUMAN	sp|P78527|PRKDC_HUMAN	791
>sp|Q96QK1|VPS35_HUMAN Vacuolar protein sorting-associated protein 35 OS=Homo sapiens OX=9606 GN=VPS35 PE=1 SV=2	0	0	0	0	27.199	27.045	27.1844	27.1428	+	14	14	14	18.3	18.3	18.3	91.706	0	140.43	454620000	27	2.06569	0	-3.62301	-4.21136	sp|Q96QK1|VPS35_HUMAN	sp|Q96QK1|VPS35_HUMAN	1304
>sp|Q13200|PSMD2_HUMAN 26S proteasome non-ATPase regulatory subunit 2 OS=Homo sapiens OX=9606 GN=PSMD2 PE=1 SV=3	0	0	0	0	26.8866	26.3866	26.835	26.7027	+	15	15	15	18.4	18.4	18.4	100.2	0	92.576	372290000	29	4.0113	0	-3.61726	-4.95358	sp|Q13200|PSMD2_HUMAN	sp|Q13200|PSMD2_HUMAN	879
>sp|P00492|HPRT_HUMAN Hypoxanthine-guanine phosphoribosyltransferase OS=Homo sapiens OX=9606 GN=HPRT1 PE=1 SV=2	0	0	0	0	26.9258	26.6129	26.8094	26.7827	+	5	5	5	26.1	26.1	26.1	24.579	0	12.875	360730000	13	1.90623	0	-3.56833	-3.74354	sp|P00492|HPRT_HUMAN;sp|Q9NRG1|PRDC1_HUMAN	sp|P00492|HPRT_HUMAN	267
>sp|P22102|PUR2_HUMAN Trifunctional purine biosynthetic protein adenosine-3 OS=Homo sapiens OX=9606 GN=GART PE=1 SV=1	0	0	0	0	26.6486	27.0154	27.035	26.8997	+	17	17	17	20.3	20.3	20.3	107.77	0	68.715	392740000	36	1.76165	0	-3.5665	-3.40608	sp|P22102|PUR2_HUMAN	sp|P22102|PUR2_HUMAN	436
>sp|P15531|NDKA_HUMAN Nucleoside diphosphate kinase A OS=Homo sapiens OX=9606 GN=NME1 PE=1 SV=1	0	0	0	0	26.3354	26.386	26.8212	26.5142	+	7	3	3	50.7	20.4	20.4	17.149	0	50.485	323270000	11	2.61171	0	-3.51054	-4.12431	sp|P15531|NDKA_HUMAN	sp|P15531|NDKA_HUMAN	394
>sp|P47756|CAPZB_HUMAN F-actin-capping protein subunit beta OS=Homo sapiens OX=9606 GN=CAPZB PE=1 SV=4	0	0	0	0	25.6536	25.8994	25.6506	25.7345	+	6	6	6	25.6	25.6	25.6	31.35	0	32.171	189250000	16	3.35683	0	-3.49204	-5.06464	sp|P47756|CAPZB_HUMAN	sp|P47756|CAPZB_HUMAN	591
>sp|P49915|GUAA_HUMAN GMP synthase [glutamine-hydrolyzing] OS=Homo sapiens OX=9606 GN=GMPS PE=1 SV=1	0	0	0	0	26.33	25.378	26.0942	25.9341	+	10	10	10	15.3	15.3	15.3	76.715	0	34.334	233200000	18	3.07434	0	-3.48929	-3.98884	sp|P49915|GUAA_HUMAN	sp|P49915|GUAA_HUMAN	623
>sp|P43686|PRS6B_HUMAN 26S proteasome regulatory subunit 6B OS=Homo sapiens OX=9606 GN=PSMC4 PE=1 SV=2	0	0	0	0	26.8048	25.9587	26.9318	26.5651	+	9	9	9	18.9	18.9	18.9	47.366	0	54.89	331730000	18	1.55176	0	-3.44115	-2.66719	sp|P43686|PRS6B_HUMAN	sp|P43686|PRS6B_HUMAN	574
>sp|P26196|DDX6_HUMAN Probable ATP-dependent RNA helicase DDX6 OS=Homo sapiens OX=9606 GN=DDX6 PE=1 SV=2	0	0	0	0	26.3225	26.4266	25.9378	26.229	+	6	6	6	22.2	22.2	22.2	54.416	0	55.671	262080000	16	2.86854	0	-3.4341	-4.24124	sp|P26196|DDX6_HUMAN	sp|P26196|DDX6_HUMAN	466
>sp|P34932|HSP74_HUMAN Heat shock 70 kDa protein 4 OS=Homo sapiens OX=9606 GN=HSPA4 PE=1 SV=4	0	0	0	0	26.6869	24.5086	26.4332	25.8762	+	14	12	12	19.6	17.6	17.6	94.33	0	53.937	274540000	26	1.69429	0	-3.4028	-2.61905	sp|P34932|HSP74_HUMAN	sp|P34932|HSP74_HUMAN	523
>sp|Q9HB71|CYBP_HUMAN Calcyclin-binding protein OS=Homo sapiens OX=9606 GN=CACYBP PE=1 SV=2	0	0	0	0	26.1845	26.4524	26.5035	26.3801	+	12	12	12	44.3	44.3	44.3	26.21	0	39.836	278040000	31	1.57447	0	-3.39849	-3.08004	sp|Q9HB71|CYBP_HUMAN	sp|Q9HB71|CYBP_HUMAN	1436
>sp|P30566|PUR8_HUMAN Adenylosuccinate lyase OS=Homo sapiens OX=9606 GN=ADSL PE=1 SV=2	0	0	0	0	26.1901	26.0227	26.0371	26.0833	+	7	7	7	15.5	15.5	15.5	54.889	0	49.977	244690000	13	2.81009	0	-3.371	-4.87441	sp|P30566|PUR8_HUMAN	sp|P30566|PUR8_HUMAN	503
>sp|P43487|RANG_HUMAN Ran-specific GTPase-activating protein OS=Homo sapiens OX=9606 GN=RANBP1 PE=1 SV=1	0	0	0	0	26.6879	26.8221	26.245	26.585	+	5	5	5	35.3	35.3	35.3	23.31	0	24.366	307560000	13	1.90438	0	-3.35248	-3.30248	sp|P43487|RANG_HUMAN	sp|P43487|RANG_HUMAN	573
>sp|O75131|CPNE3_HUMAN Copine-3 OS=Homo sapiens OX=9606 GN=CPNE3 PE=1 SV=1	0	0	0	0	26.795	26.3446	26.676	26.6052	+	6	6	6	13.4	13.4	13.4	60.13	0	45.078	335110000	17	3.28665	0	-3.29889	-4.38631	sp|O75131|CPNE3_HUMAN	sp|O75131|CPNE3_HUMAN	195
>sp|Q14683|SMC1A_HUMAN Structural mainte0ce of chromosomes protein 1A OS=Homo sapiens OX=9606 GN=SMC1A PE=1 SV=2	0	0	0	0	26.1267	25.6683	26.1258	25.9736	+	20	20	20	15.6	15.6	15.6	143.23	0	46.763	249580000	33	1.41624	0.00101639	-3.26873	-2.67591	sp|Q14683|SMC1A_HUMAN	sp|Q14683|SMC1A_HUMAN	943
>sp|Q99460|PSMD1_HUMAN 26S proteasome non-ATPase regulatory subunit 1 OS=Homo sapiens OX=9606 GN=PSMD1 PE=1 SV=2	0	0	0	0	26.249	25.8752	26.3746	26.1663	+	11	11	11	15	15	15	105.84	0	27.396	251810000	28	1.77312	0	-3.20708	-3.13865	sp|Q99460|PSMD1_HUMAN	sp|Q99460|PSMD1_HUMAN	1319
>sp|P35998|PRS7_HUMAN 26S proteasome regulatory subunit 7 OS=Homo sapiens OX=9606 GN=PSMC2 PE=1 SV=3	0	0	0	0	26.4982	26.1822	26.2178	26.2994	+	12	12	12	29.3	29.3	29.3	48.633	0	40.51	274180000	17	1.65082	0	-3.19615	-3.10016	sp|P35998|PRS7_HUMAN	sp|P35998|PRS7_HUMAN	537
>sp|Q16643|DREB_HUMAN Drebrin OS=Homo sapiens OX=9606 GN=DBN1 PE=1 SV=4	0	0	0	0	26.7482	26.6951	26.7927	26.7453	+	13	13	13	28.2	28.2	28.2	71.428	0	75.967	351590000	24	3.99199	0	-3.08474	-5.34902	sp|Q16643|DREB_HUMAN	sp|Q16643|DREB_HUMAN	1016
>sp|Q9GZV4|IF5A2_HUMAN Eukaryotic translation initiation factor 5A-2 OS=Homo sapiens OX=9606 GN=EIF5A2 PE=1 SV=3;>sp|P63241|IF5A1_HUMAN Eukaryotic translation initiation factor 5A-1 OS=Homo sapiens OX=9606 GN=EIF5A PE=1 SV=2;>sp|Q6IS14|IF5AL_HUMAN Eukaryot	0	0	0	0	26.8663	26.8346	27.0985	26.9331	+	5	5	5	22.9	22.9	22.9	16.793	0	8.2486	462830000	11	2.76504	0	-3.08088	-4.23931	sp|Q9GZV4|IF5A2_HUMAN;sp|P63241|IF5A1_HUMAN;sp|Q6IS14|IF5AL_HUMAN	sp|Q9GZV4|IF5A2_HUMAN;sp|P63241|IF5A1_HUMAN;sp|Q6IS14|IF5AL_HUMAN	772
>sp|P36551|HEM6_HUMAN Oxygen-dependent coproporphyrinogen-III oxidase, mitochondrial OS=Homo sapiens OX=9606 GN=CPOX PE=1 SV=3	0	0	0	0	24.6755	24.8435	25.2793	24.9328	+	6	6	6	16.7	16.7	16.7	50.151	0	25.7	94385000	14	2.02811	0	-3.08079	-3.20952	sp|P36551|HEM6_HUMAN	sp|P36551|HEM6_HUMAN	538
>sp|P63151|2ABA_HUMAN Serine/threonine-protein phosphatase 2A 55 kDa regulatory subunit B alpha isoform OS=Homo sapiens OX=9606 GN=PPP2R2A PE=1 SV=1	0	0	0	0	25.8488	25.5064	25.8316	25.7289	+	5	5	5	11.9	11.9	11.9	51.691	0	28.609	189550000	13	2.13906	0	-3.06132	-3.56669	sp|P63151|2ABA_HUMAN	sp|P63151|2ABA_HUMAN	767
>sp|P45973|CBX5_HUMAN Chromobox protein homolog 5 OS=Homo sapiens OX=9606 GN=CBX5 PE=1 SV=1	0	0	0	0	25.5932	26.439	25.8467	25.9596	+	5	5	5	30.4	30.4	30.4	22.225	0	20.321	177930000	15	2.44632	0	-3.02368	-3.95861	sp|P45973|CBX5_HUMAN	sp|P45973|CBX5_HUMAN	576
>sp|Q8N7H5|PAF1_HUMAN RNA polymerase II-associated factor 1 homolog OS=Homo sapiens OX=9606 GN=PAF1 PE=1 SV=2	0	0	0	0	25.1025	25.5936	25.3668	25.3543	+	6	6	6	11.1	11.1	11.1	59.975	0	16.336	116830000	12	3.13519	0	-2.99188	-3.93528	sp|Q8N7H5|PAF1_HUMAN	sp|Q8N7H5|PAF1_HUMAN	1165
>sp|P49366|DHYS_HUMAN Deoxyhypusine synthase OS=Homo sapiens OX=9606 GN=DHPS PE=1 SV=1	0	0	0	0	26.076	25.9127	26.2878	26.0922	+	7	7	7	23	23	23	40.97	0	43.531	234420000	18	4.21722	0	-2.98421	-4.49216	sp|P49366|DHYS_HUMAN	sp|P49366|DHYS_HUMAN	605
>sp|Q9Y265|RUVB1_HUMAN RuvB-like 1 OS=Homo sapiens OX=9606 GN=RUVBL1 PE=1 SV=1	0	0	0	0	26.2123	26.1803	25.7078	26.0335	+	8	8	8	22.1	22.1	22.1	50.227	0	29.066	208980000	20	3.47966	0	-2.96839	-4.29532	sp|Q9Y265|RUVB1_HUMAN	sp|Q9Y265|RUVB1_HUMAN	1583
>sp|Q05048|CSTF1_HUMAN Cleavage stimulation factor subunit 1 OS=Homo sapiens OX=9606 GN=CSTF1 PE=1 SV=1	0	0	0	0	25.0352	25.8036	24.8456	25.2281	+	8	8	8	23.7	23.7	23.7	48.357	0	21.686	105420000	15	2.76122	0	-2.9433	-3.37125	sp|Q05048|CSTF1_HUMAN	sp|Q05048|CSTF1_HUMAN	835
>sp|P49792|RBP2_HUMAN E3 SUMO-protein ligase RanBP2 OS=Homo sapiens OX=9606 GN=RANBP2 PE=1 SV=2	0	0	0	0	25.9813	25.4807	25.9954	25.8191	+	16	16	16	7	7	7	358.2	0	53.905	203540000	27	2.54455	0	-2.90109	-3.4386	sp|P49792|RBP2_HUMAN;sp|Q7Z3J3|RGPD4_HUMAN;sp|P0DJD0|RGPD1_HUMAN;sp|P0DJD1|RGPD2_HUMAN;sp|A6NKT7|RGPD3_HUMAN;sp|Q99666|RGPD5_HUMAN;sp|O14715|RGPD8_HUMAN;sp|Q05823|RN5A_HUMAN	sp|P49792|RBP2_HUMAN	620
>sp|P17980|PRS6A_HUMAN 26S proteasome regulatory subunit 6A OS=Homo sapiens OX=9606 GN=PSMC3 PE=1 SV=3	0	0	0	0	25.1813	24.7943	24.7757	24.9171	+	9	9	9	20	20	20	49.203	0	24.895	104710000	15	1.45841	0.000892086	-2.68524	-2.49964	sp|P17980|PRS6A_HUMAN	sp|P17980|PRS6A_HUMAN	410
>sp|P13797|PLST_HUMAN Plastin-3 OS=Homo sapiens OX=9606 GN=PLS3 PE=1 SV=4	0	0	0	0	25.4323	25.7503	25.7154	25.6327	+	6	6	6	15.2	15.2	15.2	70.81	0	45.038	153590000	12	4.3511	0	-2.66098	-4.21788	sp|P13797|PLST_HUMAN;sp|Q14651|PLSI_HUMAN	sp|P13797|PLST_HUMAN	382
>sp|P26640|SYVC_HUMAN Valine--tRNA ligase OS=Homo sapiens OX=9606 GN=VARS PE=1 SV=4	0	0	0	0	25.4635	24.3074	25.9237	25.2315	+	9	9	9	9.1	9.1	9.1	140.47	0	39.748	165580000	15	1.59407	0.00102479	-2.62885	-2.11052	sp|P26640|SYVC_HUMAN	sp|P26640|SYVC_HUMAN	472
>sp|P49321|NASP_HUMAN Nuclear autoantigenic sperm protein OS=Homo sapiens OX=9606 GN=NASP PE=1 SV=2	0	0	0	0	26.2574	26.3565	26.3999	26.3379	+	12	12	12	24.2	24.2	24.2	85.237	0	53.627	283730000	22	1.267	0.00325581	-2.5468	-2.26824	sp|P49321|NASP_HUMAN	sp|P49321|NASP_HUMAN	603
>sp|Q9HA64|KT3K_HUMAN Ketosamine-3-kinase OS=Homo sapiens OX=9606 GN=FN3KRP PE=1 SV=2	0	0	0	0	25.6655	25.6049	24.8434	25.3713	+	5	5	5	14.2	14.2	14.2	34.412	0	23.234	127670000	11	1.44187	0.00224837	-2.41527	-2.12556	sp|Q9HA64|KT3K_HUMAN	sp|Q9HA64|KT3K_HUMAN	1435
>sp|P17066|HSP76_HUMAN Heat shock 70 kDa protein 6 OS=Homo sapiens OX=9606 GN=HSPA6 PE=1 SV=2;>sp|P48741|HSP77_HUMAN Putative heat shock 70 kDa protein 7 OS=Homo sapiens OX=9606 GN=HSPA7 PE=5 SV=2	0	0	0	0	26.4359	25.8956	25.9265	26.086	+	12	2	2	17.3	3.7	3.7	71.027	0	17.271	251930000	9	2.5587	0	-2.39097	-2.93225	sp|P17066|HSP76_HUMAN;sp|P48741|HSP77_HUMAN	sp|P17066|HSP76_HUMAN;sp|P48741|HSP77_HUMAN	406
>sp|O95568|MET18_HUMAN Histidine protein methyltransferase 1 homolog OS=Homo sapiens OX=9606 GN=METTL18 PE=1 SV=1	0	0	0	0	25.6545	25.7846	24.355	25.2647	+	1	1	1	3.2	3.2	3.2	42.148	0.0020562	2.3835	118110000	6	1.52725	0.00174648	-2.35783	-2.43162	sp|O95568|MET18_HUMAN	sp|O95568|MET18_HUMAN	253
>sp|O75369|FLNB_HUMAN Filamin-B OS=Homo sapiens OX=9606 GN=FLNB PE=1 SV=2	0	0	0	0	25.0754	25.1789	25.4276	25.2273	+	22	17	17	9.2	7.8	7.8	278.16	0	23.743	121660000	22	1.48278	0.00226316	-2.3215	-2.37325	sp|O75369|FLNB_HUMAN	sp|O75369|FLNB_HUMAN	203
>sp|P35520|CBS_HUMAN Cystathionine beta-synthase OS=Homo sapiens OX=9606 GN=CBS PE=1 SV=2;>sp|P0DN79|CBSL_HUMAN Cystathionine beta-synthase-like protein OS=Homo sapiens OX=9606 GN=CBSL PE=1 SV=1	0	0	0	0	25.4898	24.5093	24.9324	24.9772	+	4	4	4	10	10	10	60.586	0	29.704	134410000	9	2.26668	0	-2.32035	-2.51953	sp|P35520|CBS_HUMAN;sp|P0DN79|CBSL_HUMAN	sp|P35520|CBS_HUMAN;sp|P0DN79|CBSL_HUMAN	353
>sp|Q15084|PDIA6_HUMAN Protein disulfide-isomerase A6 OS=Homo sapiens OX=9606 GN=PDIA6 PE=1 SV=1	0	0	0	0	25.0546	24.7029	25.0563	24.9379	+	4	4	4	10.9	10.9	10.9	48.121	0	10.402	96747000	9	1.33233	0.00327485	-2.31813	-2.18225	sp|Q15084|PDIA6_HUMAN	sp|Q15084|PDIA6_HUMAN	972
>sp|Q9UBQ0|VPS29_HUMAN Vacuolar protein sorting-associated protein 29 OS=Homo sapiens OX=9606 GN=VPS29 PE=1 SV=1	0	0	0	0	24.6086	24.5088	24.6228	24.5801	+	4	4	4	28	28	28	20.505	0	12.479	86660000	9	1.54119	0.00235616	-2.2806	-2.526	sp|Q9UBQ0|VPS29_HUMAN	sp|Q9UBQ0|VPS29_HUMAN	1525
>sp|P28482|MK01_HUMAN Mitogen-activated protein kinase 1 OS=Homo sapiens OX=9606 GN=MAPK1 PE=1 SV=3	0	0	0	0	25.783	25.2626	25.3561	25.4672	+	4	4	4	10.8	10.8	10.8	41.389	0	10.576	146720000	11	1.37641	0.0028024	-2.2716	-2.14375	sp|P28482|MK01_HUMAN	sp|P28482|MK01_HUMAN	485
>sp|Q7Z6Z7|HUWE1_HUMAN E3 ubiquitin-protein ligase HUWE1 OS=Homo sapiens OX=9606 GN=HUWE1 PE=1 SV=3	0	0	0	0	25.5001	25.1075	25.7535	25.4537	+	15	15	15	4	4	4	481.89	0	43.273	143320000	22	2.95738	0	-2.22049	-2.90425	sp|Q7Z6Z7|HUWE1_HUMAN	sp|Q7Z6Z7|HUWE1_HUMAN	1118
>sp|Q99497|PARK7_HUMAN Protein/nucleic acid deglycase DJ-1 OS=Homo sapiens OX=9606 GN=PARK7 PE=1 SV=2	0	0	0	0	24.323	24.8605	24.3764	24.52	+	5	5	5	29.1	29.1	29.1	19.891	0	11.761	80554000	10	2.98326	0	-2.20912	-2.92299	sp|Q99497|PARK7_HUMAN	sp|Q99497|PARK7_HUMAN	1321
>sp|P13693|TCTP_HUMAN Translationally-controlled tumor protein OS=Homo sapiens OX=9606 GN=TPT1 PE=1 SV=1	0	0	0	0	25.2892	24.9692	25.1196	25.126	+	3	3	3	18.6	18.6	18.6	19.595	0	8.1597	124340000	7	2.11132	0	-2.18306	-2.81856	sp|P13693|TCTP_HUMAN;sp|Q56UQ5|TPT1L_HUMAN	sp|P13693|TCTP_HUMAN	381
>sp|Q9UNM6|PSD13_HUMAN 26S proteasome non-ATPase regulatory subunit 13 OS=Homo sapiens OX=9606 GN=PSMD13 PE=1 SV=2	0	0	0	0	25.3999	24.7459	25.087	25.0776	+	6	6	6	18.6	18.6	18.6	42.945	0	16.826	116270000	13	1.85571	0.00105983	-2.1641	-2.36556	sp|Q9UNM6|PSD13_HUMAN	sp|Q9UNM6|PSD13_HUMAN	1568
>sp|P13489|RINI_HUMAN Ribonuclease inhibitor OS=Homo sapiens OX=9606 GN=RNH1 PE=1 SV=2	0	0	0	0	25.4202	24.7128	25.2726	25.1352	+	4	4	4	12.6	12.6	12.6	49.973	0	32.891	123110000	10	2.23328	0	-2.13964	-2.94601	sp|P13489|RINI_HUMAN	sp|P13489|RINI_HUMAN	379
>sp|P31153|METK2_HUMAN S-adenosylmethionine synthase isoform type-2 OS=Homo sapiens OX=9606 GN=MAT2A PE=1 SV=1	0	0	0	0	25.3036	25.2203	25.0517	25.1919	+	7	7	7	21.8	21.8	21.8	43.66	0	16.897	126270000	13	1.73091	0.000932331	-2.13777	-2.5581	sp|P31153|METK2_HUMAN;sp|Q00266|METK1_HUMAN	sp|P31153|METK2_HUMAN	509
>sp|P15170|ERF3A_HUMAN Eukaryotic peptide chain release factor GTP-binding subunit ERF3A OS=Homo sapiens OX=9606 GN=GSPT1 PE=1 SV=1;>sp|Q8IYD1|ERF3B_HUMAN Eukaryotic peptide chain release factor GTP-binding subunit ERF3B OS=Homo sapiens OX=9606 GN=GSPT2 PE	0	0	0	0	25.1614	25.4073	25.2749	25.2812	+	12	12	12	24.2	24.2	24.2	55.755	0	25.812	132830000	21	1.86515	0.00104202	-2.11679	-2.66356	sp|P15170|ERF3A_HUMAN;sp|Q8IYD1|ERF3B_HUMAN	sp|P15170|ERF3A_HUMAN;sp|Q8IYD1|ERF3B_HUMAN	393
>sp|Q96EP5|DAZP1_HUMAN DAZ-associated protein 1 OS=Homo sapiens OX=9606 GN=DAZAP1 PE=1 SV=1	0	0	0	0	25.1462	24.7172	24.7265	24.8633	+	3	3	3	11.3	11.3	11.3	43.383	0	11.124	111800000	13	3.21582	0	-2.10954	-2.96268	sp|Q96EP5|DAZP1_HUMAN	sp|Q96EP5|DAZP1_HUMAN	1268
>sp|P63208|SKP1_HUMAN S-phase kinase-associated protein 1 OS=Homo sapiens OX=9606 GN=SKP1 PE=1 SV=2	0	0	0	0	25.0719	25.0056	23.9722	24.6832	+	4	4	4	24.5	24.5	24.5	18.658	0	9.5406	86946000	10	1.76107	0.000946565	-2.09139	-2.37076	sp|P63208|SKP1_HUMAN	sp|P63208|SKP1_HUMAN	770
>sp|P33176|KINH_HUMAN Kinesin-1 heavy chain OS=Homo sapiens OX=9606 GN=KIF5B PE=1 SV=1	0	0	0	0	25.0891	24.5173	25.246	24.9508	+	11	11	11	14.2	14.2	14.2	109.68	0	35.091	107470000	18	2.0263	0	-2.08287	-2.31466	sp|P33176|KINH_HUMAN;sp|O60282|KIF5C_HUMAN;sp|Q12840|KIF5A_HUMAN	sp|P33176|KINH_HUMAN	518
>sp|P30153|2AAA_HUMAN Serine/threonine-protein phosphatase 2A 65 kDa regulatory subunit A alpha isoform OS=Homo sapiens OX=9606 GN=PPP2R1A PE=1 SV=4	0	0	0	0	24.6859	24.6957	24.9185	24.7667	+	4	4	4	7.1	7.1	7.1	65.308	0	13.418	98648000	10	3.729	0	-2.06694	-3.2743	sp|P30153|2AAA_HUMAN	sp|P30153|2AAA_HUMAN	500
>sp|Q9BTE3|MCMBP_HUMAN Mini-chromosome mainte0ce complex-binding protein OS=Homo sapiens OX=9606 GN=MCMBP PE=1 SV=2	0	0	0	0	25.1047	24.9778	25.1036	25.062	+	6	6	6	12	12	12	72.979	0	19.892	113120000	14	0.999046	0.0112329	-2.04486	-1.69754	sp|Q9BTE3|MCMBP_HUMAN	sp|Q9BTE3|MCMBP_HUMAN	1363
>sp|P25789|PSA4_HUMAN Proteasome subunit alpha type-4 OS=Homo sapiens OX=9606 GN=PSMA4 PE=1 SV=1	0	0	0	0	25.3648	24.5807	25.2752	25.0736	+	7	7	7	29.9	29.9	29.9	29.483	0	24.371	131330000	16	1.5801	0.00221935	-2.01821	-2.00162	sp|P25789|PSA4_HUMAN	sp|P25789|PSA4_HUMAN	465
>sp|Q9UQE7|SMC3_HUMAN Structural mainte0ce of chromosomes protein 3 OS=Homo sapiens OX=9606 GN=SMC3 PE=1 SV=2	0	0	0	0	25.7437	25.3847	25.4574	25.5286	+	10	10	10	9.4	9.4	9.4	141.54	0	34.308	157830000	16	1.71295	0.00238889	-1.97207	-2.31492	sp|Q9UQE7|SMC3_HUMAN	sp|Q9UQE7|SMC3_HUMAN	1579
>sp|P11802|CDK4_HUMAN Cyclin-dependent kinase 4 OS=Homo sapiens OX=9606 GN=CDK4 PE=1 SV=2	0	0	0	0	24.7834	24.5516	25.028	24.7877	+	4	3	3	15.8	13.2	13.2	33.729	0	8.6221	98981000	8	2.27283	0	-1.91939	-2.46252	sp|P11802|CDK4_HUMAN	sp|P11802|CDK4_HUMAN	367
>sp|O43865|SAHH2_HUMAN S-adenosylhomocysteine hydrolase-like protein 1 OS=Homo sapiens OX=9606 GN=AHCYL1 PE=1 SV=2;>sp|Q96HN2|SAHH3_HUMAN Adenosylhomocysteinase 3 OS=Homo sapiens OX=9606 GN=AHCYL2 PE=1 SV=1	0	0	0	0	25.0965	25.1047	25.1787	25.1266	+	8	8	8	17.2	17.2	17.2	58.951	0	17.455	125380000	13	2.8362	0	-1.86598	-3.11314	sp|O43865|SAHH2_HUMAN;sp|Q96HN2|SAHH3_HUMAN	sp|O43865|SAHH2_HUMAN;sp|Q96HN2|SAHH3_HUMAN	176
>sp|Q15008|PSMD6_HUMAN 26S proteasome non-ATPase regulatory subunit 6 OS=Homo sapiens OX=9606 GN=PSMD6 PE=1 SV=1	0	0	0	0	25.5601	24.6122	25.5197	25.2307	+	6	6	6	16.5	16.5	16.5	45.531	0	26.581	131770000	11	1.34515	0.00462366	-1.83142	-1.68596	sp|Q15008|PSMD6_HUMAN	sp|Q15008|PSMD6_HUMAN	959
>sp|Q99496|RING2_HUMAN E3 ubiquitin-protein ligase RING2 OS=Homo sapiens OX=9606 GN=RNF2 PE=1 SV=1	0	0	0	0	24.9791	24.5551	24.7717	24.7686	+	5	5	5	18.2	18.2	18.2	37.655	0	29.139	101280000	12	1.31403	0.00447917	-1.81774	-1.87582	sp|Q99496|RING2_HUMAN;sp|Q06587|RING1_HUMAN	sp|Q99496|RING2_HUMAN	1320
>sp|Q16555|DPYL2_HUMAN Dihydropyrimidinase-related protein 2 OS=Homo sapiens OX=9606 GN=DPYSL2 PE=1 SV=1	0	0	0	0	23.796	23.7135	23.7666	23.7587	+	4	4	4	10	10	10	62.293	0	13.221	44820000	8	1.73507	0.00219108	-1.81732	-2.40314	sp|Q16555|DPYL2_HUMAN	sp|Q16555|DPYL2_HUMAN	1009
>sp|P78406|RAE1L_HUMAN mRNA export factor OS=Homo sapiens OX=9606 GN=RAE1 PE=1 SV=1	0	0	0	0	23.6342	23.865	23.8679	23.789	+	5	5	5	17.9	17.9	17.9	40.968	0	13.849	53841000	15	1.90156	0.00230872	-1.72096	-2.28662	sp|P78406|RAE1L_HUMAN	sp|P78406|RAE1L_HUMAN	790
>sp|P22314|UBA1_HUMAN Ubiquitin-like modifier-activating enzyme 1 OS=Homo sapiens OX=9606 GN=UBA1 PE=1 SV=3	0	0	0	0	25.1481	24.6623	25.3589	25.0564	+	9	9	9	11.2	11.2	11.2	117.85	0	38.497	125160000	17	2.25145	0.00103333	-1.70813	-2.34115	sp|P22314|UBA1_HUMAN	sp|P22314|UBA1_HUMAN	438
>sp|O43707|ACTN4_HUMAN Alpha-actinin-4 OS=Homo sapiens OX=9606 GN=ACTN4 PE=1 SV=2	0	0	0	0	24.5387	24.9192	24.9181	24.792	+	12	12	8	18.4	18.4	13.1	104.85	0	32.413	99421000	19	3.02459	0	-1.65693	-2.40902	sp|O43707|ACTN4_HUMAN;sp|P35609|ACTN2_HUMAN	sp|O43707|ACTN4_HUMAN	166
>sp|O75150|BRE1B_HUMAN E3 ubiquitin-protein ligase BRE1B OS=Homo sapiens OX=9606 GN=RNF40 PE=1 SV=5	0	0	0	0	23.7219	24.3932	24.369	24.1614	+	11	11	11	12.7	12.7	12.7	113.68	0	22.235	53544000	15	1.51231	0.00408696	-1.64618	-1.74528	sp|O75150|BRE1B_HUMAN	sp|O75150|BRE1B_HUMAN	196
>sp|Q8WUM4|PDC6I_HUMAN Programmed cell death 6-interacting protein OS=Homo sapiens OX=9606 GN=PDCD6IP PE=1 SV=1	0	0	0	0	24.7019	24.0718	24.2442	24.3393	+	7	7	7	10.3	10.3	10.3	96.022	0	15.764	60150000	11	2.40017	0.00105085	-1.63551	-2.28438	sp|Q8WUM4|PDC6I_HUMAN	sp|Q8WUM4|PDC6I_HUMAN	1211
>sp|Q9Y5B9|SP16H_HUMAN FACT complex subunit SPT16 OS=Homo sapiens OX=9606 GN=SUPT16H PE=1 SV=1	0	0	0	0	25.5109	25.1464	24.606	25.0878	+	4	4	4	3	3	3	119.91	0	24.702	115330000	11	1.2017	0.00986175	-1.59816	-1.51108	sp|Q9Y5B9|SP16H_HUMAN	sp|Q9Y5B9|SP16H_HUMAN	1625
>sp|P31040|SDHA_HUMAN Succinate dehydrogenase [ubiquinone] flavoprotein subunit, mitochondrial OS=Homo sapiens OX=9606 GN=SDHA PE=1 SV=2	0	0	0	0	24.6586	24.2866	24.2449	24.3967	+	4	4	4	8.7	8.7	8.7	72.691	0	18.692	68701000	8	0.919925	0.0211648	-1.52524	-1.36848	sp|P31040|SDHA_HUMAN	sp|P31040|SDHA_HUMAN	507
>sp|P49006|MRP_HUMAN MARCKS-related protein OS=Homo sapiens OX=9606 GN=MARCKSL1 PE=1 SV=2	0	0	0	0	25.1574	24.1612	24.1904	24.503	+	3	3	3	15.9	15.9	15.9	19.529	0	32.007	79244000	10	1.36166	0.00742029	-1.51501	-1.49632	sp|P49006|MRP_HUMAN	sp|P49006|MRP_HUMAN	601
>sp|Q15369|ELOC_HUMAN Elongin-C OS=Homo sapiens OX=9606 GN=ELOC PE=1 SV=1	0	0	0	0	24.5054	24.5931	24.7961	24.6315	+	3	3	3	33	33	33	12.473	0	13.706	82715000	8	1.24479	0.0111818	-1.47473	-1.64202	sp|Q15369|ELOC_HUMAN	sp|Q15369|ELOC_HUMAN	983
>sp|O75717|WDHD1_HUMAN WD repeat and HMG-box DNA-binding protein 1 OS=Homo sapiens OX=9606 GN=WDHD1 PE=1 SV=1	0	0	0	0	23.7041	23.7371	22.9772	23.4728	+	5	5	5	5.1	5.1	5.1	125.97	0	27.285	35040000	9	1.81875	0.00457447	-1.32875	-1.63027	sp|O75717|WDHD1_HUMAN	sp|O75717|WDHD1_HUMAN	219
>sp|P30044|PRDX5_HUMAN Peroxiredoxin-5, mitochondrial OS=Homo sapiens OX=9606 GN=PRDX5 PE=1 SV=4	0	0	0	0	23.9773	23.7046	24.2538	23.9786	+	3	3	3	12.1	12.1	12.1	22.086	0	8.4053	51543000	8	2.44068	0.00216352	-1.3215	-1.84941	sp|P30044|PRDX5_HUMAN	sp|P30044|PRDX5_HUMAN	495
>sp|O14929|HAT1_HUMAN Histone acetyltransferase type B catalytic subunit OS=Homo sapiens OX=9606 GN=HAT1 PE=1 SV=1	0	0	0	0	24.1518	24.0947	24.4757	24.2407	+	5	5	5	13.6	13.6	13.6	49.512	0	11.737	66302000	6	1.2182	0.0193016	-1.15074	-1.35047	sp|O14929|HAT1_HUMAN	sp|O14929|HAT1_HUMAN	130
>sp|P54136|SYRC_HUMAN Arginine--tRNA ligase, cytoplasmic OS=Homo sapiens OX=9606 GN=RARS PE=1 SV=2	0	0	0	0	23.9729	23.8998	24.3522	24.075	+	5	5	5	8.8	8.8	8.8	75.378	0	11.077	68683000	11	1.22493	0.020298	-1.12949	-1.31426	sp|P54136|SYRC_HUMAN	sp|P54136|SYRC_HUMAN	665
>sp|Q4VCS5|AMOT_HUMAN Angiomotin OS=Homo sapiens OX=9606 GN=AMOT PE=1 SV=1	0	0	0	0	24.301	24.0158	24.0765	24.1311	+	9	9	9	9	9	9	118.08	0	19.263	67337000	16	2.94636	0.00445596	-0.984499	-1.59688	sp|Q4VCS5|AMOT_HUMAN	sp|Q4VCS5|AMOT_HUMAN	1035
>sp|P21266|GSTM3_HUMAN Glutathione S-transferase Mu 3 OS=Homo sapiens OX=9606 GN=GSTM3 PE=1 SV=3;>sp|P46439|GSTM5_HUMAN Glutathione S-transferase Mu 5 OS=Homo sapiens OX=9606 GN=GSTM5 PE=1 SV=3;>sp|P28161|GSTM2_HUMAN Glutathione S-transferase Mu 2 OS=Homo	0	0	0	0	24.4362	23.7345	24.0683	24.0797	+	2	2	2	9.3	9.3	9.3	26.559	0	9.269	56975000	6	1.32657	0.0318577	-0.937713	-1.13741	sp|P21266|GSTM3_HUMAN;sp|P46439|GSTM5_HUMAN;sp|P28161|GSTM2_HUMAN	sp|P21266|GSTM3_HUMAN;sp|P46439|GSTM5_HUMAN;sp|P28161|GSTM2_HUMAN	430

## Sheet: actin-associated 
T: Fasta headers	LFQ intensity CTRL/FLAG only1	LFQ intensity CTRL/FLAG only2	LFQ intensity CTRL/FLAG only3		LFQ intensity FLAG-YARSWT1	LFQ intensity FLAG-YARSWT2	LFQ intensity FLAG-YARSWT3		C: Welch's T-test Significant CTRL/FLAG only_WT YARS	N: Peptides	N: Razor + unique peptides	N: Unique peptides	N: Sequence coverage [%]	N: Unique + razor sequence coverage [%]	N: Unique sequence coverage [%]	N: Mol. weight [kDa]	N: Q-value	N: Score	N: Intensity	N: MS/MS Count	N: -Log Welch's T-test p-value CTRL/FLAG only_WT YARS	N: Welch's T-test q-value CTRL/FLAG only_WT YARS	N: Welch's T-test Difference CTRL/FLAG only_WT YARS	N: Welch's T-test Test statistic CTRL/FLAG only_WT YARS	T: Protein IDs	T: Majority protein IDs	T: id
>sp|P47756|CAPZB_HUMAN F-actin-capping protein subunit beta OS=Homo sapiens OX=9606 GN=CAPZB PE=1 SV=4	0	0	0	0	25.6536	25.8994	25.6506	25.7345	+	6	6	6	25.6	25.6	25.6	31.35	0	32.171	189250000	16	3.35683	0	-3.49204	-5.06464	sp|P47756|CAPZB_HUMAN	sp|P47756|CAPZB_HUMAN	591
>sp|Q16643|DREB_HUMAN Drebrin OS=Homo sapiens OX=9606 GN=DBN1 PE=1 SV=4	0	0	0	0	26.7482	26.6951	26.7927	26.7453	+	13	13	13	28.2	28.2	28.2	71.428	0	75.967	351590000	24	3.99199	0	-3.08474	-5.34902	sp|Q16643|DREB_HUMAN	sp|Q16643|DREB_HUMAN	1016
>sp|P13797|PLST_HUMAN Plastin-3 OS=Homo sapiens OX=9606 GN=PLS3 PE=1 SV=4	0	0	0	0	25.4323	25.7503	25.7154	25.6327	+	6	6	6	15.2	15.2	15.2	70.81	0	45.038	153590000	12	4.3511	0	-2.66098	-4.21788	sp|P13797|PLST_HUMAN;sp|Q14651|PLSI_HUMAN	sp|P13797|PLST_HUMAN	382
>sp|O75369|FLNB_HUMAN Filamin-B OS=Homo sapiens OX=9606 GN=FLNB PE=1 SV=2	0	0	0	0	25.0754	25.1789	25.4276	25.2273	+	22	17	17	9.2	7.8	7.8	278.16	0	23.743	121660000	22	1.48278	0.00226316	-2.3215	-2.37325	sp|O75369|FLNB_HUMAN	sp|O75369|FLNB_HUMAN	203
>sp|O43707|ACTN4_HUMAN Alpha-actinin-4 OS=Homo sapiens OX=9606 GN=ACTN4 PE=1 SV=2	0	0	0	0	24.5387	24.9192	24.9181	24.792	+	12	12	8	18.4	18.4	13.1	104.85	0	32.413	99421000	19	3.02459	0	-1.65693	-2.40902	sp|O43707|ACTN4_HUMAN;sp|P35609|ACTN2_HUMAN	sp|O43707|ACTN4_HUMAN	166
>sp|P68133|ACTS_HUMAN Actin, alpha skeletal muscle OS=Homo sapiens OX=9606 GN=ACTA1 PE=1 SV=1;>sp|P68032|ACTC_HUMAN Actin, alpha cardiac muscle 1 OS=Homo sapiens OX=9606 GN=ACTC1 PE=1 SV=1;>sp|P62736|ACTA_HUMAN Actin, aortic smooth muscle OS=Homo sapiens O	0	27.078	26.2888	17.7889	28.2749	28.0394	28.3916	28.2353	+	20	5	5	42.4	16.4	16.4	42.051	0	55.226	1414800000	21	0.794088	0.0152759	-2.83383	-1.56901	sp|P68133|ACTS_HUMAN;sp|P68032|ACTC_HUMAN;sp|P62736|ACTA_HUMAN;sp|P63267|ACTH_HUMAN	sp|P68133|ACTS_HUMAN;sp|P68032|ACTC_HUMAN;sp|P62736|ACTA_HUMAN;sp|P63267|ACTH_HUMAN	778
>sp|P06753|TPM3_HUMAN Tropomyosin alpha-3 chain OS=Homo sapiens OX=9606 GN=TPM3 PE=1 SV=2	24.4942	25.6013	25.4844	25.1933	26.4116	27.0818	26.7312	26.7415	+	13	5	5	38.9	19.6	19.6	32.95	0	55.675	439290000	19	1.5413	0.00464865	-1.54821	-1.71837	sp|P06753|TPM3_HUMAN	sp|P06753|TPM3_HUMAN	314
>sp|P52907|CAZA1_HUMAN F-actin-capping protein subunit alpha-1 OS=Homo sapiens OX=9606 GN=CAPZA1 PE=1 SV=3	25.6795	25.6302	25.3985	25.5694	27.0189	26.3637	26.8755	26.7527	+	8	8	6	32.9	32.9	26.9	32.922	0	61.556	513800000	28	1.81333	0.00686829	-1.18329	-1.65051	sp|P52907|CAZA1_HUMAN	sp|P52907|CAZA1_HUMAN	655
>sp|P23528|COF1_HUMAN Cofilin-1 OS=Homo sapiens OX=9606 GN=CFL1 PE=1 SV=3	25.1342	26.4951	25.6557	25.7617	29.9772	28.5993	29.3245	29.3003	+	14	14	14	54.8	54.8	54.8	18.502	0	147.91	2610400000	50	2.48878	0	-3.53866	-3.33298	sp|P23528|COF1_HUMAN;sp|Q9Y281|COF2_HUMAN	sp|P23528|COF1_HUMAN	450
>sp|P67936|TPM4_HUMAN Tropomyosin alpha-4 chain OS=Homo sapiens OX=9606 GN=TPM4 PE=1 SV=3	26.4257	26.6691	26.1032	26.3993	28.2647	28.5149	28.6646	28.4814	+	14	14	5	49.6	49.6	19.8	28.521	0	121.98	1396300000	58	3.08677	0	-2.0821	-2.96942	sp|P67936|TPM4_HUMAN	sp|P67936|TPM4_HUMAN	777
>sp|P60660|MYL6_HUMAN Myosin light polypeptide 6 OS=Homo sapiens OX=9606 GN=MYL6 PE=1 SV=2	26.9825	26.6623	26.9361	26.8603	27.7627	27.898	27.8491	27.8366	+	8	8	8	51	51	51	16.93	0	69.97	1100300000	46	2.32011	0.00950943	-0.976331	-1.60731	sp|P60660|MYL6_HUMAN;sp|P14649|MYL6B_HUMAN	sp|P60660|MYL6_HUMAN	687
>sp|Q13464|ROCK1_HUMAN Rho-associated protein kinase 1 OS=Homo sapiens OX=9606 GN=ROCK1 PE=1 SV=1	27.3811	26.9751	27.1207	27.159	28.3954	28.1345	28.2878	28.2726	+	58	58	54	43.7	43.7	41.2	158.17	0	256.32	1474600000	153	2.57427	0.00417778	-1.11359	-1.73773	sp|Q13464|ROCK1_HUMAN	sp|Q13464|ROCK1_HUMAN	896
>sp|P21333|FLNA_HUMAN Filamin-A OS=Homo sapiens OX=9606 GN=FLNA PE=1 SV=4	27.3628	28.9191	27.7193	28.0004	30.469	30.4803	30.6953	30.5482	+	83	83	76	38.6	38.6	35.9	280.74	0	323.31	5769300000	287	1.52354	0.000911765	-2.54779	-2.60925	sp|P21333|FLNA_HUMAN	sp|P21333|FLNA_HUMAN	431
>sp|P60709|ACTB_HUMAN Actin, cytoplasmic 1 OS=Homo sapiens OX=9606 GN=ACTB PE=1 SV=1;>sp|P63261|ACTG_HUMAN Actin, cytoplasmic 2 OS=Homo sapiens OX=9606 GN=ACTG1 PE=1 SV=1	29.8718	30.5693	30.1487	30.1966	31.5039	31.6548	31.4865	31.5484	+	24	24	9	45.6	45.6	22.4	41.736	0	198.23	12491000000	178	1.77903	0.00459893	-1.35181	-1.90477	sp|P60709|ACTB_HUMAN;sp|P63261|ACTG_HUMAN;sp|Q6S8J3|POTEE_HUMAN;sp|A5A3E0|POTEF_HUMAN;sp|P0CG38|POTEI_HUMAN;sp|P0CG39|POTEJ_HUMAN;sp|Q562R1|ACTBL_HUMAN;sp|Q9BYX7|ACTBM_HUMAN	sp|P60709|ACTB_HUMAN;sp|P63261|ACTG_HUMAN	688
>sp|P68104|EF1A1_HUMAN Elongation factor 1-alpha 1 OS=Homo sapiens OX=9606 GN=EEF1A1 PE=1 SV=1;>sp|Q5VTE0|EF1A3_HUMAN Putative elongation factor 1-alpha-like 3 OS=Homo sapiens OX=9606 GN=EEF1A1P5 PE=5 SV=1;>sp|Q05639|EF1A2_HUMAN Elongation factor 1-alpha 2	27.5995	28.9563	27.495	28.0169	30.8285	31.3032	30.9113	31.0143	+	19	19	19	39.8	39.8	39.8	50.14	0	129.09	7437100000	96	1.77513	0	-2.99739	-3.01879	sp|P68104|EF1A1_HUMAN;sp|Q5VTE0|EF1A3_HUMAN;sp|Q05639|EF1A2_HUMAN	sp|P68104|EF1A1_HUMAN;sp|Q5VTE0|EF1A3_HUMAN;sp|Q05639|EF1A2_HUMAN	779
>sp|P13639|EF2_HUMAN Elongation factor 2 OS=Homo sapiens OX=9606 GN=EEF2 PE=1 SV=4	28.1411	28.1088	28.203	28.151	30.7502	30.8945	30.6803	30.775	+	50	50	48	44.2	44.2	43	95.337	0	282.27	6541200000	193	4.0891	0	-2.62405	-4.61273	sp|P13639|EF2_HUMAN	sp|P13639|EF2_HUMAN	380
