# Supplementary material for: Tyrosyl-tRNA synthetase has a noncanonical function in actin bundling
Source: Nat Commun. 2023 Mar 8;14:999. doi: 10.1038/s41467-023-35908-3 (PMC9995517; doi:10.1038/s41467-023-35908-3)
Supplement: Supplementary file 9 — Source Data [file 41467_2023_35908_MOESM9_ESM.xlsx]

## Sheet: Overview
Source data - table of contents
	Figure 1. A genetic screen in Drosophila identified actin cytoskeleton-related YARS1CMT interactors.
		no source data
	Figure 2. YARS1 binds to F-actin and organizes actin filaments in vitro.
		a - gels	b - table	c - gels	d - table	e - table	g - table
	Figure 3. Actin cytoskeleton organization is perturbed in YARS1CMT fibroblasts.
		b - table	c - table	d - table
	Figure 4. CMT-causing YARS1 mutations disrupt cell migration, protrusion dynamics and neurite outgrowth in SH-SY5Y cells.
		b - 2 tables		e - 3 tables		g - 4 table
	Figure 5. Characterization of YARS1CMT-induced defects at the Drosophila larval NMJ by genetic modulation of the actin bundling protein Fimbrin.
		b - table	d - table
	Figure 6. Fimbrin alters neuronal phenotypes in the giant fibers in YARS1 and GARS1 neuropathy Drosophila models.
		b - table	d - table
	Supplementary data 1 EPs lines tested in the fly eye - separate file available
	Supplementary data 2 FLAG-YARS1WT mass-spectrometry - - separate file available
			Supplementary Figure 1. Retinal degeneration screen in YARS1CMT Drosophila.
				c - table	e - table
			Supplementary Figure 2. Molecular characterization of Fimbrin alleles.
				b - table	c - table	c - gels
			Supplementary Figure 3. Protein sequence alignment of the Drosophila Fimbrin and the three human orthologues PLS3, PLS2 and PLS1.
				none
			Supplementary Figure 4. YARS1WT interactors identified via FLAG-based immunoprecipitation in mammalian cells.
				b - table	d - gels	e - gels
			Supplementary Figure 5. In vitro assessment of protein-protein interactions.
				a - gel	b - gel	c - gel	d - gel	e - table	g - table	h - table	i - gels	J - table
			Supplementary Figure 6. Supplementary Figure 6. Visualization of YARS1WT-eGFP and LifeAct-labeled F-actin in HeLa cells.
				none
			Supplementary Figure 7. Assessment of YARS1 expression levels in SH-SY5Y stably expressing YARS transgenes.
			a - gels	b - table	c - table
			Supplementary Figure 8. Quantitative analysis of the actin cytoskeleton at the larval NMJ.
				c - table
			Supplementary Figure 9. Assessment of the presynaptic localization of YARS1 and Fimbrin/Plastin and their effects on synaptic function at the Drosophila larval NMJs.
				d - table
			Supplementary Figure 10. Assessment of the function and morphology of the giant fibers in a FimEP adult flies.
				b - table
			Supplementary Figure 11. Co-localization of YARS1 with synaptic markers at the NMJs.
				none

## Sheet: Fig. 2
Figure 2. YARS binds to F-actin and organizes actin filaments in vitro.
	a - gels	b - table	c - gels	d - table	e - table	g - table
	a Coomassie stained gels of supernatant (S) and pellet (P) fractions from high-speed pelleting (see schematic) of 0.5 µM YARS1WT or YARS1E196K upon increasing F-actin concentrations
	b Graphical representation of the YARS fraction in the pellet obtained in 3 independent experiments, fitted into Michaelis-Menten nonlinear curve
	[actin]	YARS_Wt			YARS_E196K
	0	0	0	0	0	0	0
	0.5	0.153298	0.121297	0.24079	0.130983	0.190178	0.186401
	1	0.218955	0.246512	0.353089	0.194504	0.26576	0.240801
	2	0.271872	0.307737	0.377271	0.248104	0.307055	0.293336
	4	0.315698	0.356823	0.350377	0.264736	0.358694	0.333308
	8	0.380255	0.45066	0.426123	0.366587	0.351734	0.352168
	10	0.449157	0.390872	0.429878	0.394049	0.436264	0.426394
	c F-actin bundling capacity of YARS1 proteins tested upon low-speed pelleting (see schematic) of increasing concentrations of YARS1 and preassembled 2µM F-actin
	d Fraction of bundled F-actin in the pellets from 5 independent experiments
	[YARS]	Actin in YARS_Wt					Actin in YARS_E196K
		Exp 1	Exp 2	Exp 3	Exp 4	Exp 5	Exp 1	Exp 2	Exp 3	Exp 4	Exp 5
	0	0.202941	0.047339	0.038159	0.275197	0.114737	0.046965	0.013971	0.339109	0.030699	0.068068
	0.25	0.169521	0.05288	0.053517	0.099666	0.06442	0.07407	0.029144	0.178607	0.001551	0.018342
	0.5	0.185885	0.104868	0.013781	0.048885	0.013017	0.151156	0.046662	0.363372	0.22319	0.023314
	1	0.208751	0.013898	0.021693	0.056412	0.012169	0.866031	0.02603	0.221428	0.979514	0.028991
	2	0.37091	0.014238	0.249224	0.021734	0.0072	0.546216	0.747314	0.089738	0.988958	0.985175
	4	0.127385	0.757412	0.975207	0.080194	0.969635	0.866117	0.756152	0.696321	0.975635	0.986157
	e Fraction of YARS in the pellets from 5 independent experiments
	[YARS]	YARS in YARS_Wt					YARS in YARS_E196K
		Exp 1	Exp 2	Exp 3	Exp 4	Exp 5	Exp 1	Exp 2	Exp 3	Exp 4	Exp 5
	0	0	0	0	0	0	0	0	0	0	0
	0.25	0.081196	0.056867	0.09677	0.152888	0.016906	0.061734	0.040173	0.388672	0.035129	0.073262
	0.5	0.064648	0.070455	0.040364	0.112651	0.011548	0.060476	0.019031	0.23231	0.04693	0.044792
	1	0.059419	0.012977	0.022652	0.116031	0.012173	0.149624	0.018984	0.144199	0.106947	0.054822
	2	0.136713	0.014069	0.101684	0.165721	0.034297	0.136438	0.203105	0.096896	0.162567	0.199897
	4	0.130525	0.17588	0.21243	0.104733	0.20578	0.336815	0.204734	0.176503	0.195849	0.217787
	g The fold change of mean gray value of OG-actin in control and upon flow-in of 0.5 µM YARS
	Time (min)	CTRL 0.5μM			YARS_Wt 0.5 μM			YARS_E196K 0.5 μM
	0	1	1	1	1	1	1	1	1	1
	1	1.01231	0.892709	0.879012	1.14875	1.24156	1.17525	1.12071	1.05267	1.1176
	2	1.01508	0.899834	0.924726	1.13452	1.18992	1.22779	1.06941	1.05789	1.11719
	3	0.930911	0.826833	0.889269	1.18527	1.2631	1.26758	1.12875	1.14946	1.26825
	4	0.964055	0.83842	0.847821	1.15264	1.22223	1.2547	1.15421	1.17969	1.25288
	5	0.976488	0.851083	0.879902	1.10181	1.1618	1.11897	1.4817	1.3551	1.44196
	6	0.889664	0.810055	0.822728	1.094	1.25234	1.19478	1.52404	1.58378	1.5424
	7	0.891339	0.783447	0.829493	1.10636	1.27119	1.25937	1.49382	1.65437	1.60225
	8	0.871355	0.73587	0.820554	1.12444	1.34315	1.25043	1.42048	1.61431	1.76997
	9	0.820759	0.699029	0.817231	1.06107	1.29829	1.32084	1.49599	1.67725	1.88262
	10	0.775371	0.693234	0.726279	1.10411	1.20362	1.3885	1.59677	1.75796	1.78575
	11	0.77461	1.01372	1.02954	1.13443	1.30872	1.42102	1.53469	1.83544	1.93307
	12	0.784201	0.680988	0.727916	1.13455	1.22972	1.44235	1.6167	1.85117	1.95141
	13	0.788629	0.693426	0.719137	1.14061	1.27419	1.54077	1.73203	1.91579	2.0257
	14	0.820817	0.70352	0.715333	1.20936	1.29634	1.45094	1.81567	1.89495	2.16903
	15	0.783453	0.682604	0.78417	1.22143	1.33241	1.55397	1.82475	1.88514	2.28671

## Sheet: Fig. 3
Figure 3. Actin cytoskeleton organization is perturbed in YARSCMT fibroblasts.
	b - table	c - table	d - table
	b Quantification of the Phalloidin fluorescence intensity
	YARS_Wt_whole	YARS_E196K_whole	YARS_Wt_peri	YARS_E196K_peri	YARS_Wt_inner	YARS_E196K_inner
	21814530	17990250	8346979	7599808	13467551	10390442
	12484994	16675653	5259274	6916721	7225720	9758932
	14453626	19015919	5329640	9061525	9123986	9954394
	17278501	19015511	7210036	7731013	10068465	11284498
	23927791	20629422	9254192	8091735	14673599	12537687
	22644142	13612726	8816867	6413581	13827275	7199145
	23514657	15426969	9384210	6670887	14130447	8756082
	14523527	17756913	5644224	7755932	8879303	10000981
	20553698	20687223	7216676	7790179	13337022	12897044
	21963910	14665312	8530311	5980557	13433599	8684755
	13767303	17035636	5427547	6596741	8339756	10438895
	24238938	31685726	9074987	11044282	15163951	20641444
	22136694	10556645	7876240	4166190	14260454	6390455
	23652760	20927558	8885740	7181953	14767020	13745605
	20824180	21612949	8557594	7667284	12266586	13945665
	21324434	19487923	8834082	7740620	12490352	11747303
	15795553	18499876	6542588	7975779	9252965	10524097
	19448944		6902621		12546323
	17074044		7899085		9174959
	22583249		8277329		14305920
	18299914		7690970		10608944
	15843741		5764300		10079441
	21634797		8068573		13566224
	19276975		8004463		11272512
	21837083		7795936		14041147
	c coefficient of variation (CoV) of the F-actin signal
	YARS_Wt_whole	YARS_E196K_whole	YARS_Wt_peri	YARS_E196K_peri	YARS_Wt_inner	YARS_E196K_inner
	0.443861	0.437425	0.48541	0.532236	0.411236	0.327453
	0.36896	0.426875	0.453524	0.549871	0.285853	0.270738
	0.371237	0.541007	0.473739	0.52583	0.295777	0.452488
	0.388549	0.424694	0.481721	0.505354	0.265906	0.343708
	0.323771	0.44122	0.388141	0.478045	0.276419	0.383097
	0.316368	0.503604	0.368765	0.492911	0.263318	0.417966
	0.333489	0.543646	0.398334	0.61738	0.269748	0.369349
	0.421011	0.461494	0.43971	0.561403	0.405533	0.332541
	0.419601	0.44359	0.525299	0.53791	0.351007	0.373721
	0.36974	0.493911	0.393856	0.575159	0.332674	0.414075
	0.374629	0.430389	0.450566	0.51398	0.298552	0.342574
	0.457546	0.396002	0.524742	0.475943	0.362793	0.346938
	0.342214	0.387315	0.393771	0.43105	0.303133	0.307659
	0.474494	0.409212	0.48272	0.440302	0.460773	0.38735
	0.487427	0.40886	0.503452	0.518934	0.457212	0.333485
	0.385274	0.434018	0.467272	0.542597	0.297531	0.279088
	0.365592	0.485311	0.444561	0.545819	0.237626	0.338817
	0.442469		0.493105		0.384681
	0.466613		0.475971		0.347756
	0.359277		0.430484		0.299536
	0.391246		0.468816		0.295117
	0.405507		0.436348		0.386184
	0.310731		0.382855		0.235657
	0.335092		0.366675		0.262347
	0.406298		0.499692		0.318209
	d Frequency of actin-related phenotypes in control and CMT fibroblasts
	Stress fibers	Some	Prominent		Speckles	None	Some	Prominent		Actin-rich apices number	0	1	2	3
	YARS_WT	20	80		YARS_WT	16	64	20		YARS_WT	16	20	56	8
	CMT E196K	75	25		CMT E196K	0	55	45		CMT E196K	9	24	38	29

## Sheet: Fig. 4
Fig. 4. CMT-causing YARS1 mutations disrupt cell migration, protrusion dynamics and neurite outgrowth in SH-SY5Y cells.
	b - 2 tables		e - 3 tables		g - 4 table
	b Relative wound density																	b Relative wound density at 24 h and 48 h
																			YARS1WT					YARS1E196K					YARS1G41R
		YARS1WT					YARS1E196K					YARS1G41R							Exp1	Exp2	Exp3	Exp4	Exp5	Exp1	Exp2	Exp3	Exp4	Exp5	Exp1	Exp2	Exp3	Exp4	Exp5
	Time (h)	Exp1	Exp2	Exp3	Exp4	Exp5	Exp1	Exp2	Exp3	Exp4	Exp5	Exp1	Exp2	Exp3	Exp4	Exp5		24 h	45.621	54.4574	52.889	60.275	56.0269	40.5775	42.377	42.378	42.2624	45.5862	29.6252	49.7152	38.5333	40.716	46.1203
	0	1.19042	0.609972	0.887995	0	0	1.27612	1.13536	1.15776	0	0	1.90423	0.84976	1.02262	0	0		48 h	81.8932	95.4286	91.372	87.9903	90.552	73.5704	83.0607	78.4485	75.473	81.2552	66.2532	95.5918	78.2825	70.6768	83.8222
	2	7.76792	7.72675	5.38848	5.12347	8.17083	6.93493	7.48138	5.00422	6.27247	7.49573	6.61309	6.8854	5.00739	5.06502	7.37701
	4	12.1508	13.0818	11.3294	11.8252	16.7273	11.5633	10.7927	9.5645	14.1853	16.3825	9.97773	11.6686	8.73208	12.4407	16.2277
	6	15.6417	16.6363	16.1047	19.3271	21.0783	14.8726	13.4528	13.5297	18.0952	20.0569	12.1855	15.0209	11.6087	15.2392	21.1212
	8	18.7703	20.5175	20.6323	24.3194	24.4731	17.4554	15.7572	16.9172	19.2643	22.0791	13.9286	17.9117	14.8066	19.2505	23.8269
	10	21.5236	23.9414	24.5035	29.3186	28.5577	20.2088	18.6552	20.0759	23.4998	24.9776	15.6066	20.9757	17.4817	21.5877	26.2259
	12	24.9573	27.8335	28.1338	34.4464	32.4744	23.01	21.2663	23.183	25.7882	27.0906	17.339	24.9064	20.1687	24.773	29.3032
	14	27.7362	32.1133	31.8956	39.0275	35.8142	25.2821	24.6012	26.1497	27.5348	29.7488	18.804	28.6552	22.6503	27.241	31.4837
	16	31.246	36.4517	36.5592	44.522	40.5856	28.4906	27.4382	29.053	30.6726	33.0907	20.5025	32.6757	25.3353	29.2209	34.7607
	18	35.1345	40.7888	41.5377	47.973	44.9173	31.6465	31.2917	32.4106	33.0067	37.6479	22.5013	37.2249	28.2672	31.6898	37.3238
	20	38.6292	45.3638	45.6574	51.8915	49.144	34.7358	34.8955	35.8936	35.3263	40.0459	24.8337	41.4398	31.8	33.7032	41.0926
	22	42.1396	50.2148	49.3981	54.6289	52.3338	37.6082	38.8743	39.1242	40.3766	42.7079	27.0197	45.6969	35.3183	36.2162	43.5233
	24	45.621	54.4574	52.889	60.275	56.0269	40.5775	42.377	42.378	42.2624	45.5862	29.6252	49.7152	38.5333	40.716	46.1203
	26	49.2723	58.7049	56.642	61.8549	59.3949	43.7425	46.0093	45.5167	45.7015	47.4664	31.8674	54.1923	42.247	43.4415	48.6581
	28	53.0904	62.8865	59.7292		62.6231	46.8708	49.3424	48.9939		50.4927	34.9273	58.5257	45.1573		51.5683
	30	56.3358	67.1561	63.5259		67.0075	50.1584	53.2074	51.935		52.9741	37.9006	63.317	48.3786		54.8331
	32	59.5989	70.8153	67.0289		69.6307	53.1204	57.3633	54.9738		56.3824	40.5553	67.5473	51.553		58.2574
	34	63.045	75.1639	71.2181		72.7294	56.047	60.8733	58.493		59.7704	43.4488	71.464	55.0763		61.1611
	36	66.1718	78.7597	75.072	78.149	75.5961	59.1515	64.6427	61.5504	59.3391	63.0071	46.9215	75.7261	58.4794	57.7622	64.8952
	38	69.3118	82.3113	78.2449	79.664	80.0144	62.1363	67.9143	65.2181	62.1217	66.2412	50.2614	79.952	61.8682	59.0139	68.4444
	40	72.2684	85.459	81.376	81.5884	82.3816	64.8345	71.2442	68.1646	65.4581	69.1534	53.6255	83.792	65.291	63.4127	71.6058
	42	74.9223	88.4228	83.8702	83.3822	85.3414	67.2066	74.3464	71.0414	67.9827	72.2639	56.8041	87.2519	68.6238	64.1753	75.0118
	44	77.2331	91.298	86.23	84.2739	86.8198	69.7174	77.9546	73.1813	69.3413	75.3523	60.0333	90.748	71.5277	67.6532	77.7183
	46	79.6801	93.7604	88.8431	86.9735	89.2332	71.8051	80.1857	75.9652	73.7319	78.3192	63.1127	93.6157	74.7339	70.0867	81.0518
	48	81.8932	95.4286	91.372	87.9903	90.552	73.5704	83.0607	78.4485	75.473	81.2552	66.2532	95.5918	78.2825	70.6768	83.8222
	50	83.7321	96.7027	93.5712	89.6815	91.4333	75.1048	85.9051	81.0772	77.4207	83.2394	69.1746	97.2762	81.5839	75.7467	86.1379
	52	86.1473	98.0135	95.2684	90.9026	92.9241	76.6566	88.4336	83.5055	79.8088	85.4827	72.2512	98.4502	84.5156	77.2129	88.2831
	54	87.5319	98.5196		92.8484	92.7845	78.2698	90.4794		82.3798	87.5316	75.3122	99.2087		78.6664	89.4341
	56	89.2296	99.1513		93.7402	95.0177	80.0752	92.8739		83.3627	89.1594	78.3368	99.7942		81.0117	92.4374
	58	90.0611	99.4672		94.4825	95.9439	81.5038	94.2796		84.5976	90.5919	80.5954	99.8659		83.1752	93.1218
	60	91.5289	99.7379		95.2025	96.4693	82.7786	95.5619		87.5991	91.4166	83.4173	99.95		86.9965	94.7188
	62	92.4518	99.876		96.0308	97.4286	84.1473	96.4353		89.1467	92.8825	85.6548	99.988		87.9631	95.722
	64	93.2124	99.9815		96.6932	97.7398	85.4453	97.1928		90.6951	93.9168	87.5701	100		89.2986	96.8092
	66	94.0795	99.9864		97.1683	98.1339	86.6449	97.8964		91.5488	94.4695	89.4202	100		88.676	97.4148
	68	94.601	99.9874		97.4895	98.538	87.9079	98.2778		92.709	95.4123	90.837	99.9882		91.2809	98.0578
	70	95.2827			98.3306	98.5162	88.7214			94.3171	95.9241	92.4282			92.6317	98.3881
	72	95.7338			97.7805	98.9531	89.5963			95.2907	96.5347	93.8526			94.458	98.7928
	74	96.3407			98.7998	98.5177	90.5266			95.6411	96.6499	94.7305			93.6368	98.9705
							91.5877			96.6168		95.6997			94.6805
							92.2409			96.857		96.2224			96.2558
							92.9187			97.5734		96.9663			97.1283
							93.559			97.6132		97.5824			96.701
		e Protrusion metrics					g Primary neurite length				g Secondary neurite length				g % Secondary neurite presence
	Genotype	Distance (µm)	Persistance (s)	Rate (µm/min)			YARS1WT	YARS1E196K	YARS1G41R		YARS1WT	YARS1E196K	YARS1G41R		YARS1WT	YARS1E196K	YARS1G41R			g Neurite area/soma area
	YarsWT	1.39998	8.99977	9.33341			20.9186	30.8581	75.9017		17.7485	14.5815	9.60985		4.91803	3.7037	3.19149		Yars-WT	0.058837
	YarsWT	1.40004	8.00027	10.4999			21.2392	0.645	9.60276		25.5517	9.17319	9.60276		8.57143	3.27869	4.54545		Yars-WT	0.0349186
	YarsWT	1.4	11.9999	7.00007			10.34	49.6631	51.7142		108.121	37.906	11.7145		12.1951	3.8961	0		Yars-WT	0.0725842
	YarsWT	1.3	14	5.57145			14.5628	44.3431	15.9883		28.8425	17.6349	9.16932		14.7982	0	5.43478		Yars-WT	0.0551974
	YarsWT	1.90002	9.00003	12.6668			47.9428	7.86255	27.6776		22.4802	10.8109	41.945		14.8325	1.11111	0		Yars-WT	0.0956585
	YarsWT	1.69999	15.9998	6.37507			29.7693	14.8099	30.5859		16.3224	54.2284	19.9802		22.2222	7.62712	2.08333		Yars-WT	0.0640046
	YarsWT	1.99999	13.9999	8.57144			15.1201	17.4434	29.552		12.2602	6.4558	30.9806		14.4737	7.87402	0		Yars-WT	0.033617
	YarsWT	1.7	18.0002	5.66658			19.3932	17.3544	13.0277		33.271	22.7737	23.5238		17.0068	5.59441	1.05263		Yars-WT	0.083198
	YarsWT	2	15	7.99997			15.0962	25.9593	19.6873		15.5084	21.0115	27.0242		15.0327	3.47826	2.14286		Yars-WT	0.0790398
	YarsWT	2.20002	11.9999	11.0002			33.7348	16.2192	32.9085		21.3398	13.4515	19.1726		12.766	2.5641	2.5		Yars-WT	0.0698572
	YarsWT	1.5	21.9999	4.09093			39.5159	27.4667	24.0301		10.4593	18.6831	18.9585		4.12371	1.7094	7.21649		Yars-WT	0.0731778
	YarsWT	2.19999	15	8.79996			56.5497	16.3656	45.5699		49.2283	13.9165	7.35494		6.75676	2.47934	3.94737		Yars-WT	0.0520142
	YarsWT	2.30001	14.0002	9.85702			43.7491	27.6079	29.7364		48.5608	34.1044	15.2323		5.16129	2.0202	3.77358		Yars-WT	0.0308205
	YarsWT	2.50001	10.9998	13.6367			16.4765	63.2706	12.9639		18.6928	18.2354	14.9085		4.66667	3.87597	3.125		Yars-WT	0.0744829
	YarsWT	1.99999	18.9998	6.31583			28.8089	33.0582	32.328		94.3138	12.284	24.5223		10.2041	0	3.52113		Yars-WT	0.0808923
	YarsWT	1.70003	17.0003	6			46.8264	41.3509	81.6699		10.32	20.8122	12.1589		11.7073	4.5045	8.86076		Yars-WT	0.0698676
	YarsWT	2.40001	14.9999	9.60014			26.554	24.292	54.2664		14.7776	11.9157	11.8583		9.91736	2.0979	2.77778		Yars-WT	0.0650873
	YarsWT	2.40001	14.9999	9.60014			38.8297	22.951	34.2005		16.9506	16.7326	24.9267		7.58621	3.125	7.27273		Yars-WT	0.0802532
	YarsWT	2.49999	14	10.7142			25.0937	19.9105	20.1182		7.23432	33.896	8.69073						Yars-WT	0.102507
	YarsWT	2.49999	14	10.7142			35.1699	10.8405	11.9331		14.9408	20.2504	26.0219						Yars-WT	0.0471371
	YarsWT	2.39997	15.9997	9.00002			69.3433	64.4794	17.3247		15.3007	22.4854	13.3102						Yars-WT	0.0863442
	YarsWT	2.3	19.0002	7.26307			33.5632	20.055	36.9359		14.9737	40.4983	7.81933						Yars-WT	0.07879
	YarsWT	2.50004	16.0001	9.37509			17.942	35.5943	23.9985		14.9446	14.5944	9.33444						Yars-WT	0.0604574
	YarsWT	1.80001	18.0001	6			17.8471	26.0554	18.5496		16.6288	17.4879	18.1645						Yars-WT	0.0766922
	YarsWT	2.49996	16.9999	8.82343			15.8638	21.9423	15.5561		11.5397	9.60276	19.9744						Yars-WT	0.0437867
	YarsWT	2.30003	20.9999	6.57153			28.8683	44.9036	57.1702		29.6332	16.9983	6.76218						Yars-WT	0.0677243
	YarsWT	2.60002	15.0003	10.3998			8.08765	24.5119	61.1408		8.08765	12.5614	7.89093						Yars-WT	0.0612733
	YarsWT	2.60002	18.0001	8.66672			16.4765	18.2283	29.116		15.2517	20.4181	11.4617						Yars-WT	0.0666313
	YarsWT	2.89994	13	13.3843			24.1688	39.1044	48.3447		26.0167	17.6266	13.5637						Yars-WT	0.063911
	YarsWT	2.59997	18.9996	8.21058			14.8498	15.8148	74.1814		11.5397	22.824	50.6996						Yars-WT	0.0751126
	YarsWT	2.59997	18.9996	8.21058			10.1117	20.2749	31.9281		15.4794	14.0191	22.4744						Yars-WT	0.0745996
	YarsWT	2.80004	18.0001	9.33341			10.6986	20.1982	20.64		11.9331	23.6231	33.1691						Yars-WT	0.0461604
	YarsWT	2.40004	22.0001	6.54556			10.42	9.42151	19.4655		15.2614	9.08805	20.4168						Yars-WT	0.0708449
	YarsWT	2.20001	24.0004	5.49991			14.0004	41.787	35.0177		32.0887	15.4529	15.5084						Yars-WT	0.0593466
	YarsWT	2.90003	15.0002	11.5999			30.7401	72.9256	24.1978		13.6824	12.8207	26.1715						Yars-WT	0.0768673
	YarsWT	2.89996	13.9996	12.4288			36.9895	32.5054	19.5667		22.1564	24.2997	27.1764						Yars-WT	0.0726308
	YarsWT	2.79996	20	8.3999			64.5039	39.1063	21.7662		10.9966	14.9008	10.9953						Yars-WT	0.0581379
	YarsWT	2.80001	14	12			51.7471	36.8875	22.088		8.90358	12.7852	12.3253						Yars-WT	0.0499311
	YarsWT	2.80001	14	12			116.272	43.3317	25.066		22.2719	18.2941	17.4789						Yars-WT	0.0537714
	YarsWT	2.50003	23.0003	6.52175			37.7822	33.9128	23.7237		7.74	32.7615	34.2224						Yars-WT	0.0557946
	YarsWT	2.00003	27.0003	4.44447			30.8516	33.9805	23.8108		19.3448	11.1443	14.0236						Yars-WT	0.0536687
	YarsWT	2.79999	16	10.4999			18.4264	31.0219	34.6752		16.2566	7.93544	16.9454						Yars-WT	0.0395684
	YarsWT	3.10002	14.0004	13.2854			77.2542	26.4482	22.179		14.4725	16.294	24.3004						Yars-WT	0.0417805
	YarsWT	2.9	19.0002	9.15779			59.9089	17.6298	73.877		21.3437	17.0125	25.4472						Yars-WT	0.0468903
	YarsWT	3	17.0002	10.5881			59.6199	11.6229	32.1294		18.783	10.6348	23.5174						Yars-WT	0.0408797
	YarsWT	2.80001	21.9999	7.63643			15.5916	32.7537	39.9765		14.5138	14.1055	24.599						Yars-WT	0.0474231
	YarsWT	3.3	14.0002	14.1427			31.5012	32.2597	43.9877		11.4275	9.85882	11.2449						Yars-WT	0.0575618
	YarsWT	3.29998	12.9996	15.2311			76.0565	53.3937	78.0166		11.7171	26.3934	10.2587						Yars-WT	0.043594
	YarsWT	2.8	23.9997	7.00007			26.6695	24.65	107.303		19.815	20.2324	16.0457						Yars-WT	0.0364628
	YarsWT	3.09998	18.9997	9.78958			24.5455	34.8126	53.0564		14.0733	15.3362	33.2788						Yars-WT	0.049832
	YarsWT	2.90002	22.0004	7.90901			15.0962	25.224	24.1978		23.725	13.0954	15.6309						Yars-WT	0.0456773
	YarsWT	3.20003	19.0004	10.1052			11.561	34.4791	36.1722		9.70918	29.1263	44.2805						Yars-WT	0.037888
	YarsWT	3.29999	15.9997	12.3752			16.4694	29.3443	62.4554		18.9082	8.25987	16.7248						Yars-WT	0.037808
	YarsWT	3.3	19.0003	10.4208			12.0376	34.5294	28.6251		11.6106	15.1252	32.2713						Yars-WT	0.0395254
	YarsWT	2.89996	27.0001	6.44435			13.9778	112.849	32.2874		27.428	18.3722	18.238						Yars-WT	0.0443978
	YarsWT	2.30001	31.9998	4.31255			19.0352	44.2941	15.3891		14.666	10.4709	9.89366						Yars-WT	0.052705
	YarsWT	3.7	15.0001	14.7999			39.0909	29.5152	16.4056		13.6359	21.7088	33.996						Yars-WT	0.0483281
	YarsWT	3.49997	17.0002	12.3527			20.7587	68.1165	24.6035		41.7567	8.69073	0						Yars-WT	0.0465226
	YarsWT	3.50002	21.0003	9.9999			37.399	10.5232	33.0079		31.4212	11.6519	0						Yars-WT	0.0703978
	YarsWT	2.89998	27.9998	6.21427			26.9075	96.6578	12.751		27.8414	16.4914	0						Yars-WT	0.045011
	YarsWT	3.59999	17.0001	12.7057			148.939	30.1325	37.8621		17.0409	26.4069	0						Yars-WT	0.0479504
	YarsWT	3.39999	16.9999	12			70.3953	33.0343	31.6502		21.8552	16.4036	0						Yars-WT	0.0480414
	YarsWT	3.2	25.0002	7.67993			46.1575	68.5003	21.9519		16.4056	24.4597	0						Yars-WT	0.0528378
	YarsWT	3.69998	15.9997	13.8751			58.2196	38.6265	35.8981		23.7057	12.5227	0						Yars-WT	0.0484317
	YarsWT	3.50002	25.0004	8.3999			16.0457	22.6866	26.9326		12.344	21.4611	0						Yars-WT	0.0602402
	YarsWT	3.6	23	9.39132			31.4683	29.799	25.8677										Yars-WT	0.0482184
	YarsWT	3.69998	21.9994	10.0911			47.9293	20.2582	56.8097										Yars-WT	0.0475164
	YarsWT	2.90004	33	5.2728			36.8721	30.0183	43.482										Yars-WT	0.0516418
	YarsWT	2.5	35.9998	4.16669			60.6358	25.6613	94.7324										Yars-WT	0.0645066
	YarsWT	3.89996	17.9997	13.0001			24.4558	23.7134	39.3244										Yars-WT	0.0468073
	YarsWT	3.7	23	9.65217			16.8132	15.9883	32.3777										Yars-WT	0.0518607
	YarsWT	3.59998	25	8.63995			19.9131	17.5388	38.3665										Yars-WT	0.0504611
	YarsWT	3.60003	24.0002	9.00002			21.0476	46.7483	47.412										Yars-WT	0.0459728
	YarsWT	3.79996	22.9998	9.91303			19.6622	56.0125	41.4058										Yars-WT	0.0650877
	YarsWT	3.7	23.9997	9.25014			11.8422	16.6965	27.1539										Yars-WT	0.0492037
	YarsWT	3.90001	18.9997	12.316			15.5574	121.465	30.5827										Yars-WT	0.0395116
	YarsWT	3.99998	15.9996	15.0003			21.294	140.946	19.2087										Yars-WT	0.0502709
	YarsWT	3.9	21.9996	10.6366			29.6661	22.1848	25.0602										Yars-WT	0.0549736
	YarsWT	3.79995	26.9999	8.44438			38.7522	27.0526	20.0382										Yars-WT	0.0379656
	YarsWT	4.1	20.9997	11.7144			22.4641	88.8275	41.4348										Yars-WT	0.0394423
	YarsWT	3.60001	31	6.96777			25.3092	88.9326	23.0787										Yars-WT	0.0520118
	YarsWT	4.10001	25.0001	9.84			10.2568	24.5674	13.0335										Yars-WT	0.049626
	YarsWT	4.60002	14.9997	18.4005			17.8123	9.72273	34.7249										Yars-WT	0.0567298
	YarsWT	3.80003	31	7.35489			17.6027	18.9172	32.6331										Yars-WT	0.0511183
	YarsWT	4.70003	12.9999	21.6926			29.552	37.9415	24.421										Yars-WT	0.0384468
	YarsWT	3.99998	27.9999	8.57144			42.6797	16.5649	19.1604										Yars-WT	0.0695195
	YarsWT	4.39998	20	13.2			36.1897	29.372	26.6333										Yars-WT	0.0478788
	YarsWT	4.50003	27.0004	9.9999			15.2917	31.2922	30.4472										Yars-WT	0.056222
	YarsWT	4.40004	28.0001	9.42864			17.3357	20.2665	35.1718										Yars-WT	0.055727
	YarsWT	3.20005	41.0001	4.68299			19.2294	23.9553	32.0636										Yars-WT	0.0403999
	YarsWT	4.39995	29.0002	9.10328			20.889	21.7662	25.5252										Yars-WT	0.0792214
	YarsWT	4.99996	19.0001	15.7893			22.1609	15.3271	62.9901										Yars-WT	0.0469193
	YarsWT	5.09997	20.9998	14.5715			17.8188	27.3377	41.4638										Yars-WT	0.0564163
	YarsWT	4.40003	34	7.76477			31.4825	16.7494	49.9204										Yars-WT	0.0546483
	YarsWT	3.50002	43.0003	4.88372			29.7771	11.4849	12.3395										Yars-WT	0.0434629
	YarsWT	5.09998	22.9994	13.3046			24.8964	16.4094	31.2064										Yars-WT	0.085701
	YarsWT	2.50001	48.9999	3.06124			26.1831	16.2076	51.1195										Yars-WT	0.0694607
	YarsWT	3.39998	33.9998	6			20.153	17.0125	35.6904										Yars-WT	0.0462024
	YarsWT	5.00005	19.9998	15.0003			59.1136	83.096	11.3978										Yars-WT	0.0585127
	YarsWT	4.60005	31.9998	8.62516			21.1579	0.91203	46.7767										Yars-WT	0.0551831
	YarsWT	5.00002	25.9996	11.5387			8.3979	26.7365	22.7027										Yars-WT	0.0534769
	YarsWT	4.59999	34.9994	7.88583			12.6465	12.3466	35.7259										Yars-WT	0.0640453
	YarsWT	4.89996	30	9.79994			39.8287	25.0492	47.828										Yars-WT	0.0540153
	YarsWT	3.9	43.0004	5.4418			46.9534	55.3146	26.6275										Yars-WT	0.075897
	YarsWT	4.90001	28.0002	10.4999			28.0846	30.8304	28.9115										Yars-WT	0.0561077
	YarsWT	4.79999	36.9996	7.78385			23.2684	17.128	20.4491										Yars-WT	0.0610666
	YarsWT	4.79999	36.9996	7.78385			15.5381	15.1311	25.2924										Yars-WT	0.0686283
	YarsWT	4.40001	42.0004	6.28567			36.9011	131.065	59.8734										Yars-WT	0.0733963
	YarsWT	5.00001	36.9994	8.10824			19.8067	41.0252	31.338										Yars-WT	0.0497758
	YarsWT	4.4	49.9996	5.28004			26.7462	126.508	10.2491										Yars-WT	0.0518778
	YarsWT	5.2	40.9994	7.60987			24.0611	18.7353	7.35494										Yars-WT	0.0434578
	YarsWT	5.50003	38.0003	8.68419			23.2774	24.9925	20.7342										Yars-WT	0.0483186
	YarsWT	5.80001	33.9999	10.2353			12.5627	26.276	28.1588										Yars-WT	0.0480672
	YarsWT	5.90003	32.9999	10.7274			16.5404	19.657	12.0209										Yars-WT	0.0552083
	YarsWT	6.39999	31.9999	12			9.98718	18.4141	40.4866										Yars-WT	0.0442175
	YarsWT	6.39997	44.0006	8.72712			15.9728	19.1056	136.365										Yars-WT	0.0283117
	YarsWT	5.40003	54.0003	6			10.3613	19.0398	41.6425										Yars-WT	0.0494179
	YarsWT	6.99996	61	6.8852			14.1171	21.9423	69.1279										Yars-WT	0.0494312
	YarsWT	8.50002	47.0001	10.8511			29.7667	30.4414	87.7284										Yars-WT	0.035459
	YarsWT	12.4001	117	6.35904			39.4888	13.6359	36.6831										Yars-WT	0.0705825
	YarsWT	1.99999	13.9999	8.57144			36.5709	36.7598	40.0455										Yars-WT	0.036765
	YarsWT	2.10004	11.0002	11.4545			64.4529	31.6966	41.9302										Yars-WT	0.0600444
	YarsWT	2.20002	7.00002	18.8573			55.7525	22.8304	34.9384										Yars-WT	0.0550372
	YarsWT	1.00004	7.00025	8.57144			162.045	46.0433	28.0575										Yars-WT	0.0558962
	YarsWT	1.29998	9.99996	7.79989			16.0457	13.1199	15.4942										Yars-WT	0.0387573
	YarsWT	2.40003	13.0002	11.0769			89.0855	45.2377	24.8422										Yars-WT	0.0594196
	YarsWT	4.20004	44.0001	5.72732			57.9184	22.1745	36.1987										Yars-WT	0.0451978
	YarsWT	3.8	32.0001	7.12498			195.329	24.6783	16.5649										Yars-WT	0.075023
	YarsWT	3.70002	41.9995	5.2858			43.2898	14.8092	18.9121										Yars-WT	0.0977288
	YarsWT	2.50002	19.0003	7.89469			27.704	15.3155	12.8491										Yars-WT	0.055748
	YarsWT	4.29996	24.0001	10.7498			113.664	15.0382	22.7666										Yars-WT	0.0806304
	YarsWT	2.29998	9.00009	15.333			56.5762	18.2941	34.174										Yars-WT	0.0463123
	YarsWT	4.09999	36.0003	6.83326			21.9152	22.5937	20.1666										Yars-WT	0.0644217
	YarsWT	5.40004	46.0002	7.0435			37.4016	28.0949	35.7698										Yars-WT	0.0459493
	YarsWT	3.49995	33.9999	6.1764			119.324	41.1549	18.9533										Yars-WT	0.0732994
	YarsWT	2.69998	22.0001	7.36355			85.7469	26.8746	17.9955										Yars-WT	0.0773248
	YarsWT	3.00001	33.9997	5.29418			153.158	22.9833	21.018										Yars-WT	0.050902
	YarsWT	0.999977	11.9995	5.00008			28.5683	30.3131	34.9732										Yars-WT	0.0622871
	YarsWT	1.89996	15.9997	7.12498			38.0279	18.9082	15.1195										Yars-WT	0.0576613
	YarsWT	2.09997	9.9997	12.6002			35.1248	31.3431	29.3372										Yars-WT	0.0801759
	YarsWT	1.00003	14.0002	4.28577			35.7072	85.9753	39.7894										Yars-WT	0.0523869
	YarsWT	2.69996	28	5.78564			9.22801	20.262	35.4389										Yars-WT	0.0653977
	YarsWT	1.70003	21.0004	4.85714			20.3252	18.1877	64.5535										Yars-WT	0.0646373
	YarsWT	1.2	13.0002	5.53839			15.5645	12.2098	38.104										Yars-WT	0.0531658
	YarsWT	1.3	14	5.57145			13.9552	15.1904	28.7741										Yars-G41R	0.050622
	YarsWT	2.89996	16.9997	10.2353			14.935	18.5386	30.2092										Yars-G41R	0.052837
	YarsWT	2.20002	15.9999	8.25011			18.4793	20.1988	40.4047										Yars-G41R	0.0602714
	YarsWT	3.39999	16.9999	12			19.9853	48.0061	21.77										Yars-G41R	0.0631314
	YarsWT	3.59997	26.0001	8.30759			86.2591	15.0266	54.0194										Yars-G41R	0.0310923
	YarsWT	4.10006	29	8.48289			52.7745	29.8648	25.682										Yars-G41R	0.0517973
	YarsWT	3.59995	14.0002	15.4282			98.7772	38.1969	36.3006										Yars-G41R	0.0401675
	YarsWT	1.30002	23.0002	3.39132			30.2073	48.3131	40.795										Yars-G41R	0.0575436
	YarsWT	1.6	17.9997	5.33342			51.7735	27.577	22.1635										Yars-G41R	0.0692628
	YarsWT	3	17.0002	10.5881			16.8313	48.575	14.3816										Yars-G41R	0.0316751
	YarsWT	5.19995	50.9999	6.11759			16.9435	28.6774	102.336										Yars-G41R	0.0513284
	YarsWT	1.90002	9.00003	12.6668			12.4466	15.9586	58.8292										Yars-G41R	0.0275114
	YarsWT	5.69999	49.9999	6.84			27.6279	54.6709	21.4134										Yars-G41R	0.0428348
	YarsWT	3.69998	24.9999	8.87998			18.5186	20.1182	25.8368										Yars-G41R	0.0449021
	YarsWT	3.89999	26.9998	8.66672			14.0887	47.5088	56.5781										Yars-G41R	0.052296
	YarsWT	4.99999	34.0003	8.82343			53.1751	29.8861	40.5621										Yars-G41R	0.0329521
	YarsWT	4.59998	33.9996	8.11772			26.5037	17.6001	84.8781										Yars-G41R	0.0537878
	YarsWT	4.70004	48.9996	5.7552			37.9028	18.4141	37.9389										Yars-G41R	0.0525152
	YarsWT	2.09997	20.9997	6			31.3064	14.7505	16.1573										Yars-G41R	0.0581494
	YarsWT	2.30002	13.0002	10.6153			18.5167	13.1554	22.7962										Yars-G41R	0.062046
	YarsWT	1.5	7.00005	12.8571			14.121	21.5927	31.0645										Yars-G41R	0.0566336
	YarsWT	1.99998	19.9998	6			11.9706	26.1902	77.6632										Yars-G41R	0.0537357
	YarsWT	2.89998	52.9999	3.283			33.4265	13.4418	42.6842										Yars-G41R	0.0635746
	YarsWT	2.30004	20.0003	6.90002			43.1486	19.0875	13.0174										Yars-G41R	0.0548806
	YarsWT	3.59998	18.9998	11.3685			52.383	39.2108	14.2203										Yars-G41R	0.0677835
	YarsWT	3.49998	23.9999	8.75			14.6705	44.861	55.9499										Yars-G41R	0.0845116
	YarsWT	3.90002	39.9999	5.85005			48.4195	22.2009	60.7538										Yars-G41R	0.0434161
	YarsWT	2.60001	13	12			29.8603	8.68492	57.3611										Yars-G41R	0.0659069
	YarsWT	2.20002	14	9.42864			22.775	17.5343	71.397										Yars-G41R	0.0718926
	YarsWT	3.30005	20	9.90016			24.7609	21.5404	50.3377										Yars-G41R	0.0693361
	YarsWT	3.10002	44.9995	4.13341			30.5827	21.2953	18.4083										Yars-G41R	0.0793455
	YarsWT	2.60004	24.0001	6.50009			76.3306	23.1355	11.8016										Yars-G41R	0.0372286
	YarsWT	6.30002	43	8.79073			50.37	41.2729	23.2471										Yars-G41R	0.0805079
	YarsWT	2.30003	15.9999	8.62516			42.1185	19.6622	23.2929										Yars-G41R	0.0545564
	YarsWT	5.00002	35.0001	8.57144			30.562	18.4064	30.7026										Yars-G41R	0.119648
	YarsWT	3.79998	16.9997	13.4119			35.9639	12.8155	38.829										Yars-G41R	0.0434487
	YarsWT	4.40003	34	7.76477			33.7393	17.7227	9.64339										Yars-G41R	0.0462052
	YarsWT	6.79997	22	18.5454			102.475	16.4694	21.0464										Yars-G41R	0.0219059
	YarsWT	5.09997	20.9998	14.5715			59.867	12.462	30.7388										Yars-G41R	0.0613838
	YarsWT	2.00001	12.0002	9.9999			74.0641	10.0743	17.6221										Yars-G41R	0.0475348
	YarsWT	5.80003	27.0004	12.8888			23.2071	22.9994	19.9118										Yars-G41R	0.0482437
	YarsG41R	0.999996	2	29.9998			21.2134	21.7926	15.4458										Yars-G41R	0.0420541
	YarsG41R	0.799988	6.99991	6.85712			26.2457	46.3058	17.0822										Yars-G41R	0.0508132
	YarsG41R	1.19997	6.99968	10.2859			69.3743	24.2997	19.083										Yars-G41R	0.0228863
	YarsG41R	1.19995	9.99977	7.19989			77.3832	15.6019	13.1199										Yars-G41R	0.0529674
	YarsG41R	1.29998	10.9997	7.091			40.9885	10.9953	14.4686										Yars-G41R	0.0407531
	YarsG41R	1.39997	10.9996	7.63643			15.2226	12.9948	24.4849										Yars-G41R	0.050788
	YarsG41R	1.09998	10.9998	6			60.5726	33.3536	23.1994										Yars-G41R	0.031008
	YarsG41R	1.70002	6.00007	17			60.0959	10.896	75.8907										Yars-G41R	0.0526944
	YarsG41R	1.70002	7.00005	14.5715			40.8685	33.3162	28.0614										Yars-G41R	0.054313
	YarsG41R	1.69997	10.9997	9.27281			23.8373	13.6998	24.5532										Yars-G41R	0.0609325
	YarsG41R	2.1	4.99981	25.201			39.7817	14.6441	47.6249										Yars-G41R	0.0538897
	YarsG41R	1.70001	12.9999	7.84626			76.6866	11.4275	11.0766										Yars-G41R	0.0759792
	YarsG41R	1.80002	13.0003	8.30759			46.9895	23.9914	28.4477										Yars-G41R	0.054362
	YarsG41R	2.20005	6.00008	22.0002			42.69	38.1859	16.8409										Yars-G41R	0.0413397
	YarsG41R	2.19996	7.99982	16.5001			15.0672	13.0277	65.9371										Yars-G41R	0.0397939
	YarsG41R	2.29998	4.00004	34.4993			26.3528	22.8491	34.365										Yars-G41R	0.0586067
	YarsG41R	2.39998	7.99995	17.9999			20.3375	21.167	32.1242										Yars-G41R	0.0409359
	YarsG41R	2.39998	7.99995	17.9999			29.4094	19.0507	38.2466										Yars-G41R	0.0585754
	YarsG41R	1.79997	16	6.74989			44.8391	34.2985	12.8948										Yars-G41R	0.0493417
	YarsG41R	2	15	7.99997			44.8533	26.1864	10.6277										Yars-G41R	0.0529079
	YarsG41R	1.29997	21	3.71422			17.3312	21.2844	7.35494										Yars-G41R	0.0407336
	YarsG41R	2.09999	15.0001	8.3999			29.4313	8.35533	42.8996										Yars-G41R	0.0556671
	YarsG41R	1.19999	22.0002	3.27266			21.83	9.31186	9.68338										Yars-G41R	0.0620999
	YarsG41R	1.80004	19.0003	5.68424			27.577	13.2515	7.61552										Yars-G41R	0.0629406
	YarsG41R	2.50001	10.9998	13.6367			15.6077	12.3253	53.6795										Yars-G41R	0.0465772
	YarsG41R	2.60001	10.0003	15.5996			31.0974	15.9199	43.2711										Yars-G41R	0.0542178
	YarsG41R	2.80003	6.00019	27.9994			19.4397	15.5645	24.0114										Yars-G41R	0.0650428
	YarsG41R	2.80003	6.00019	27.9994			25.9845	26.6862	6.76218										Yars-G41R	0.0626151
	YarsG41R	2.60002	15.0003	10.3998			16.4094	35.5621	17.0461										Yars-G41R	0.0672876
	YarsG41R	3.00001	8.9999	20.0003			29.5087	36.409	15.2917										Yars-G41R	0.0592692
	YarsG41R	1.89998	26.9999	4.22219			61.2847	12.8149	20.055										Yars-G41R	0.0551185
	YarsG41R	3.30002	9.99981	19.8005			28.0311	26.8385	41.3135										Yars-G41R	0.0431683
	YarsG41R	2.90001	17.9997	9.66683			62.6095	14.3861	16.3237										Yars-G41R	0.0366532
	YarsG41R	3.00001	15.9997	11.2502			55.203	40.9323	43.6226										Yars-G41R	0.0509295
	YarsG41R	3	17.0002	10.5881			29.5126	64.9276	17.9117										Yars-G41R	0.0712726
	YarsG41R	3.59997	11.9999	17.9999			16.7087	16.6881	17.3124										Yars-G41R	0.0629775
	YarsG41R	3.19998	15	12.7999			34.7462	12.7478	21.9423										Yars-G41R	0.0507981
	YarsG41R	2.00002	30.0004	3.99999			57.0193	16.7494	58.297										Yars-G41R	0.0459932
	YarsG41R	2.30003	29.0004	4.75861			34.3901	16.1134	48.2047										Yars-G41R	0.0644486
	YarsG41R	3.69998	14.0003	15.8568			33.7458	15.9251	21.5185										Yars-G41R	0.0629809
	YarsG41R	3.40004	18.9999	10.7371			45.9466	21.2992	23.2858										Yars-G41R	0.061234
	YarsG41R	3.50002	19.0004	11.0525			11.1443	17.1518	21.4656										Yars-G41R	0.0634195
	YarsG41R	3.3	21.9999	9.00002			13.2515	26.6256	24.7222										Yars-G41R	0.0463213
	YarsG41R	3.00003	28.0003	6.42859			28.7225	51.6258	8.64494										Yars-G41R	0.0665462
	YarsG41R	3.89995	12.0001	19.4997			16.9074	9.56019	15.2917										Yars-G41R	0.0681338
	YarsG41R	3.89995	12.0001	19.4997			15.9373	8.20956	17.5143										Yars-G41R	0.064055
	YarsG41R	4.00001	10.9998	21.8186			20.2749	14.7454	15.7051										Yars-G41R	0.0663329
	YarsG41R	3.50001	21.9998	9.54556			6.76218	15.5574	28.3819										Yars-G41R	0.0706587
	YarsG41R	3.99995	18	13.3332			49.2967	19.5938	20.1221										Yars-G41R	0.0606074
	YarsG41R	3.9	21.9996	10.6366			32.8499	44.2954	64.2549										Yars-G41R	0.0604165
	YarsG41R	4.10001	19.9998	12.3002			28.1852	30.971	20.4575										Yars-G41R	0.0318367
	YarsG41R	4.4	17.0002	15.5292			21.4243	24.5236	57.8178										Yars-G41R	0.0725067
	YarsG41R	3.80004	29	7.86217			27.0881	29.0889	38.5013										Yars-G41R	0.0427967
	YarsG41R	4.7	9.9996	28.2012			24.2114	43.1415	17.4937										Yars-G41R	0.067411
	YarsG41R	4.10001	25.0001	9.84			14.4686	26.1341	18.2155										Yars-G41R	0.109713
	YarsG41R	4.50002	23.9996	11.2502			24.2978	15.9883	25.1189										Yars-G41R	0.0538226
	YarsG41R	3.79999	36.0001	6.3333			28.3678	27.4809	38.1388										Yars-G41R	0.0739557
	YarsG41R	5.09998	17.9999	17			19.4745	16.8809	14.2816										Yars-G41R	0.0602281
	YarsG41R	5.60002	15.9996	21.0005			17.595	15.9534	42.1579										Yars-G41R	0.0626806
	YarsG41R	2.29998	52.9996	2.60377			13.8507	28.2749	38.8335										Yars-G41R	0.0594709
	YarsG41R	4.99995	29	10.3447			14.5931	24.4758	17.7162										Yars-G41R	0.0700498
	YarsG41R	5.40001	22.9996	14.0872			28.6767	15.9883	13.9888										Yars-G41R	0.0666
	YarsG41R	5.49998	24.9999	13.2			33.58	17.4834	28.4658										Yars-G41R	0.0817027
	YarsG41R	4.99997	40	7.49995			24.2939	12.8826	31.1161										Yars-G41R	0.0775106
	YarsG41R	4.20006	65.0001	3.87697			25.1047	73.4391	28.7218										Yars-G41R	0.0704722
	YarsG41R	6.49997	47.0001	8.29782			20.9477	26.9217	14.9492										Yars-G41R	0.0497837
	YarsG41R	6.8	57.0001	7.15788			34.9061	78.6932	13.6547										Yars-G41R	0.0681747
	YarsG41R	7.39996	79.0003	5.6202			33.4278	26.8881	39.6165										Yars-G41R	0.0336701
	YarsG41R	8.10004	48.9996	9.9185			34.2818	51.5033	22.526										Yars-G41R	0.037854
	YarsG41R	6.70001	52.0006	7.73069			12.0654	21.892	11.0488										Yars-G41R	0.0436064
	YarsG41R	5.99997	40.9996	8.78052			43.4885	32.4603	7.84449										Yars-G41R	0.0793592
	YarsG41R	3.10004	23.0003	8.08697			30.8491	24.0972	13.732										Yars-G41R	0.0368003
	YarsG41R	2.20002	11.9999	11.0002			18.2038	26.5579	39.7849										Yars-G41R	0.0681791
	YarsG41R	3.79999	16.0002	14.2498			17.3763	31.7817	23.8727										Yars-G41R	0.0470508
	YarsG41R	4.5	25.9996	10.3848			20.531	18.845	39.8042										Yars-G41R	0.0530161
	YarsG41R	2.4	3.99986	36.0012			15.6767	29.1921	15.7819										Yars-G41R	0.0695971
	YarsG41R	1.59995	10.9999	8.72712			17.5498	33.8735	20.6768										Yars-G41R	0.0392762
	YarsG41R	7.10001	31.9996	13.3127			12.2092	26.2689	30.6568										Yars-G41R	0.0459826
	YarsG41R	2.60003	14.0003	11.1427			61.1415	43.5898	5.26449										Yars-G41R	0.0306341
	YarsG41R	2.60003	14.0003	11.1427			101.371	22.0538	22.8362										Yars-G41R	0.0718704
	YarsG41R	2.69999	18.9998	8.52638			148.163	18.2909	12.9355										Yars-G41R	0.0352349
	YarsG41R	4.8	41.0002	7.02435			248.066	22.4209	18.9682										Yars-G41R	0.0449051
	YarsG41R	1.99996	15.9998	7.49995			47.1366	24.2714	14.0733										Yars-G41R	0.0638086
	YarsG41R	1.99998	19.9998	6			31.9714	19.0127	25.9987										Yars-G41R	0.0479855
	YarsG41R	3.10005	12	15.5002			35.5331	17.8955	66.5711										Yars-G41R	0.0347649
	YarsG41R	1.89998	12	9.49987			45.8872	13.0335	29.2166										Yars-G41R	0.0223423
	YarsG41R	1.80004	9.00016	12			48.9033	32.5493	14.6654										Yars-G41R	0.0356521
	YarsG41R	2.60001	16.0004	9.74981			23.8456	33.2659	17.7162										Yars-G41R	0.0293254
	YarsG41R	2.30003	15.9999	8.62516			51.678	56.3369	19.3287										Yars-G41R	0.0460799
	YarsG41R	2.59998	10.9999	14.1819			25.315	17.9284	40.0635										Yars-G41R	0.0360794
	YarsG41R	2.20001	26.9998	4.88895			29.2385	25.6059	22.9568										Yars-G41R	0.0427334
	YarsG41R	1.89996	15.9997	7.12498			30.2028	18.6424	24.2752										Yars-G41R	0.0447688
	YarsG41R	2.8	19.0002	8.842			23.3271	35.4686	25.5433										Yars-G41R	0.0440227
	YarsG41R	7.40002	87.9995	5.04549			40.168	61.7794	21.2857										Yars-G41R	0.0579117
	YarsG41R	2.30004	20.0003	6.90002			36.9895	25.1415	5.55087										Yars-G41R	0.0574872
	YarsG41R	3.09999	29.0001	6.41376			43.224	33.4794	26.3882										Yars-G41R	0.0516637
	YarsG41R	1.29996	7.99994	9.74981			56.9322	14.2203	24.4558										Yars-G41R	0.068831
	YarsG41R	1.70002	7.00005	14.5715			57.6443	29.5849	34.8906										Yars-G41R	0.0591988
	YarsG41R	5.10002	23.9999	12.7501			39.8926	13.645	25.4685										Yars-G41R	0.0340186
	YarsG41R	3.00001	14.0001	12.8571			41.2981	27.5409	6.51386										Yars-G41R	0.0733942
	YarsG41R	1.79997	10	10.7998			16.7332	13.6276	11.9725										Yars-G41R	0.0397203
	YarsG41R	3.4	42	4.85714			29.5287	26.8733	15.1427										Yars-G41R	0.0329507
	YarsG41R	3.69996	19.9998	11.1			55.5538	21.0038	15.3362										Yars-G41R	0.0472391
	YarsG41R	3.79998	25.9995	8.76934			35.0551	36.5373	25.5891										Yars-E196K	0.0542742
	YarsG41R	5.90002	43	8.23258			43.086	30.7181	43.4595										Yars-E196K	0.0543296
	YarsG41R	6.10002	43.9996	8.31829			40.4202	33.5594	24.9034										Yars-E196K	0.0499771
	YarsG41R	5	17	17.6471			19.3964	13.7888	48.5769										Yars-E196K	0.0548105
	YarsG41R	2.30004	8.00013	17.25			24.9499	12.462	50.2623										Yars-E196K	0.0462444
	YarsG41R	3.00001	8.9999	20.0003			21.703	12.3982	16.2895										Yars-E196K	0.0567508
	YarsG41R	2.70003	10.9999	14.7275			68.797	16.6597	30.2028										Yars-E196K	0.0522933
	YarsG41R	1.49996	4.99989	17.9999			30.8787	27.0971	55.7886										Yars-E196K	0.117474
	YarsG41R	2.59995	19.9999	7.79989			90.1929	31.9391	11.7493										Yars-E196K	0.0676046
	YarsG41R	1.60001	9.99991	9.60014			45.4474	80.2632	5.26449										Yars-E196K	0.0680047
	YarsG41R	1.89998	12	9.49987			40.8266	15.5774	39.9584										Yars-E196K	0.0540096
	YarsG41R	3.79996	14.9999	15.2			207.645	14.6454	17.1609										Yars-E196K	0.070063
	YarsG41R	2.09997	23.9996	5.25001			83.0005	11.2062	13.6901										Yars-E196K	0.0842567
	YarsG41R	4.5	38.9995	6.92317			22.4847	9.08934	7.89093										Yars-E196K	0.0592409
	YarsG41R	3.89997	15.0003	15.5996			36.3754	10.2355	10.051										Yars-E196K	0.0661141
	YarsG41R	4.49999	22.9999	11.7392			42.7474	13.4444	11.7332										Yars-E196K	0.0878562
	YarsG41R	5.00005	19.9998	15.0003			34.5178	78.1837	36.6463										Yars-E196K	0.0894338
	YarsG41R	3.40002	15.0001	13.6			43.2776	41.7309	20.2969										Yars-E196K	0.0722199
	YarsG41R	3.69997	30.0003	7.39987			110.409	188.165	31.5115										Yars-E196K	0.0672028
	YarsG41R	4.70004	28.9997	9.72432			226.847	51.5736	20.1085										Yars-E196K	0.0708745
	YarsG41R	3.30005	20	9.90016			80.0477	29.4952	41.2058										Yars-E196K	0.0524901
	YarsG41R	2.90003	15.0002	11.5999			46.8954	48.446	28.3439										Yars-E196K	0.0525004
	YarsG41R	3.29995	32	6.18741			100.201	18.049	20.6613										Yars-E196K	0.0645972
	YarsG41R	2.80001	15.0003	11.1998			110.261	6.86667	34.5043										Yars-E196K	0.0679505
	YarsG41R	4.99995	29	10.3447			63.012	71.1248	30.5349										Yars-E196K	0.0500696
	YarsG41R	1.40004	6.00028	13.9997			57.4469	85.1232	27.2338										Yars-E196K	0.121842
	YarsG41R	1.29997	8.99974	8.66672			32.8479	26.1199	16.056										Yars-E196K	0.0811739
	YarsG41R	1.60001	9.99991	9.60014			87.2679	18.3238	14.5777										Yars-E196K	0.0815608
	YarsG41R	2.90002	20	8.70009			51.1569	11.1721	8.30438										Yars-E196K	0.0840821
	YarsG41R	4.29999	21.0003	12.2855			89.239	7.60326	23.3709										Yars-E196K	0.0613894
	YarsG41R	2.60003	22	7.091			21.5127	7.60326	30.1518										Yars-E196K	0.083976
	YarsG41R	2.3	14.9998	9.20012			35.6459	14.4377	23.6431										Yars-E196K	0.0625579
	YarsG41R	1.6	5.99998	16			15.8148	11.5397	28.5264										Yars-E196K	0.0923556
	YarsG41R	3.40003	25.9999	7.84626			21.4166	18.4864	52.2689										Yars-E196K	0.0822604
	YarsG41R	1.80004	9.00016	12			32.2706	18.0361	18.1219										Yars-E196K	0.0867023
	YarsG41R	2.89998	24.0001	7.24992			30.0248	18.2941	23.211										Yars-E196K	0.0990137
	YarsG41R	4.60005	31.9998	8.62516			25.6742	12.7239	21.3231										Yars-E196K	0.0894277
	YarsG41R	2.09999	15.0001	8.3999			25.2221	18.1787	16.7584										Yars-E196K	0.0576161
	YarsG41R	4.40003	34	7.76477			13.358	18.9759	9.22801										Yars-E196K	0.0667003
	YarsG41R	1.80004	14.0003	7.71428			18.8327	26.9204	15.3891										Yars-E196K	0.0498325
	YarsG41R	1.60001	9.99991	9.60014			41.1833	171.829	16.3656										Yars-E196K	0.0419786
	YarsG41R	1.50001	9.00014	9.9999			31.138	17.6666	34.0115										Yars-E196K	0.0571855
	YarsG41R	2.09997	9.9997	12.6002			42.6545	13.8888	22.3731										Yars-E196K	0.047867
	YarsG41R	4.19999	22	11.4545			22.6518	50.3635	30.5324										Yars-E196K	0.0892429
	YarsG41R	2.19999	15	8.79996			24.8402	13.6276	30.9445										Yars-E196K	0.0850685
	YarsG41R	1.90001	6.00019	18.9995			187.871	21.1425	49.1696										Yars-E196K	0.0703129
	YarsG41R	3.60001	31	6.96777			28.1465	28.6902	36.6108										Yars-E196K	0.0745824
	YarsG41R	4.10005	22.9999	10.6958			33.2781	17.4698	28.4077										Yars-E196K	0.0372361
	YarsG41R	1.59998	6.99979	13.7145			32.9724	25.0583	9.98718										Yars-E196K	0.0537379
	YarsG41R	1.39997	10.9996	7.63643			52.7062	16.345	10.3387										Yars-E196K	0.0620728
	YarsG41R	2.30002	22.0002	6.27272			48.1015	24.0211	24.3101										Yars-E196K	0.0804847
	YarsG41R	2.19999	15	8.79996			16.7307	21.892	15.9709										Yars-E196K	0.0742819
	YarsG41R	2.10004	18.0001	7.00007			29.5861	65.4456	16.5068										Yars-E196K	0.0571318
	YarsG41R	1.09996	13.9997	4.71425			37.8531	42.2069	18.5489										Yars-E196K	0.0817391
	YarsG41R	4.00001	22.0002	10.909			26.6243	15.9709	6.76218										Yars-E196K	0.0616091
	YarsG41R	2.20002	11.0001	12			22.7408	29.2585	16.074										Yars-E196K	0.124486
	YarsG41R	10.6	60.9997	10.4263			24.3139	29.6571	19.2597										Yars-E196K	0.0419587
	YarsG41R	1.29997	8.99974	8.66672			12.1589	49.9604	14.3113										Yars-E196K	0.0758681
	YarsG41R	1.79998	11.9998	9.00002			39.3502	24.8061	54.7463										Yars-E196K	0.0503152
	YarsG41R	2.80002	17.0003	9.88225			24.2178	51.2775	58.059										Yars-E196K	0.0515597
	YarsG41R	3.49995	33.9999	6.1764			22.6466	40.5247	63.6699										Yars-E196K	0.1254
	YarsG41R	2.70003	20.0003	8.09996			13.732	24.3204	54.149										Yars-E196K	0.0506252
	YarsG41R	4.59995	19	14.5261			26.1341	32.8731	19.5416										Yars-E196K	0.0760896
	YarsG41R	1.80002	13.0003	8.30759			56.5613	22.2054	18.9121										Yars-E196K	0.0908018
	YarsG41R	2.80001	15.0003	11.1998			35.6827	40.0771	55.0443										Yars-E196K	0.0550973
	YarsG41R	4.49997	17.9995	15.0003			37.5996	24.4939	27.5486										Yars-E196K	0.0513529
	YarsG41R	1.59995	10.9999	8.72712			27.9524	13.7933	33.4884										Yars-E196K	0.0664334
	YarsG41R	1.29997	8.99974	8.66672			14.8195	26.018	24.1088										Yars-E196K	0.0571351
	YarsG41R	4.70001	31.0003	9.09671			45.3571	32.7099	17.4698										Yars-E196K	0.0889404
	YarsG41R	2.10001	14.0001	9.00002			18.8443	21.9816	23.5606										Yars-E196K	0.0667264
	YarsG41R	4.40002	38.0001	6.94739			12.3395	28.5871	12.9161										Yars-E196K	0.0359658
	YarsG41R	2.3	10.0002	13.7997			18.1264	47.5881	14.1848										Yars-E196K	0.0770293
	YarsG41R	2.99998	28.9998	6.20689			37.8299	43.0499	160.946										Yars-E196K	0.0635991
	YarsG41R	2.39998	18.9995	7.57908			25.1344	37.4306	52.0818										Yars-E196K	0.0897973
	YarsG41R	2.10004	18.0001	7.00007			32.1223	51.6838	29.1385										Yars-E196K	0.0537936
	YarsG41R	2.40003	13.0002	11.0769			12.4517	38.6445	80.8972										Yars-E196K	0.0595631
	YarsG41R	3.00005	19	9.47385			54.0458	17.9033	27.7434										Yars-E196K	0.0676125
	YarsG41R	3.89997	15.0003	15.5996			19.9215	15.7051	18.8875										Yars-E196K	0.0730796
	YarsG41R	1.39996	6.99977	12			33.0343	47.8164	21.7204										Yars-E196K	0.0627086
	YarsG41R	1.80002	13.0003	8.30759			9.82528	31.1903	51.0911										Yars-E196K	0.101514
	YarsG41R	1.30002	12	6.50009			16.6436	23.8811	13.9965										Yars-E196K	0.0736385
	YarsG41R	1.39999	19.9999	4.2			103.672	56.1789	9.98718										Yars-E196K	0.0796272
	YarsG41R	2.39997	15.9997	9.00002			14.0462	22.9749	37.4855										Yars-E196K	0.0659248
	YarsG41R	1.50001	7.99987	11.2502			21.5694	15.1175	28.6561										Yars-E196K	0.0705605
	YarsG41R	0.90003	6.00018	9.00002			22.8672	16.7784	14.0687										Yars-E196K	0.0579533
	YarsG41R	1.6	4.99998	19.2			21.0277	22.9581	38.8683										Yars-E196K	0.080593
	YarsG41R	1.2	9.00002	7.99997			20.0847	35.4344	22.6144										Yars-E196K	0.0801116
	YarsG41R	0.999977	11.9995	5.00008			14.9627	14.7163	15.0904										Yars-E196K	0.0888652
	YarsG41R	3.80002	41.9996	5.42865			10.1046	34.1992	18.3425										Yars-E196K	0.0644105
	YarsG41R	3.20001	27.0001	7.11111			25.2724	19.4777	12.5627										Yars-E196K	0.10937
	YarsG41R	1.19998	7.99987	9.00002			61.6575	14.933	21.4611										Yars-E196K	0.0693765
	YarsG41R	1.79999	4.00004	26.9996			16.0366	19.2262	35.6156										Yars-E196K	0.0742885
	YarsG41R	1.10003	9.00013	7.33344			7.57488	71.3499	27.0545										Yars-E196K	0.106346
	YarsG41R	3	15	12			25.711	27.2126	13.2515										Yars-E196K	0.0762797
	YarsG41R	1.39998	8.99977	9.33341			28.1143	89.6627	26.3618										Yars-E196K	0.0716694
	YarsG41R	1.20002	11	6.54556			16.5404	29.6449	109.422										Yars-E196K	0.0875276
	YarsG41R	1.6	17.9997	5.33342			19.1681	97.3299	16.8777										Yars-E196K	0.0831038
	YarsG41R	3.19999	15.9999	12			19.4861	20.1085	24.0346										Yars-E196K	0.074609
	YarsG41R	3.4	25.0002	8.15995			49.6515	29.3681	31.8095										Yars-E196K	0.0798802
	YarsG41R	1.10003	9.00013	7.33344			11.748	202.724	41.4658										Yars-E196K	0.0816761
	YarsG41R	2.50001	12.9998	11.5387			57.3605	23.7747	13.3966										Yars-E196K	0.0738589
	YarsG41R	3.39996	24.0001	8.49987			29.2598	15.509	38.8593										Yars-E196K	0.0715975
	YarsG41R	2.00002	13.0002	9.23072			20.1756	8.94937	16.5649										Yars-E196K	0.103278
	YarsG41R	3.3	21.9999	9.00002			8.81006	16.4765	18.3425										Yars-E196K	0.0934281
	YarsG41R	1.6	12	7.99997			25.9877	16.4456	20.4168										Yars-E196K	0.066277
	YarsG41R	2.90004	23.0003	7.56523			15.9354	67.3425	27.5093										Yars-E196K	0.129921
	YarsG41R	0.699968	11.9997	3.49994			42.0921	49.9217	22.9568										Yars-E196K	0.0882917
	YarsG41R	3.10005	12	15.5002			23.6754	36.0336	4.10156										Yars-E196K	0.105764
	YarsG41R	1.60004	8.00019	12			27.6524	16.6913	19.7931										Yars-E196K	0.0452072
	YarsG41R	4.79999	14.9999	19.2			28.4561	20.1182	43.5452										Yars-E196K	0.0656705
	YarsG41R	3.29999	27.9998	7.07145			26.2889	21.3869	101.522										Yars-E196K	0.0397232
	YarsG41R	3.50002	40.0002	5.25001			29.6565	35.6762	34.3043										Yars-E196K	0.0604284
	YarsG41R	2.19999	15	8.79996			25.4581	7.57488	36.0381										Yars-E196K	0.0579934
	YarsG41R	1.39998	8.99977	9.33341			11.4275	23.8108	24.39										Yars-E196K	0.0918062
	YarsG41R	4.5	38.9995	6.92317			12.0654	28.1646	18.8533										Yars-E196K	0.084211
	YarsG41R	1.70002	7.00005	14.5715			13.0561	26.8752	23.1536										Yars-E196K	0.0655826
	YarsG41R	1.70001	12.9999	7.84626			6.08687	30.5665	33.0814										Yars-E196K	0.0668923
	YarsG41R	2.1	7.00004	17.9999			5.51281	33.0266	51.391										Yars-E196K	0.0479547
	YarsE196K	0.600018	9.0003	3.99999			27.5783	26.2625	16.3508										Yars-E196K	0.06503
	YarsE196K	1.10003	9.00013	7.33344			36.7553	26.0567	28.3355										Yars-E196K	0.055852
	YarsE196K	0.900013	11.0003	4.90902			16.9177	13.3438	25.4562										Yars-E196K	0.115401
	YarsE196K	1.30002	6.00004	13.0001			31.376	28.3078	25.9122										Yars-E196K	0.0500718
	YarsE196K	0.899977	13.9998	3.85711			33.8528	42.3178	28.8618										Yars-E196K	0.0573325
	YarsE196K	1.40002	10.0003	8.3999			17.8543	22.3286	35.6782										Yars-E196K	0.0454815
	YarsE196K	1.39996	6.99977	12			19.1501	24.0482	57.6482										Yars-E196K	0.0571411
	YarsE196K	1.40004	8.00027	10.4999			20.4007	17.4144	67.636										Yars-E196K	0.0711099
	YarsE196K	1.70002	7.00005	14.5715			22.8304	48.5014	27.4557										Yars-E196K	0.0272573
	YarsE196K	1.70002	7.00005	14.5715			29.2159	17.8955	42.4158										Yars-E196K	0.0470388
	YarsE196K	1.89996	3.00006	37.9984			23.8966	41.7251	42.3804										Yars-E196K	0.0360237
	YarsE196K	1.4	13	6.46152			20.5729	39.0618	40.0674										Yars-E196K	0.0415823
	YarsE196K	1.60001	9.99991	9.60014			50.8137	43.86	15.9883										Yars-E196K	0.0522139
	YarsE196K	1.59995	10.9999	8.72712			67.309	22.7195	34.514										Yars-E196K	0.0607847
	YarsE196K	1.90004	8.0003	14.2498			41.5935	15.5574	48.0841										Yars-E196K	0.0447366
	YarsE196K	1.79999	11.0001	9.81801			18.2645	16.5197	27.4693										Yars-E196K	0.0458692
	YarsE196K	2.09997	5.99976	21.0005			28.3587	25.4743	21.4585										Yars-E196K	0.0593185
	YarsE196K	2.09998	2.99993	42.0005			34.2198	32.7202	34.4191										Yars-E196K	0.0503659
	YarsE196K	1.70001	12.9999	7.84626			14.6441	21.1283	23.4412										Yars-E196K	0.0476096
	YarsE196K	1.90002	9.00003	12.6668			51.4317	17.8781	21.83										Yars-E196K	0.0737976
	YarsE196K	1.09999	18.9995	3.47374			45.4028	15.0962	17.9433										Yars-E196K	0.050162
	YarsE196K	1.90002	9.00003	12.6668			24.2714	12.0209	21.385										Yars-E196K	0.0769527
	YarsE196K	2.00002	9.00021	13.3332			35.8207	9.08805	26.7946										Yars-E196K	0.0708686
	YarsE196K	1.4	17.0003	4.9411			45.3957	11.223	20.6729										Yars-E196K	0.0482741
	YarsE196K	1.80002	13.0003	8.30759			46.2484	3.225	17.6408										Yars-E196K	0.0442412
	YarsE196K	1.80002	13.0003	8.30759			39.2979	22.3041	42.0759										Yars-E196K	0.0512335
	YarsE196K	2.00004	7.99998	15.0003			39.5295	15.1252	18.4199
	YarsE196K	1.80001	15.0003	7.19989			28.0614	26.9023	52.7358
	YarsE196K	1.50003	18.0001	5.00008			26.2696	19.906	38.4652
	YarsE196K	1.4	14	6			13.6153	14.8298	23.4554
	YarsE196K	2.00002	13.0002	9.23072			20.7593	11.0888	38.313
	YarsE196K	1.69999	15.9998	6.37507			68.937	14.2764	10.2749
	YarsE196K	1.99996	10.9999	10.909			36.538	21.4056	21.5404
	YarsE196K	1.59998	16.9999	5.647			18.9017	21.6314	24.1688
	YarsE196K	2.00003	10.0001	12			13.7482	23.4638	41.4284
	YarsE196K	2.39998	7.99995	17.9999			13.6501	34.3817	35.9768
	YarsE196K	1.89997	14.9997	7.60004			16.0457	18.8263	33.9522
	YarsE196K	2.10004	11.0002	11.4545			15.3155	15.9992	51.2665
	YarsE196K	2.1	12.9997	9.69249			24.1804	20.4523	29.5391
	YarsE196K	2.4	8.99998	16			28.3316	10.7115	88.3727
	YarsE196K	1.49999	14.9999	6			22.7382	50.6312	10.42
	YarsE196K	2.1	12.9997	9.69249			14.9743	43.404	21.6855
	YarsE196K	1.99996	15.9998	7.49995			15.0549	19.7073	13.1554
	YarsE196K	1.19999	22.0002	3.27266			17.5092	28.5677	19.8705
	YarsE196K	2.50005	7.00002	21.4289			20.6968	47.8274	36.9656
	YarsE196K	2.40004	5.99999	24.0004			26.3786	32.1029	17.6549
	YarsE196K	1.70003	20	5.10008			20.0653	32.2113	52.5133
	YarsE196K	1.90003	18.0004	6.3333			30.0583	29.4952	22.0003
	YarsE196K	2.30002	13.0002	10.6153			30.8761	23.945	39.6959
	YarsE196K	2.50001	10.9998	13.6367			15.1549	75.981	43.4111
	YarsE196K	2.10004	18.0001	7.00007			15.0343	12.8826	21.5733
	YarsE196K	2.60001	10.0003	15.5996			39.7197	18.3561	40.9543
	YarsE196K	2.59996	6.0001	25.9992			24.888	61.3131	20.7071
	YarsE196K	2.3	14.9998	9.20012			24.7241	53.9678	39.7565
	YarsE196K	2.20002	17	7.76477			70.0135	14.2764	28.607
	YarsE196K	2.40003	13.0002	11.0769			49.1039	97.0312	34.712
	YarsE196K	2.70004	6.99987	23.1436			54.5864	46.4626	25.2395
	YarsE196K	2.40003	13.0002	11.0769			30.1286	29.7274	11.3643
	YarsE196K	2.50001	12.0001	12.5			29.2437	36.7508	16.4694
	YarsE196K	2.19999	17.9996	7.33344			15.1265	25.6742	16.6558
	YarsE196K	2.40001	14.9999	9.60014			21.8674	21.6088	43.2047
	YarsE196K	2.70005	11.9999	13.5003			33.9354	20.6387	152.637
	YarsE196K	2.50004	16.0001	9.37509			35.704	42.7358	52.2573
	YarsE196K	1.7	24.0002	4.24997			25.1866	21.9519	42.1327
	YarsE196K	3.00002	10.0001	17.9999			23.32	255.43	76.5854
	YarsE196K	1.80001	18.0001	6			22.8975	23.4928	138.997
	YarsE196K	2.89996	8.99963	19.3339			43.5162	16.1134	28.6232
	YarsE196K	2.79997	11	15.2725			12.8948	12.5491	46.6877
	YarsE196K	2.49996	16.9999	8.82343			27.0552	20.5923	69.202
	YarsE196K	2.60001	13	12			28.689	25.9406	51.3394
	YarsE196K	2.89999	10.9998	15.8184			24.1443	37.0682	19.3706
	YarsE196K	2.60002	18.0001	8.66672			44.4179	18.8372	9.46215
	YarsE196K	2.60002	18.0001	8.66672			15.6077	36.5644	9.22801
	YarsE196K	2.89994	13	13.3843			38.5155	16.7494	17.5659
	YarsE196K	3.1	10.0002	18.5997			36.0187	18.1761	19.1739
	YarsE196K	3.1	8.99988	20.6669			29.8783	20.5781	17.5743
	YarsE196K	2.40004	22.0001	6.54556			28.3529	12.7923	22.3815
	YarsE196K	2.59995	19.9999	7.79989			30.9774	38.7103	14.0733
	YarsE196K	2.89996	13.9996	12.4288			24.4274	23.2006	78.483
	YarsE196K	2.80001	14	12			32.1778	93.8443	76.248
	YarsE196K	3.00001	14.0001	12.8571			18.1529	15.1885	32.8382
	YarsE196K	2.89996	16.9997	10.2353			16.1508	7.57488	23.6799
	YarsE196K	1.90002	28	4.07148			38.758	50.3945	16.6371
	YarsE196K	3.29998	6.99987	28.286			30.5098	38.9045	11.6739
	YarsE196K	3.19999	9.99995	19.2			14.5628	35.4795	28.7102
	YarsE196K	2.49996	23.9998	6.24997			36.1065	25.8097	85.4806
	YarsE196K	2.09998	26.9998	4.66667			67.5418	19.7215	25.0841
	YarsE196K	2.10001	28	4.50002			25.9709	15.9786	22.537
	YarsE196K	2.09997	20.9997	6			29.3565	19.6345	50.9692
	YarsE196K	3	17.0002	10.5881			35.446	13.6276	9.98718
	YarsE196K	3	17.0002	10.5881			44.4153	5.97399	17.3898
	YarsE196K	3.09997	14.9999	12.4			26.9926	8.42821	15.7877
	YarsE196K	2.20001	26.9998	4.88895			20.9999	6.08687	23.8386
	YarsE196K	3.09997	14.9999	12.4			20.5981	13.1825	49.923
	YarsE196K	3.09997	14.9999	12.4			63.0068	55.4752	15.0266
	YarsE196K	3.19996	13.9996	13.7145			43.4337	42.3817	72.8715
	YarsE196K	3	15	12			41.0485	40.7743	41.9979
	YarsE196K	2.8	23.9997	7.00007			11.2765	74.7923	47.3572
	YarsE196K	3.19998	15	12.7999			41.4032	47.3404	33.2381
	YarsE196K	3.09996	16.9999	10.9411			16.1953	13.0174	21.6127
	YarsE196K	3.09996	16.9999	10.9411			15.0762	13.0348	16.223
	YarsE196K	3.40005	12.0001	17			41.4258	35.1822	38.2105
	YarsE196K	3.00003	21.0002	8.57144			28.8347	26.7075	32.9911
	YarsE196K	3.49998	12.9996	16.1542			20.7709	17.8213	13.1361
	YarsE196K	3.49998	12.9996	16.1542			57.8113	10.6348	23.3084
	YarsE196K	2.80004	25.0001	6.72007			34.8816	20.5923	11.1159
	YarsE196K	3.00001	24.0003	7.49995			23.5509	38.5181	22.5795
	YarsE196K	2.60001	28	5.57145			19.272	18.8966	26.4566
	YarsE196K	3.59995	14.0002	15.4282			26.4353	15.8599	22.7008
	YarsE196K	2.30003	31.0004	4.45161			45.8453	12.135	60.1166
	YarsE196K	3.70004	10.0001	22.2			44.207	12.8491	24.9815
	YarsE196K	3.59997	15.9995	13.5003			99.4106	49.3348	24.0398
	YarsE196K	3.40004	16.0001	12.7501			38.4136	26.3283	29.7377
	YarsE196K	2.90002	26.0003	6.69228			14.5893	21.8939	11.7951
	YarsE196K	2.69996	28	5.78564			16.6294	26.1715	7.89093
	YarsE196K	3.3	19.0003	10.4208			22.2648	19.8247	16.9132
	YarsE196K	3.3	19.0003	10.4208			94.6963	24.2301	27.7163
	YarsE196K	3.39997	20.0002	10.1998			31.336	19.0114	35.0364
	YarsE196K	3.69998	14.0003	15.8568			14.9627	30.5943	30.2486
	YarsE196K	3.50002	21.0003	9.9999			14.3467	33.8161	28.8089
	YarsE196K	2.39999	23.9999	6			12.462	25.86	22.4279
	YarsE196K	3.50002	19.0004	11.0525			19.7996	34.9861	43.6014
	YarsE196K	3.29998	22.9996	8.6088			16.0328	19.5184	57.1515
	YarsE196K	3.59999	17.0001	12.7057			22.8646	36.8024	24.0417
	YarsE196K	3.29998	23.9995	8.25011			10.7844	20.9973	26.6275
	YarsE196K	3.29995	24.9999	7.91991			14.9672	17.2034	24.6609
	YarsE196K	3.70004	17.0003	13.0587			30.5021	23.9656	47.6313
	YarsE196K	2.49999	32.9995	4.54551			12.1641	10.7709	17.1093
	YarsE196K	3.5	23.0003	9.13031			27.4009	28.4303	36.0355
	YarsE196K	3.89996	15.9997	14.6251			28.0291	68.8647	12.9593
	YarsE196K	3.60003	24.0002	9.00002			26.2083	64.7109	26.3115
	YarsE196K	3.7	23.9997	9.25014			28.8709	14.6867	19.7493
	YarsE196K	4.10002	17.0004	14.4703			32.4022	17.8207	25.7652
	YarsE196K	3.90001	18.9997	12.316			125.803	30.9026	38.2492
	YarsE196K	2.70002	27.0002	6			21.4682	11.3565	13.4044
	YarsE196K	3.89998	24.0003	9.74981			11.561	20.3936	101.581
	YarsE196K	3.40003	29	7.03454			12.6646	20.7116	23.0207
	YarsE196K	4.29997	15.0002	17.1997			9.52665	22.8698	45.4474
	YarsE196K	4.09995	19	12.9472			7.93544	9.58277	7.40976
	YarsE196K	2.9	36.0004	4.83327			38.0802	26.2251	20.6832
	YarsE196K	2.50001	39	3.84617			15.3955	31.4102	21.8036
	YarsE196K	4.50002	16	16.8751			33.9638	23.658	23.2213
	YarsE196K	4.19997	22.9999	10.9565			70.4714	71.8582	23.9824
	YarsE196K	3.89997	28.9997	8.069			28.3265	22.8665	22.1106
	YarsE196K	4.19995	25	10.0799			58.7453	7.7787	21.1347
	YarsE196K	4.19995	25	10.0799			19.6861	29.7719	24.7725
	YarsE196K	4.19995	25	10.0799			31.7069	54.2239	10.8921
	YarsE196K	4.29995	25.0002	10.3198			24.9738	144.041	10.051
	YarsE196K	4.60001	20.0005	13.7997			27.4338	60.6526	33.4058
	YarsE196K	4.30001	28.9995	8.89671			39.692	23.0291	20.9825
	YarsE196K	3.49999	37.9995	5.52637			226.895	28.0091	32.0255
	YarsE196K	4.49997	25.0002	10.7998			164.938	41.9244	23.4999
	YarsE196K	4.60002	28.0004	9.85702			99.5429	15.9122	27.4235
	YarsE196K	5.00002	21.9996	13.6367			38.3459	9.86656	21.5398
	YarsE196K	3.19998	44.0003	4.36358			38.4427	8.63332	13.8649
	YarsE196K	3.19998	44.0003	4.36358			13.1554	18.1174	13.9069
	YarsE196K	4.89995	27.0001	10.8887			29.0579	14.6654	15.7116
	YarsE196K	5.30001	19.9996	15.9004			41.3432	27.4654	113.617
	YarsE196K	5.00005	19.9998	15.0003			13.5244	37.172	70.0573
	YarsE196K	5.00005	19.9998	15.0003			17.0822	22.7543	83.6875
	YarsE196K	4.99997	28.0001	10.7142			18.4864	40.8556	77.5671
	YarsE196K	5.6	20.9999	16			17.9955	48.157	57.4263
	YarsE196K	5.39997	25.9999	12.4615			69.2453	31.3438	57.643
	YarsE196K	5.00002	35.0001	8.57144			40.7492	20.4858	18.4767
	YarsE196K	4.19999	46.0006	5.47818			35.3815	43.3305	13.358
	YarsE196K	4.49997	42.9996	6.27908			33.153	18.5167	34.2224
	YarsE196K	5.7	26.0004	13.1536			73.5178	11.4849	28.4967
	YarsE196K	5.09996	40.0003	7.64988			31.9959	39.0683	35.5285
	YarsE196K	6.00002	23.9996	15.0003			36.974	41.3645	51.1517
	YarsE196K	5.09999	51.9995	5.88467			22.07	27.29	10.9966
	YarsE196K	5.49995	50.0001	6.59993			12.3395	24.9164	19.7164
	YarsE196K	6.6	43.0003	9.20925			19.5429	21.1031	41.14
	YarsE196K	6.80006	46	8.86963			39.3998	31.0613	13.9146
	YarsE196K	6.99998	50.9998	8.2353			43.9826	21.5527	37.4932
	YarsE196K	7.89998	36.0006	13.1664			50.1088	15.3278	22.1796
	YarsE196K	2.29999	11	12.5454			21.4953	15.3716	24.0127
	YarsE196K	1.49996	5.99971	15.0003			27.9433	12.7749	46.0485
	YarsE196K	2.49999	36.9998	4.05406			27.0236	29.3017	32.0649
	YarsE196K	2.5	28.9995	5.17249			9.08805	37.9015	54.3232
	YarsE196K	1.4	11.9999	7.00007			17.037	22.6975	8.25987
	YarsE196K	2	21.9998	5.4546			26.3379	27.9395	25.7916
	YarsE196K	1.59995	10.9999	8.72712			33.0827	22.7111	7.04985
	YarsE196K	1.40002	10.0003	8.3999			35.4789	15.6097	13.7888
	YarsE196K	1.8	27.0001	3.99999			38.2743	35.108	14.3138
	YarsE196K	2.80004	18.0001	9.33341			13.2515	11.3643	41.1839
	YarsE196K	1.09997	7.99965	8.25011			185.791	37.1436	37.3945
	YarsE196K	1.70003	14	7.28583			120.729	26.8191	42.4926
	YarsE196K	2.20002	7.00002	18.8573			56.611	12.3827	22.8356
	YarsE196K	2.79997	11	15.2725			42.0934	28.9037	25.0486
	YarsE196K	4.90001	28.0002	10.4999			42.5403	19.4139	27.0881
	YarsE196K	3.79995	26.9999	8.44438			24.6738	16.2211	17.6775
	YarsE196K	3.09996	12.9998	14.3077			42.2501	28.7625	70.4953
	YarsE196K	3.69999	21.0001	10.5714			35.9871	12.8948	48.8845
	YarsE196K	2.90001	17.9997	9.66683			39.9152	10.4109	6.98599
	YarsE196K	2.50002	19.0003	7.89469			20.2117	13.8649	22.1158
	YarsE196K	2.5	6.00013	24.9995			69.4878	12.7336	26.9339
	YarsE196K	4.80001	22.9999	12.5218			10.6154	26.654	28.8089
	YarsE196K	1.30002	13.0002	6			24.9531	21.294	25.2111
	YarsE196K	1.69997	10.9997	9.27281			12.0905	25.3537	39.8991
	YarsE196K	1.90002	9.00003	12.6668			21.2405	22.0081	57.0341
	YarsE196K	1.40002	10.0003	8.3999			14.181	11.3643	25.9271
	YarsE196K	4.5	38.9995	6.92317			16.6326	18.1174	18.8921
	YarsE196K	2.80002	35	4.80003			21.6404	27.5454	19.3255
	YarsE196K	1.70003	21.0004	4.85714			42.441	14.2042	4.66722
	YarsE196K	2.69998	22.0001	7.36355			16.4372	28.3381	13.2515
	YarsE196K	1.1	22.9999	2.86957			12.8826	64.9767	24.7435
							50.2894	20.1182	19.9737
							64.471	17.8201	48.1918
							29.6197	50.7086	14.8234
							20.8432	37.7099	12.7923
							27.0242	93.6237	25.5826
							96.7603	92.3266	13.3709
							13.1825	23.498	13.901
							30.7878	26.1857	14.4686
							15.747	23.1368	15.7406
							29.403	25.4936	16.5197
							30.5266	38.373	3.225
							18.9604	13.9552	58.6421
							23.7431	20.6387	54.3838
							25.8993	23.0775	60.2804
							8.32179	16.3475	94.3893
							11.6739	44.2444	128.864
							25.0802	21.6269	23.447
							24.3378	16.8797	21.0792
							25.2769	14.3861	46.3104
							11.9086	22.5486	42.5661
							28.4135	58.4467	20.9799
							23.9656	51.2839	15.1252
							39.4482	40.001	28.1749
							18.805	48.1376	30.1705
							22.1796	51.9522	20.898
							14.9756	36.5373	155.476
							26.2721	40.2196	20.0776
							209.582	19.9041	49.0426
							20.3427	37.7964	54.8366
							40.4925	15.747	40.7143
							20.7864	21.9519	69.7355
							52.9293	41.0794	25.253
							13.0277	16.6152	26.0728
							21.892	15.6013	30.1125
							19.7493	38.1556	41.4387
							18.5109	32.152	10.4593
							16.5088	69.6645	37.6983
							21.8391	44.1786	13.6824
							23.3438	101.673	23.9108
							30.5033	29.2017	22.5698
							26.7598	28.7586	16.8977
							18.1832	23.3561	10.527
							20.3014	20.9025	7.60326
							7.60326	18.5083	17.4111
							11.7332	79.7233	27.377
							17.3492	27.3648	17.6633
							47.412	14.0604	22.3989
							44.227	12.235	16.9003
							46.967	23.8347	32.0326
							25.0408	13.1187	12.791
							29.4313	39.7585	20.0382
							21.0231	34.5926	45.1216
							20.4181	36.2909	19.1552
							21.6443	43.7445	26.8475
							13.7482	15.4174	20.4304
							32.8518	59.5619	6.86667
							21.2418	60.4307	17.9755
							53.8865	23.8792	18.2309
							15.6148	23.5548	15.5729
							11.9222	24.4597	42.4152
							15.5645	17.8123	26.1206
							34.8739	19.2133	7.95608
							16.9732	18.2922	12.8826
							135.662	15.5381	20.5555
							36.5722	31.0226	10.2749
							17.6259	49.1825	14.2442
							7.89093	32.2545	16.6558
							44.6282	19.7099	14.3777
							63.7137	13.4444	16.9983
							20.4078	15.1311	26.7681
							47.1676	20.0589	47.6365
							26.0219	15.6696	12.1589
							40.346	29.6455	19.6944
							43.3563	34.5501	31.5321
							22.5434	20.9109	30.4614
							20.0195	27.4609	88.6565
							28.6741	58.6911	34.3824
							14.2203	57.9307	93.645
							23.8018	24.6164	11.3565
							135.896	28.0614	7.57488
							22.3731	37.8576	35.2189
							85.7844	32.8615	21.8997
							43.8619	30.0009	75.6127
							47.5694	34.2463	27.7453
							196.186	15.2459	21.7088
							22.8188	12.255	17.7678
							25.769	13.8798	12.5614
							10.5361	26.0728	26.5366
							14.3861	16.0386	63.0662
							12.5614	48.7007	56.9574
							13.1554	36.407	37.8293
							22.5195	51.8586	27.2538
							22.8343	25.3092	49.0555
							14.7905	22.2009	31.1922
							75.4108	24.7016	56.2937
							21.4153	12.9	13.6547
							9.6808	23.2065	37.0804
							13.9146	22.8491	56.5736
							16.1714	20.3427	19.3932
							39.1476	38.184	21.6107
							20.1666	63.1487	25.1769
							23.5509	19.1778	17.8665
							24.8422	34.4604	35.0854
							14.1171	23.7921	36.5115
							11.1798	26.247	58.05
							15.2323	18.436	23.5406
							13.8159	21.512	25.9032
							44.6611	20.8619	24.2552
							23.0265	30.931	21.5733
							11.252	33.1691	19.9582
							24.5732	31.7192	53.9697
							12.6233	19.2062	52.2366
							37.2275	17.406	15.2749
							67.9495	24.9944	34.0199
							22.3667	41.8257	12.6001
							28.7567	40.3325	18.8275
							209.595	47.8177	48.8246
							25.2034	75.5534	25.2982
							91.3256	24.4558	61.0131
							90.1355	15.7993	58.1364
							24.9034	19.1552	75.396
							49.049	18.763	32.7389
							25.2595	27.9904	19.3623
							24.7648	78.3346	18.725
							17.5427	42.6751	14.7299
							21.7243	53.1835	36.1297
							9.64662	22.951	15.856
							38.2182	22.3731	13.8249
							43.3253	37.034	34.89
							12.255	19.3203	144.017
							48.4537	16.5649	10.3839
							15.4477	18.5986	19.2552
							23.607	11.7377	56.5762
							110.111	17.3389	18.605
							35.2918	15.9199	17.8781
							57.5108	20.7187	22.0306
							70.5824	37.4255	26.0922
							29.0379	37.1127	22.8549
							28.6844	32.9195	15.5574
							24.5764	44.8617	34.8506
							42.7371	35.0912	23.4928
							21.703	20.1059	41.5573
							16.1714	23.3342	19.0172
							15.1252	19.7899	21.1089
							19.9666	17.4937	23.6496
							15.0672	51.1317	13.1012
							23.6967	20.2872	21.4256
							24.6403	12.8948	29.2488
							28.6219	23.0794	25.3259
							14.4912	20.1021	38.8071
							26.1341	28.429	40.3822
							8.79716	30.9071	35.7775
							24.9505	242.997	25.0595
							29.8861	29.8055	20.7587
							92.9735	36.9617	14.4403
							50.7983	50.081	13.1032
							57.6546	21.2121	25.8
							30.7994	20.5104	32.5299
							72.5257	15.1311	16.2611
							67.4889	11.6442	23.2355
							23.4877	18.4767	19.9447
							44.7075	11.1082	11.8016
							71.8504	30.6872	16.3804
							16.8977	25.9993	12.2098
							31.0148	33.4781	19.5635
							42.363	15.9709	20.2698
							22.6975	50.5196	27.6054
							27.2087	36.5418	18.1084
							14.6525	31.9391	12.7852
							12.0351	39.1218	23.8289
							27.1551	38.2472	69.1408
							8.07927	39.465	19.4661
							9.64339	32.8744	19.3184
							46.4819	90.0568	30.5865
							26.4605	24.8796	24.4739
							162.714	23.7354	22.7027
							124.689	20.4536	33.8896
							86.1823	15.48	41.567
							12.5581	22.8982	24.9615
							57.1876	36.178	34.5855
							30.484	29.165	13.1961
							33.8754	14.8989	49.8688
							38.1988	28.0291	34.025
							24.0417	41.936	12.7704
							12.2737	28.2168	11.1514
							17.7575	21.8062	18.5115
							23.8411	27.6821	27.7782
							27.6808	40.3048	12.8652
							27.2977	17.306	16.4204
							27.8537	32.6893	71.9188
							36.2522	43.1473	103.679
							124.092	45.4583	53.059
							23.4535	72.2452	53.8607
							16.7945	63.7047	26.0728
							27.8085	58.6086	57.9552
							51.6142	53.7595	36.1065
							46.8657	47.4127	40.9233
							27.2145	35.355	48.6678
							105.853	20.5555	16.4075
							28.1749	17.9755	22.2435
							50.6596	15.5006	21.9597
							50.4209	22.8111	39.296
							42.0353	27.8711	33.8115
							28.2574	20.6948	31.1303
							97.7285	19.3384	25.3801
							45.1377	55.1236	25.233
							23.3974	69.6535	30.4834
							59.4071	25.9361	31.8482
							51.1827	14.8182	31.4031
							33.4291	16.1553	12.9322
							25.7658	18.3722	16.0457
							30.0222	25.5085	15.9992
							155.164	2.88444	24.1101
							57.0019	7.7787	30.1712
							112.699	18.8372	28.1523
							64.0033	13.9888	26.6198
							18.4141	21.1902	96.1276
							31.6831	36.1245	13.0277
							40.7647	22.1738	14.9408
							55.2062	16.8132	11.1159
							39.9494	25.9277	4.92393
							25.464	43.7755	8.3979
							20.6026	21.7481	22.6124
							38.0253	50.0352	11.1159
							45.893	38.2672	12.0209
							22.0371	30.0899	7.60326
							17.3815	51.4891	6.51386
							33.9128	30.2899	6.38485
							55.9757	30.5324	6.76218
							38.6271	23.9714	11.3127
							42.6622	42.748	31.1664
							46.5529	32.4435	35.1641
							24.4739	36.4864	28.9231
							38.2311	41.3503	10.5348
							32.7189	43.591	12.086
							43.2705	23.7354	9.23382
							21.2379	12.0905	10.1716
							7.04985	9.15771	16.2127
							36.4122	9.48472	18.4406
							16.3656	30.5917	10.5154
							16.4191	20.9154	33.9522
							52.8636	63.4022	78.0044
							40.5615	37.0843	50.8524
							13.5244	33.8038	30.6156
							18.2032	25.1705	13.7946
							17.5208	40.6537	3.225
							4.69883	21.892	51.698
							35.9807	26.4244	9.31186
							17.8065	33.6439	35.2963
							26.0283	23.7992	19.815
							60.2243	20.5923	48.5472
							46.2149	21.7946	23.5967
							43.7516	20.0305	31.8398
							40.377	24.7912	30.3808
							68.3036	29.7777	75.1244
							42.7171	16.3166	28.8612
							57.287	28.718	21.1496
							40.8246	188.909	21.3514
							30.1286	27.4577	20.8316
							16.2159	32.8253	17.5375
							39.3734	24.3997	13.0335
							33.0904	11.9157	42.51
							29.1398	61.1041	80.6263
							27.2377	40.7775	66.8317
							35.2847	46.9779	37.3416
							17.942	35.1944	12.7878
							23.2271	50.9324	21.5198
							13.3438	24.092	17.3086
							19.4087	26.6959	23.7354
							31.2064	14.9008	11.4275
							17.0125	60.1334	22.0622
							21.9371	32.6751	16.3237
							32.4338	31.2806	40.2925
							50.33	45.4544	26.932
							19.0617	25.6252	37.0398
							25.1124	26.4076	65.0276
							15.2046	25.2511	25.6523
							28.1233	14.3932	18.3644
							11.4991	21.5166	23.169
							21.2321	26.3115	32.2165
							47.5294	25.3285	20.1021
							51.5168	21.3043	78.0386
							35.2641	23.1678	17.6859
							17.037	42.5829	16.1508
							20.4168	13.358	25.3537
							31.8514	38.4123	23.5548
							40.7124	0.91203	14.7241
							20.273	37.1436	10.2168
							35.9787	19.7602	123.784
							29.0908	11.5075	16.1605
							35.2047	39.6952	145.08
							20.6703	51.6135	38.2369
							35.1454	28.4232	63.2751
							27.7898	40.0145	30.5472
							38.175	18.8327	19.7112
							27.0881	36.2329	18.3561
							48.3176	33.2814	32.666
							106.498	33.8006	21.2934
							163.942	34.9925	27.4435
							98.0252	37.2352	26.9004
							118.409	43.5665	25.8781
							49.1303	13.1483	17.5956
							65.1553	42.5294	25.2724
							69.0453	55.0237	40.6363
							96.0173	13.5244	26.5598
							85.1381	11.4275	16.3804
							42.3049	11.0676	31.4412
							37.7796	21.4772	58.001
							34.9758	23.6438	13.1554
							22.8627	40.1861	23.787
							54.1942	7.93415	53.1003
							42.5487	15.7238	51.7871
							14.3467	55.3158	53.544
							15.5645	61.8503	28.153
							25.4627	17.9755	32.0539
							12.4517	19.8131	35.4673
							17.2021	22.8362	27.617
							20.9825	23.5412	16.1198
							14.1171	17.5769	22.1216
							18.5405	17.6543	21.4127
							21.1812	6.78927	30.6788
							47.1908	20.3427	7.12209
							14.181	8.68492	18.0374
							20.0047	20.827	13.645
							20.1898	20.055	25.96
							32.9234	19.51	32.4171
							16.6558	24.1978	54.518
							47.5442	60.3856	32.1139
							9.49892	27.0249	36.8676
							11.8287	22.9401	25.5536
							12.8155	26.4882	26.7475
							43.4543	12.0267	43.2189
							47.3475	13.5637	39.5159
							26.265	30.7852	26.7004
							14.6544	18.9191	27.9878
							26.6959	21.4798	38.7155
							31.8262	26.4127	20.7735
							17.0822	14.0591	18.3012
							18.2922	27.8292	29.3939
							26.6772	55.1365	23.2929
							24.0579	34.1586	21.5862
							18.9398	21.1283	21.6004
							10.051	39.7062	46.9044
							17.6259	39.0335	55.005
							21.4488	28.758	17.682
							64.4581	19.1391	18.2922
							18.9179	16.4191	75.047
							43.1531	6.98599	25.9226
							14.835	12.8207	36.7882
							28.8779	10.8283	35.5156
							13.4128	22.2893	53.6988
							29.2295	53.4731	26.1231
							114.312	29.7713	25.2737
							181.225	43.9	28.4232
							20.8722	32.0455	23.3155
							29.2714	28.9282	10.4593
							45.5957	40.4286	27.4731
							14.935	27.1216	54.1258
							50.1842	46.3175	50.4403
							54.9082	30.6323	34.75
							52.4088	15.1885	43.4891
							47.3359	12.9084	44.4727
							75.6217	37.1527	19.5429
							42.301	26.5727	39.1128
							31.3064	16.3804	32.6331
							22.1396	17.4414	21.4611
							33.6187	42.3249	63.0378
							25.7729	24.7409	56.5588
							30.0073	28.6728	32.5422
							30.7704	11.7242	24.737
							30.6343	29.443	31.0555
							34.7674	14.181	45.7589
							13.0916	12.1408	11.0676
							50.1907	29.403	123.146
							15.9322	28.2323	48.1583
							23.9514	18.5115	25.9838
							30.802	20.2324	70.285
							47.1527	28.3529	46.4116
							22.099	25.6697	30.4376
							37.5583	25.6645	26.7643
							32.1107	20.2324	17.037
							43.8852	34.0818	22.2544
							46.2975	38.6684	22.5498
							37.9028	121.562	30.9213
							22.7917	35.1435	29.7777
							33.502	16.2192	15.2046
							30.1409	11.3978	106.183
							27.3964	109.953	60.0431
							15.7831	26.643	65.045
							20.2807	14.6183	30.9058
							33.2401	13.0206	35.8265
							16.2127	10.9044	27.9169
							38.7658	24.441	72.5754
							20.5491	29.2108	22.5131
							35.7756	43.5691	58.1532
							30.5066	13.9365	35.8375
							38.4226	12.3769	103.001
							19.637	34.414	33.4542
							53.228	20.9825	109.699
							42.045	27.8647	53.6201
							58.1906	13.6824	18.8372
							28.8618	189.816	37.3894
							35.2589	73.7809	40.4892
							35.5556	28.6025	67.6302
							50.3197	25.2221	25.573
							42.6397	24.6113	198.04
							24.1856	16.2127	25.1099
							24.8525	24.7983	14.6628
							31.3838	24.4913	26.0896
							20.7342	9.60276	24.1611
							31.3747	18.9694	27.8627
							33.024	22.4673	24.6287
							17.2215	22.3015	37.0649
							38.126	21.6514	31.8224
							22.3699	26.0599	30.8768
							35.9155	8.83972	21.7707
							34.0212	60.3926	38.769
							31.1258	31.7643	15.6696
							22.8317	24.9034	52.0186
							16.1508	12.6465	17.8065
							64.7445	18.1645	38.8251
							40.3847	19.2062	30.4563
							54.7753	45.2687	25.0641
							24.928	26.5366	33.0014
							29.8571	42.0469	49.8753
							37.7325	20.3259	22.762
							37.9763	45.0449	61.4504
							44.4921	24.3481	17.6975
							58.3661	16.0799	42.3468
							61.9271	51.2691	22.9001
							45.1236	30.2576	16.3475
							10.7076	27.1648	12.0828
							22.7105	22.1158	10.5999
							34.1418	36.834	9.27381
							87.8948	24.7319	16.9003
							17.9542	17.811	17.1828
							23.4999	34.1824	14.2842
							30.3769	17.7265	24.5106
							27.8027	37.0159	28.4884
							39.8546	29.1153	30.7278
							48.0151	19.4087	33.4903
							38.2105	24.7377	57.0857
							35.6111	41.3851	29.8983
							65.8758	12.3131	16.7945
							35.0448	10.1046	11.7777
							26.0728	29.6655	24.5822
							20.2517	16.5462	24.9731
							212.295	20.5104	94.5041
							19.5416	23.3548	27.5002
							16.6694	30.7465	48.5259
							17.3898	17.7756	24.0972
							14.3177	36.4631	20.8606
							63.5351	20.1382	25.8374
							28.1871	23.5006	26.7869
							42.8099	22.9833	31.3747
							35.1809	25.3672	53.2383
							25.1769	33.1279	40.2854
							33.2897	34.4308	15.687
							32.3519	57.4611	28.4658
							22.0584	20.6774	16.4075
							27.4028	14.3332	14.7576
							40.5531	19.9176	15.0382
							59.9289	17.146	26.2412
							84.7498	22.5911	21.8384
							107.667	21.812	50.3042
							47.1837	11.2765	46.6219
							33.0021	36.0194	95.0936
							33.073	18.3657	26.436
							33.9651	18.2432	7.40976
							78.7984	31.2412	23.0149
							57.3076	24.2714	28.8915
							42.1308	31.467	53.0158
							14.3861	24.5345	73.888
							21.7888	33.4033	24.9628
							90.4419	24.9338	47.552
							25.9148	25.1099	31.963
							19.5487	14.5299	30.6336
							52.4965	21.4546	22.3731
							17.942	17.3815	18.694
							142.99	19.9666	17.5904
							26.6572	19.657	28.4806
							48.0003	20.6948	13.5515
							31.2619	20.8432	26.0387
							42.4913	16.6288	34.0779
							21.8939	13.9443	26.9681
							33.9786	19.6054	24.4313
							41.371	17.8259	13.5792
							35.8078	18.7895	30.773
							22.0042	60.6564	19.7447
							29.8951	16.1095	14.5319
							34.6404	21.3327	43.1299
							17.4789	6.49773	28.5974
							16.0366	30.7388	9.42151
							20.3143	22.5537	30.0531
							16.1889	22.3105	32.1971
							21.1425	36.4825	15.4129
							17.2099	25.4988	9.89366
							28.5871	21.941	29.1656
							17.8704	17.5092	33.6516
							24.201	18.8533	30.453
							14.8608	20.847	22.9033
							18.5147	27.7795	16.9003
							34.7513	16.5817	33.9902
							11.7951	24.3591	8.69073
							26.872	84.5782	14.6454
							13.4702	21.2347	32.3197
							66.1757	47.3198	22.3854
							17.2983	16.4443	54.4019
							36.5251	37.599	22.3596
							39.8455	29.7977	20.2872
							29.5087	35.7014	18.5173
							26.9849	39.2328	27.2177
							23.6289	23.7625	23.28
							18.1071	25.144	36.4593
							95.9276	26.5611	12.5594
							50.0578	18.725	27.8763
							28.1607	25.0428	18.0097
							38.1466	25.7149	16.1095
							22.744	13.6882	30.406
							67.0252	21.8939	33.6019
							25.6542	8.25987	33.4923
							43.5375	8.08765	20.1595
							18.9694	36.7805	25.3672
							20.6987	3.225	11.9086
							26.4818	29.6887	38.5168
							21.8352	56.6323	33.5065
							27.6382	12.6872	33.3588
							53.713	36.7231	11.6461
							34.6101	87.6452	15.2459
							30.195	112.329	29.501
							20.1801	26.3947	21.83
							21.7475	50.3816	16.7248
							19.2681	17.4698	84.0783
							47.0289	16.3559	32.0887
							44.7753	7.7858	60.9719
							48.8613	19.3255	16.4191
							37.2081	4.9852	19.8989
							26.6869	14.3467	12.2176
							22.0022	28.8089	4.32666
							15.3891	15.4174	52.1747
							25.324	15.1252	72.776
							34.4237	39.1399	71.1629
							36.2987	19.8705	62.8791
							76.7989	29.8919	48.3815
							30.2886	26.4366	9.42151
							28.8973	12.6007	26.1612
							19.0359	20.4168	50.2268
							31.0735	18.496	19.6944
							61.4995	26.2064	129.479
							29.3675	19.9976	16.414
							56.8232	32.5196	15.6193
							63.3809	20.8316	18.0787
							36.3741	19.2907	14.1636
							75.923	10.4477	23.051
							40.3989	19.2139	31.2806
							53.8349	32.3177	18.0916
							18.2922	26.6643	16.7494
							31.0974	33.5181	60.5068
							29.3159	14.3016	26.5798
							25.3872	25.6478	34.988
							61.1995	12.998	19.5429
							118.224	24.966	23.8444
							66.4956	19.6345	45.2351
							27.7202	9.82528	25.8232
							38.7	16.1714	17.7162
							18.9121	26.0393	15.8128
							40.4796	41.0143	30.4221
							29.472	18.1445	34.6417
							32.2442	43.1802	16.4372
							13.1477	31.4031	19.6054
							18.4354	19.1056	55.27
							89.0326	85.9888	50.0959
							22.4454	61.0525	56.1801
							25.5407	21.5314	27.6563
							15.6787	49.627	25.6865
							23.1594	24.8751	31.2773
							123.271	34.9068	23.0362
							24.5545	19.7834	13.1167
							16.6674	24.501	35.784
							117.053	12.9271	53.7046
							56.2479	9.45828	17.2505
							11.8016	5.47283	38.411
							28.5716	9.31186	12.8278
							22.3892	70.8107	37.9208
							20.889	15.3097	29.7887
							16.501	13.1825	23.5154
							16.5068	10.4064	21.7262
							46.9141	36.607	49.932
							46.2078	67.1271	20.2704
							51.6761	28.3439	64.1085
							11.9222	16.4191	26.892
							24.5468	21.4611	47.3753
							14.7157	33.3072	34.2031
							22.7543	25.6665	28.3342
							24.1507	25.244	52.6023
							34.8635	61.5872	10.7767
							17.8607	22.4337	10.6883
							80.7334	17.3776	9.60599
							8.27406	31.378	11.4088
							10.5516	15.015	40.0926
							13.276	17.9736	20.818
							11.8403	30.5904	24.3391
							47.8674	16.8029	19.9118
							29.3443	17.2841	18.8566
							55.2101	13.3399	6.51386
							18.9333	12.1286	33.489
							21.892	15.976	19.7073
							45.0945	26.5824	9.31186
							44.3057	25.591	37.9305
							23.2226	27.8124	31.316
							20.1085	15.3097	35.8536
							19.7802	17.435	54.7089
							16.1508	27.4647	8.32179
							25.9748	34.1379	10.1716
							22.5395	20.2504	31.616
							14.1526	24.2249	20.9354
							30.2331	17.4879	18.009
							26.0941	19.0378	12.8136
							13.6359	20.8632	8.68364
							16.9841	18.774	25.4285
							18.5844	12.7633	8.1728
							31.4186	15.2594	9.05451
							23.6612	18.1593	20.0776
							8.42821	16.2888	25.3756
							10.32	36.5754	24.9338
							14.2764	62.9888	12.0905
							9.17964	75.1612	15.084
							7.79999	161.431	27.1771
							53.9175	111.117	35.7375
							18.8863	43.8026	33.7232
							46.9438	53.982	7.39041
							52.0644	44.7198	9.81432
							77.6187	21.8965	9.89366
							38.1975	21.3043	19.201
							33.1414	99.0294	25.4685
							49.6953	23.7237	24.3062
							92.2208	45.9917	13.6727
							69.0531	24.3042	54.8702
							31.5341	23.8618	23.0794
							55.0308	12.0209	43.8026
							6.76218	24.1611	23.9985
							28.1188	20.8122	13.5244
							33.3181	34.2056	5.40832
							42.4094	17.9342	7.7787
							35.3841	34.2818	12.5898
							14.8769	47.2017	27.904
							62.1006	32.8828	15.5774
							56.6555	43.0105	11.7171
							51.3362	39.5366	26.5985
							37.9628	37.2971	24.4274
							77.3832	29.0779	24.1591
							32.6815	13.4044	13.7817
							16.1508	29.6461	12.4962
							37.3881	27.0687	12.2176
							12.673	35.8936	13.645
							27.4093	29.572	24.0482
							40.0868	31.7469	16.2243
							31.3148	33.3349	15.856
							48.9149	34.0483	23.0149
							48.0415	21.5062	33.7683
							22.4389	33.878	31.1703
							15.6767	34.8107	14.3887
							52.9519	23.9295	15.7406
							9.73498	50.2075	23.5522
							74.2608	33.5665	29.9138
							35.4918	27.4209	30.8013
							22.2544	39.334	26.305
							38.7651	23.398	39.4843
							70.3921	27.5976	19.6345
							23.447	12.989	22.2602
							26.4315	46.907	11.0166
							16.1889	21.7849	20.351
							49.2961	28.4658	32.0204
							56.0254	15.2543	19.9421
							27.7737	24.5294	24.4384
							30.5066	30.6949	36.8405
							20.6542	32.5983	19.1552
							28.4303	39.9597	13.7095
							49.954	19.9776	69.0195
							28.8405	26.801	25.9303
							24.9925	42.3984	22.2809
							63.6828	16.6881	70.6675
							7.60326	23.5509	49.9591
							11.9157	20.1143	14.1713
							20.6065	25.8974	20.0382
							23.271	25.8155	20.5155
							312.877	17.4976	33.4136
							22.208	59.2813	20.0801
							12.1641	53.9259	69.9741
							11.9706	97.5846	37.6699
							12.8207	28.1497	30.9697
							9.83109	27.5486	14.8943
							12.2118	19.0069	14.9724
							207.63	21.5733	11.7609
							10.9966	23.5315	17.1577
							27.3248	85.5444	11.8422
							85.5947	23.1594	16.4443
							11.0585	10.4632	16.7784
							20.4988	51.5968	24.5732
							15.3891	34.2837	12.8948
							16.0457	12.7878	17.882
							145.822	29.1521	14.9724
							25.7278	11.1334	52.3572
							42.8989	10.7767	31.3199
							28.0324	12.3131	60.014
							21.7662	7.61552	13.7817
							36.2993	11.0721	16.0405
							19.3216	9.68338	23.3271
							26.0548	9.78659	23.6244
							296.032	13.2515	21.4895
							52.514	30.8813	14.2487
							34.761	24.2152	25.9245
							17.6936	20.2943	13.9875
							19.0378	30.0009	12.9084
							17.6221	29.3733	18.418
							90.8134	40.7098	23.6676
							24.9654	39.0431	13.6547
							15.1252	24.3062	16.7494
							196.708	13.0277	27.5938
							68.2391	24.2152	18.8966
							102.091	7.35494	15.0375
							34.9538	22.1506	43.4124
							22.2228	19.3984	26.7372
							63.3209	13.5244	47.2295
							32.9634	13.358	29.8532
							29.2353	16.3804	28.2162
							18.3561	25.5536	95.9431
							11.7474	11.8583	14.1616
							21.7823	32.0017	71.1416
							32.6854	19.5835	12.8207
							21.8236	9.70918	11.7377
							36.2529	20.055	15.7819
							59.8541	28.7148	9.80271
							30.7949	20.2807	29.7868
							59.6799	14.6654	28.2168
							30.435	29.1888	8.47014
							44.4637	9.58277	9.37572
							37.4029	12.7516	15.6445
							14.4609	51.6464	15.2194
							14.3777	24.4461	33.4413
							27.0868	55.3855	19.4725
							14.9582	24.7054	41.7741
							48.6969	40.6124	12.2176
							19.0011	29.7435	16.1198
							13.6082	35.197	25.2621
							36.1368	35.7852	28.8199
							11.1082	19.0765	24.1972
							11.5629	25.8258	15.3891
							9.42151	44.4579	13.8204
							26.3682	15.0266	15.6084
							17.8123	15.6019	13.6901
							17.057	24.9686	25.9845
							48.9426	20.2807	14.2855
							22.5092	13.276	40.7833
							26.1922	19.9041	26.305
							17.4737	14.3583	20.9999
							20.8277	5.26449	26.0806
							19.2062	18.5212	25.1756
							23.3039	23.2729	20.9799
							178.214	16.3804	21.4482
							46.2762	14.499	46.9747
							26.4315	19.2403	20.3756
							56.9451	14.6228	12.9593
							18.3064	26.4573	4.515
							48.6769	14.5989	17.3815
							19.41	12.1286	16.0347
							33.5826	31.2631	17.257
							12.3131	24.699	28.9515
							21.2702	33.8954	12.4517
							31.5166	18.8185	8.73781
							28.7934	15.3078	8.69073
							9.08934	39.7069	26.7798
							18.4154	24.6022	22.0022
							34.2237	23.1232	22.7937
							11.2127	30.5427	42.4533
							21.6449	17.4337	16.8758
							48.6259	11.4275	27.8421
							19.9428	13.2515	20.7587
							38.5594	33.5613	11.1798
							17.2054	21.383	16.9983
							23.3477	42.3455	35.9955
							22.5769	42.6751	34.859
							18.6753	67.8469	26.067
							20.4755	16.4094	10.1188
							30.7575	25.0183	31.8172
							31.2522	15.8515	18.6637
							20.3884	26.1193	19.8686
							40.5273	34.0392	25.464
							20.4491	17.2125	28.7148
							161.183	26.8591	31.8895
							13.7095	22.1254	16.9506
							20.818	53.804	21.9506
							77.6212	15.3155	24.8015
							54.1374	35.922	25.9051
							18.2922	38.4046	23.1432
							22.2157	18.8566	13.812
							5.97399	29.0192	20.7735
							192.211	31.8108	85.2006
							19.9492	18.5986	35.099
							12.6465	23.9366	16.1889
							21.623	92.0357	21.1386
							49.4554	26.5114	29.2862
							13.9327	12.5865	48.8497
							26.1425	35.0796	7.60326
							19.6983	11.1488	10.4877
							15.5006	133.367	10.5154
							35.8581	25.98	8.08765
							81.2268	22.8582	4.92393
							68.9202	24.4461	11.3565
							15.6767	160.517	8.94937
							32.6099	39.4618	28.6948
							68.995	22.4209	29.7913
							39.9694	21.2231	30.6259
							42.1707	103.788	23.876
							47.6732	21.0502	11.1043
							26.9217	28.9766	22.208
							34.3617	22.8027	27.9298
							60.6081	25.5381	17.8123
							43.0015	13.4702	12.2705
							22.6144	63.2287	12.3782
							25.2846	29.9622	19.6873
							64.7464	35.5047	15.5271
							132.279	35.8588	51.2117
							45.6196	28.2523	21.8887
							39.1554	24.5997	24.5242
							36.2342	16.1605	24.3675
							24.9918	14.8234	21.6256
							16.414	16.1889	32.1978
							16.136	17.7111	21.9764
							42.8809	55.1662	25.5317
							13.8649	13.941	26.4585
							93.6024	32.9872	17.6066
							32.4577	23.2336	37.5822
							67.7676	21.703	33.7954
							34.7146	18.0394	39.2044
							23.487	7.7787	44.0677
							104.204	49.0961	18.3064
							29.5558	10.9953	16.1076
							25.7749	19.8989	32.9976
							20.5781	25.5517	21.6797
							15.4942	14.1223	39.483
							60.5887	11.6519	13.7333
							27.528	33.6838	40.8014
							31.7908	34.9777	47.7403
							16.8113	32.8782	14.6247
							17.0938	64.4149	31.4631
							45.2467	38.7864	43.0415
							133.054	17.6859	15.5071
							32.9085	52.8977	12.8491
							39.9558	25.3117	15.3994
							22.1441	22.1693	14.3177
							15.7535	26.247	23.8908
							14.8518	22.7679	19.8247
							20.3014	14.9118	34.3611
							24.3533	35.5027	42.8028
							21.185	21.1592	85.3109
							22.9813	27.7189	13.6082
							49.8017	19.5738	30.6336
							44.5759	29.9673	11.561
							32.7621	30.9181	13.2393
							35.7904	16.1005	26.405
							18.954	12.9355	20.2678
							45.328	23.7263	15.7354
							34.0934	22.5131	15.5439
							20.9909	23.7463	20.9103
							38.2504	39.8036	22.4092
							7.7787	8.47014	19.2674
							10.7754	28.6148	28.411
							23.1252	23.787	13.7482
							27.2087	28.8038	14.935
							41.0155	37.4855	18.4489
							14.1636	26.5037	26.2696
							18.0026	13.5637	60.1598
							28.1884	15.2594	21.9848
							58.8659	16.8977	22.2944
							53.993	10.6154	35.1073
							10.9463	14.6454	29.9635
							24.4384	5.32834	11.9964
							37.9441	11.3643	9.89366
							29.3249	18.3561	29.3191
							17.942	16.9087	17.4414
							16.5281	23.8224	19.143
							59.5806	50.6764	22.4299
							32.8066	22.6975	71.5653
							28.1884	38.5168	24.1507
							61.5459	48.4008	29.2249
							49.9901	22.9252	22.9465
							30.0106	17.2215	28.2794
							190.603	189.276	35.5421
							61.4666	29.4733	39.572
							126.937	14.6654	28.1923
							179.245	12.1589	36.8927
							175.727	27.6305	19.7996
							47.165	37.588	9.98718
							15.6767	16.1076	15.3955
							23.1413	21.9423	25.1266
							29.5223	18.7734	47.3649
							64.3226	24.8893	22.03
							37.6822	20.0589	30.8104
							22.9214	15.0027	57.4224
							27.0332	31.6044	26.6159
							28.6928	122.382	38.6484
							40.5957	18.0639	100.64
							73.6764	61.0963	19.6241
							71.2764	17.4511	15.1311
							29.2527	11.6106	15.044
							41.3961	12.631	58.0732
							31.7566	17.0486	9.6808
							43.1563	28.6606	18.3012
							53.9813	13.367	53.8646
							32.6893	16.9732	23.0671
							41.3651	45.9569	26.6437
							26.9881	26.0806	22.0435
							18.5986	16.4094	14.4048
							30.3227	51.6574	18.8721
							36.6676	22.8724	16.2598
							10.2168	12.0267	26.2567
							33.6942	36.8553	16.9506
							26.0832	13.1361	28.5522
							59.3013	15.4955	69.8509
							46.0936	12.2492	50.5809
							9.12159	45.3564	46.9276
							10.7205	17.5782	27.0055
							28.9147	25.4911	25.7226
							20.8316	17.773	18.7327
							33.531	8.32179	38.6432
							62.336	25.5788	43.5375
							27.1461	9.03	18.3502
							13.921	20.8264	31.336
							14.1848	15.084	12.3982
							31.7759	16.5404	20.1756
							35.2435	23.3987	18.2516
							20.4026	15.1175	22.1054
							13.0309	17.8781	37.3326
							12.5369	24.5197	30.0009
							5.16	12.8207	19.795
							17.4976	16.2295	37.5577
							8.98485	16.73	32.3938
							8.42821	26.7443	18.3154
							22.1035	40.3125	97.2434
							16.8809	21.0373	74.3704
							16.7887	31.0845	55.0669
							31.4825	47.2675	33.0079
							18.2432	30.7852	27.5118
							35.1925	23.5677	61.6497
							41.6573	20.6665	18.8269
							17.4395	19.2062	33.9089
							13.2315	24.688	39.147
							9.34024	21.9423	11.3359
							14.4699	31.009	10.2168
							13.9617	36.8946	19.0307
							61.1305	21.0812	50.4513
							37.3268	14.2042	22.7408
							32.4287	13.6153	43.811
							11.4849	28.3355	16.1044
							10.5361	19.9163	71.2132
							19.8538	33.251	29.3939
							39.7094	16.2888	51.9399
							22.2377	15.8354	34.3017
							21.6043	20.4858	15.1252
							19.6345	14.6531	24.1404
							17.8123	21.6269	35.8581
							6.13266	16.8758	27.7434
							13.1825	19.8705	28.6354
							19.5996	132.439	31.9752
							10.9966	29.0024	16.1095
							7.80386	14.6654	21.0547
							14.4609	20.9748	32.3081
							25.2505	19.4139	20.8316
							8.42821	9.81819	17.5427
							8.79716	13.7482	18.1239
							8.80167	14.6531	15.5006
							178.782	9.22801	20.7851
							150.638	11.7783	5.86885
							63.3796	7.29753	19.2681
							43.9522	19.3932	42.1346
							18.418	25.6072	13.358
							14.5944	37.2358	21.2231
							12.3466	16.2069	16.5649
							79.1963	17.7968	6.13266
							55.7486	23.1678	24.6403
							66.0106	18.4864	26.3038
							76.8582	19.9853	25.7574
							10.7844	22.2086	24.0566
							12.0267	26.9674	4.92393
							6.57771	27.2842	15.749
							9.60985	23.4006	34.3701
							9.56148	38.8935	31.6018
							19.4661	20.1059	22.7266
							18.3116	20.8722	15.1885
							37.7293	23.0775	33.7909
							11.4991	20.2324	14.5751
							25.0131	18.5051	15.6696
							60.7396	48.1364	16.501
							29.1714	32.5138	56.9638
							13.7817	26.603	52.9274
							66.6459	16.5649	21.1366
							13.276	19.9744	31.2793
							10.527	31.2322	37.6545
							12.3982	23.3709	64.2962
							14.4912	104.075	22.7156
							21.8004	37.668	35.9562
							30.5182	33.182	27.3899
							12.2176	22.8943	20.6703
							17.9542	13.1199	18.1909
							24.0005	26.5663	27.1848
							114.911	16.223	34.7068
							29.5287	6.57771	31.6637
							85.7386	19.835	43.791
							46.8064	33.6664	29.7829
							31.1303	25.8864	28.5238
							28.0091	31.3857	28.0885
							67.5334	30.0918	27.0178
							77.8393	20.1511	55.3384
							39.93	23.3277	57.9687
							20.0498	10.8831	34.4153
							74.6342	18.2748	23.3161
							85.5335	10.4722	68.7235
							48.8704	38.2627	28.7025
							55.6506	38.9509	60.5365
							84.8311	45.6254	39.7075
							13.5637	37.012	29.3127
							113.106	25.3466	33.7322
							14.3467	51.0647	21.3985
							40.1306	38.5168	10.9966
							53.1712	44.0567	38.4052
							17.0622	20.1182	44.5921
							27.0545	25.791	14.6531
							33.0285	20.1027	44.5527
							13.5102	8.55335	70.7526
							19.8189	184.913	32.3513
							26.0728	35.5021	41.7128
							16.5043	17.406	27.3693
							32.4138	15.6148	38.322
							51.8257	206.537	52.8378
							23.7747	80.6128	28.1285
							20.6019	36.8701	9.83109
							28.4871	34.0296	144.721
							13.7521	16.979	134.626
							62.812	17.9594	49.3831
							20.7587	28.3806	48.9897
							19.5757	13.9681	50.0481
							20.3781	16.7784	14.8234
							51.7638	36.9798	20.5568
							108.947	33.9934	16.7248
							109.985	34.988	27.7679
							50.4016	24.2307	35.851
							29.721	25.0737	21.512
							109.638	13.8572	17.1293
							48.5292	28.8573	28.0465
							32.5648	14.7157	32.9685
							18.3644	38.2414	33.1975
							24.9338	30.0428	31.5353
							20.262	32.0249	26.9958
							12.8207	33.0195	36.2884
							33.6071	10.1458	19.3984
							41.6425	38.5813	30.9071
							39.6494	19.9453	54.5844
							36.378	33.9863	24.1101
							64.2078	17.8633	34.9377
							27.277	25.4059	39.2766
							26.1419	21.1766	10.4477
							16.7945	14.181	14.9737
							27.4377	16.8809	12.7104
							62.7133	32.628	22.6318
							31.0645	29.9074	24.6738
							33.4058	28.0975	17.0125
							38.4955	51.9599	47.3507
							64.3323	36.1013	17.1577
							36.3548	33.1575	19.1404
							57.7746	10.7999	34.5501
							31.9475	101.526	29.5462
							34.85	49.8475	24.2326
							29.721	17.8633	59.7386
							50.6003	41.3226	27.2332
							72.9321	43.6201	18.7895
							126.564	56.4794	17.326
							17.942	28.736	24.0243
							26.7075	25.9406	35.7001
							59.3387	36.4057	70.85
							39.9565	10.8109	15.0266
							69.7026	17.7859	20.5394
							21.6449	7.60326	24.6151
							19.221	16.552	19.5338
							14.2339	31.7327	50.9434
							21.0373	23.7412	21.8036
							10.9966	22.3621	44.0322
							47.9151	7.55166	31.0258
							26.6366	19.5371	23.447
							15.8238	24.9034	56.8587
							38.0253	21.8732	64.4594
							46.5148	16.5068	29.1379
							60.5552	125.185	44.4373
							30.1144	33.9915	30.9748
							23.1239	44.496	33.6542
							40.6331	45.6092	22.3286
							41.3419	26.3947	28.4464
							43.8535	22.4389	24.2894
							26.5927	32.2668	25.3259
							13.209	45.6086	15.7819
							8.25987	11.7951	31.5347
							23.4716	15.48	21.3327
							11.6739	23.5515	20.3098
							20.1756	28.182	31.9469
							8.6172	23.4503	16.0605
							19.6112	19.5338	21.5185
							16.5649	16.3656	47.2579
							31.6966	20.3368	10.5857
							103.179	21.3218	14.786
							30.0415	29.005	12.3395
							28.38	30.6839	22.0571
							33.4426	20.6613
							84.5479	63.199
							50.0842	10.9953
							33.9154	11.5648
							15.9786	72.5644
							15.7574	34.8016
							45.1835	13.2599
							37.1275	31.832
							41.2303	35.4634
							31.9256	74.6794
							9.23705	26.8681
							37.6545	42.6352
							73.3849	29.3926
							46.2142	28.4168
							12.7478	13.7766
							20.5104	11.9086
							27.6647	10.747
							14.3332	20.0137
							47.5552	44.7146
							42.6113	41.805
							40.566	21.1786
							41.0194	122.02
							19.6125	14.7737
							30.7704	24.6106
							22.8943	20.6194
							9.43506	39.6456
							31.4244	11.9099
							17.3621	34.8661
							10.9811	29.4604
							18.5702	21.8687
							24.0514	16.2527
							31.1993	29.4094
							21.703	26.9307
							26.1193	17.0409
							14.6976	17.6936
							16.8313	29.1417
							9.27381	38.0589
							9.78659	20.86
							12.3189	25.2202
							11.5752	19.3448
							14.8989	11.6868
							20.6684	30.1892
							10.0781	40.6105
							35.2273	115.307
							17.4989	25.9677
							18.2832	23.2381
							23.576	23.3709
							14.5893	76.3112
							39.3527	57.5534
							26.027	50.9215
							13.5921	102.962
							11.5016	27.8156
							10.6277	20.1698
							33.4426	33.6935
							46.9708	15.5381
							16.332	19.897
							25.6588	16.5817
							25.4601	26.6101
							32.6686	43.7407
							22.7988	29.4939
							19.1604	8.3979
							32.1849	17.3312
							19.4377	32.4783
							19.0707	22.1216
							20.8316	13.0277
							38.6813	25.0331
							45.2093	30.929
							15.9883	9.81819
							51.5303	7.89093
							36.3238	18.9191
							15.9709	35.2151
							26.9075	25.9471
							27.188	19.5777
							28.182	19.1823
							12.0905	29.1243
							27.3416	48.4047
							19.1449	29.0682
							19.3842	21.0373
							32.4119	46.9128
							23.638	14.1713
							19.6983	15.9883
							32.5751	16.2611
							16.8977	14.5815
							23.2523	35.5369
							35.1925	28.4871
							67.2	20.1698
							153.384	122.283
							10.0336	38.422
							19.9563	25.2034
							47.501	5.26449
							50.8241	47.7119
							55.2462	16.7332
							36.0381	6.64543
							30.9084	24.9034
							98.8817	16.6597
							76.5363	11.7332
							27.6505	11.1708
							17.2505	20.6948
							12.4517	32.3532
							14.2416	17.4789
							40.0971	17.9278
							37.3268	20.4465
							43.5091	23.5677
							34.4482	13.3509
							24.0566	32.6899
							28.8992	19.0294
							50.6157	30.4492
							15.7045	15.856
							24.1036	13.4605
							18.7192	15.4555
							16.2211	15.1885
							17.5659	15.4942
							15.5645	15.2917
							80.614	9.07579
							73.7609	16.9132
							22.8943	16.1972
							34.2031	25.6439
							65.4456	26.812
							21.4256	20.5994
							31.505	21.4166
							26.8397	23.8373
							13.732	23.2078
							19.9802	31.1509
							29.6081	216.349
							33.7361	13.9771
							91.2417	10.1046
							19.768	20.0614
							18.2922	13.2993
							18.2974	24.1914
							24.9731	32.1094
							11.2127	15.5574
							8.1728	29.4307
							17.9749	31.0671
							16.2527	21.6249
							10.7115	46.6058
							145.245	34.9306
							43.1447	13.1554
							22.2699	38.3569
							24.6113	31.9249
							35.4982	23.4554
							29.53	17.0125
							47.3978	50.1726
							16.0212	44.1373
							175.768	17.7588
							21.4546	53.2867
							30.1125	18.3038
							27.4718	65.0005
							45.6221	29.5926
							20.3072	13.645
							11.9706	38.4181
							24.005	38.3382
							27.6505	9.48472
							32.7492	11.4849
							22.197	11.4275
							28.1065	51.8632
							31.1045	28.3606
							13.2515	20.7832
							44.8668	22.4802
							32.437	16.5817
							49.7327	25.7226
							40.3228	33.4349
							17.3944	23.5535
							28.44	27.5602
							42.0843	38.6355
							41.8108	82.3536
							17.4511	46.7593
							27.6828	52.6378
							8.20956	33.2188
							22.9349	21.0547
							22.3002	21.0528
							34.2624	28.3478
							17.882	26.9036
							335.559	37.9557
							20.6787	35.9149
							70.2379	28.211
							31.218	33.0588
							20.6948	49.6315
							121.179	22.0139
							71.1635	30.5775
							21.2579	22.0816
							20.0221	28.2517
							11.3565	58.7092
							32.4816	110.747
							137.325	114.38
							36.8759	33.1298
							29.4817	11.7661
							17.8633	17.3815
							19.9041	27.6834
							41.2484	66.8414
							22.1751	25.3788
							21.0257	27.09
							22.8362	9.60276
							22.8943	13.2232
							21.2857	18.4322
							158.621	16.5649
							25.5033	4.66722
							28.3768	20.3543
							21.0077	48.1763
							28.8173	25.711
							36.4677	16.2482
							29.7029	168.187
							28.7851	31.2251
							25.9632	28.2794
							12.8948	39.1012
							41.0762	108.357
							14.0533	33.5329
							26.0187	60.5378
							35.2602	13.7888
							28.6709	44.5553
							60.4346	20.7587
							20.1756	16.4481
							26.0625	21.6449
							12.6465	54.2471
							43.1118	26.8926
							107.427	12.8491
							149.536	42.977
							96.5649	25.6665
							101.917	30.4259
							69.6581	11.7487
							41.9592	18.5083
							19.1359	20.7593
							50.3416
							23.2342
							43.017
							31.227
							21.3037
							34.7558
[truncated: 392 more rows]

## Sheet: Fig. 5
Figure 4. Characterization of YARSCMT-induced defects at the Drosophila larval NMJ by genetic modulation of the actin bundling protein Fimbrin.
	b - table	d - table
	b Quantification of the Lifeact::Ruby signal redistribution
	CTRL	YARS_WT	YARS_E196K
	1.22885	1.13449	0.974839
	1.20699	1.13954	1.00715
	1.05256	1.01618	1.05989
	1.15863	0.994022	1.07544
	1.16677	1.02567	1.0683
	1.15732	1.16549	1.04621
	1.2218	1.0624	1.1304
	1.27843	1.12277	1.01489
	1.19776	1.01245	1.02384
	1.20539	1.0555	1.01409
	d The mobile fraction of synaptic vesicles, determined by FRAP of the Syt::eGFP signal
	YARS_WT		YARS_E196K		YARS_G41R
	Fim endo	Fim down	Fim endo	Fim down	Fim endo	Fim down
	0.3311	0.1784	0.1791	0.2006	0.2652	0.3532
	0.4056	0.1814	0.4691	0.2063	0.3769	0.2219
	0.3469	0.2076	0.1758	0.2143	0.2281	0.433
	0.5017	0.2333	0.3382	0.2391	0.3127	0.3958
	0.3758	0.2444	0.1473	0.2417	0.3217	0.3212
	0.3624	0.245	0.2013	0.2744	0.3256	0.4154
	0.3813	0.2488	0.3283	0.2972	0.3055	0.2847
	0.2224	0.2569	0.2648	0.3105	0.275	0.3531
	0.293	0.2707	0.2899	0.324	0.2045	0.3994
	0.32	0.2842	0.2497	0.3256	0.194	0.4068
	0.3927	0.2886	0.1791	0.3287	0.2284	0.2814
	0.2447	0.2924	0.1473	0.3424	0.3359	0.4054
	0.2843	0.2984		0.344	0.1172	0.3267
	0.2846	0.311		0.3494	0.1738	0.247
	0.381	0.3224		0.3604	0.2284	0.181
		0.328		0.3666	0.3359	0.5827
		0.3282		0.3712	0.1172	0.3189
		0.3359		0.3742
		0.3517		0.3767
		0.3535		0.388
		0.3796		0.3903
		0.3932		0.3951
		0.4073		0.4668
		0.4131
		0.4182
		0.4283
		0.4293
		0.4525
		0.4797

## Sheet: Fig. 6
Figure 6. Fimbrin alters neuronal phenotypes in the giant fibers in YARS1 and dGARS1 neuropathy Drosophila models.
	b - table	d - table
	b Quantification of the ability of the GF/TTMn synapse to follow repetitive stimuli in control, YARS1WT and CMT mutant animals
	CTRL			YARS1WT			YARS1E196K			YARS1Del153_156
	Fim endo	Fim up	Fim down	Fim endo	Fim up	Fim down	Fim endo	Fim up	Fim down	Fim endo	Fim up	Fim down
	100	23	100	100	94	100	100	47	100	10	20	100
	78	43	91	88	72	100	93	10	100	10	4	88
	88	17	100	81	84	100	7	36	99	10	40	100
	78	22	70	83	62	100	10	23	97	10	19	78
	92	35	100	95	95	100	7	38	100	11	42	89
	82	85	100	100	90	99	99	77	99	2	0	100
	83	100	100	100	81	81	6	7	92	7	6	100
	99	51	96	100	96	100	100	2	99	90	10	89
	97	38	100	87	69	100	49	11	100	10	15	48
	100	21	100	99	100	100	51	7	97	8	9	98
	92	88	100	100	69	100	30		58	81	2	100
	98	11	100	100	27	100	16		91	10	9	99
	100	9		99	35	100	36		100	10	8	99
	100	40		89	92	93	100		100	10	7	68
	76	56		100	100		97		99	7	0	95
	97	96		100	10		100			6	3	91
	90	6		10	20		94			10	3	100
	58	18		99	100		12			1	5	70
	98	8		100			10			8	6	97
	100	12					5			5		15
	100						60			6
	100						12			1
	100						11			8
	100						100			6
							31			9
							4			10
							100			10
							12			10
							99
							92
	d Quantification of the ability of the GF/TTMn synapse to follow repetitive stimuli in control, dGARS1WT and dGARS1CMT– expressing animals
	CTRL			dGARS1WT			dGARS1P234KY
	Fim endo	Fim up	Fim down	Fim endo	Fim up	Fim down	Fim endo	Fim up	Fim down
26	100	23	100	100	28	100	0	59	71
	78	43	91	92	97	100	46	1	39
	88	17	100	100	11	92	65	61	100
	78	22	70	100	14	88	1	29	57
	92	35	100	96	46	98	1	1	100
	82	85	100	100	100	100	0	8	99
	83	100	100	100	48	100	0	1	0
	99	51	96	100	23	100	3	40	59
	97	38	100	98	15	100	1	16	7
	100	21	100	100	100	98	1	8	45
	92	88	100	100		96	19		15
	98	11	100	100		100	1		74
	100	9		95			1		95
	100	40		100			1		0
	76	56					1		100
	97	96					0		97
	90	6					2		54
	58	18					0		100
	98	8							41
	100	12							0
	100								0
	100								39
	100								24
	100								0
									1
									92

## Sheet: Supp Fig. 1
Supplementary Figure 1. Retinal degeneration screen in YARSCMT Drosophila.
	c - table	e - table
	c PANTHER-based functional classification of EP targeted genes
	Other	41
	metabolite interconversion enzyme (PC00262)	45
	protein modifying enzyme (PC00260)	44
	transporter (PC00227)	26
	gene-specific transcriptional regulator (PC00264)	25
	cytoskeletal protein (PC00085)	20
	nucleic acid metabolism protein (PC00171)	20
	scaffold/adaptor protein (PC00226)	9
	translational protein (PC00263)	8
	e Twenty-three candidate genes tested in the fly eye
	Other	5
	Cytoskeletal protein	6
	Ubiquitination	3
	RNA processing	2
	Kinases	2
	Metallocarboxypeptidase	2
	Protein translation	1
	GTP binding	1
	DNA binding	1

## Sheet: Supp Fig. 2
Supplementary Figure 2. Molecular characterization of Fimbrin alleles.
	b - table	c - table	c - gels
	b fold change in mRNA levels of the three Fimbrin isoforms upon nSyb-Gal4-driven expression of FimEP
		nSyb>FimEP			FimDef		Fime03892
	FimA	1.74253	1.7024	1.78681	0.335085	0.342643	0.262372	0.342737
	FimC	2.06928	1.2429	1.66113	0.462533	0.324201	0.201792	0.377304
	FimD	1.62289	1.24201	1.64097	0.283705	0.307455	0.492799	0.916076
	c Expression level analysis of UAS-Fim
		UAS-Fim-1-1m		UAS-Fim-2-3m
	FimA	2.13519	3.01022	1.78186	2.73794
	FimC	2.17937	2.97559	1.8176	2.78442
	FimD	2.15399	3.05209	1.78737	2.75477
	c Expression levels of PLS3 and PLS2 were assessed by Western blot of adult head protein extracts
														Anti-PLS3 antibody (ab137585)
														Anti-PLS2 antibody (ab83496)
														Anti-actin JLA20, Developmental Studies Hybridoma Bank (DSHB)

## Sheet: Supp Fig. 4
Supplementary Figure 4. YARSWT interactors identified via FLAG-based immunoprecipitation in mammalian cells.
	b - table	d - gels	e - gels
	b PANTHER-based molecular function classification of proteins that co-purified with FLAG-tagged YARS1WT (but not control FLAG only)
	metabolite interconversion enzyme (PC00262)	29
	protein modifying enzyme (PC00260)	22
	translational protein (PC00263)	10
	cytoskeletal protein (PC00085)	8
	chaperone (PC00072)	6
	protein-binding activity modulator (PC00095)	5
	transporter (PC00227)	3
	membrane traffic protein (PC00150)	3
	RNA metabolism protein (PC00031)	3
	chromatin/chromatin-binding, or -regulatory protein (PC00077)	3
	other	6
	d Coomasie staining of recombinant His-tagged YARS1, incubated with PLS3 (lanes 2 and 3) or α-actinin (lanes 5 and 6) in a magnetic beads pull-down of His-YARS1
											Coomassie staining
	e Immunoprecipitation of recombinant His-tagged YARS1 incubated with recombinant PLS3 confirms the lack of direct interaction between YARS1 and PLS3
			Anti-PLS3 antibody (ab137585)
			anti-YARS1 (H00008565-M02, Abnova)

## Sheet: Supp Fig. 5
Supplementary Figure 5. In vitro assessment of protein-protein interactions.
	a - gel	b - gel	c - gel	d - gel	e - table	g - table	h - table	i - gels	J - table
	a High-speed pelleting assay to assess the F-actin binding of α-actinin (an established actin binding and bundling protein) as a positive control and BSA (non-actin binding) as a negative control
							Coomassie staining
	b Assessment of de novo polymerization of monomeric G-actin in controls
							Coomassie staining
	c De novo F-actin polymerization is unperturbed on its own (lanes 1 and 2), or in presence of YARS1WT (lanes 5 and 6) and YARS1E196K (lanes 9 and 10)
							Coomassie staining
	d High speed pelleting assay upon co-incubation of 2 μM F-actin with 1 μM PLS3 and YARS1
											Coomassie staining
	e High speed pelleting assay upon co-incubation of 2 μM F-actin with 1 μM PLS3 and YARS1
	[YARS1]	PLS3 in pellet in YARS1WT			PLS3 in pellet in YARS1E196K
	0	73.8686	49.2137	74.51	73.8686	49.2137	67.4538
	0.25uM	63.3639	40.7939	69.4729	66.3986	57.8439	62.7672
	0.5 uM	56.6357	35.5942	66.8575	65.0146	51.642	65.2253
	1 uM	42.2558	35.9147	61.1564	50.0776	41.4837	54.508
	g The fold change of mean gray value of the fluorescent OG-actin signal increased significantly from the moment of flow-in of 2 μM YARS1
	Time (min)	CTRL 2 μM			YARS1WT 2 μM			YARS1E196K 2 μM
	0	1	1	1	1	1	1	1	1	1
	1	0.886567	1.16861	0.98825	0.939466	0.97802	0.881458	1.22292	1.16166	1.27498
	2	0.880196	1.08033	0.97615	1.25865	1.62362	1.42042	1.61	1.37773	1.50607
	3	0.870938	1.06971	0.925803	1.59485	2.08268	1.7444	2.26769	1.97444	2.29437
	4	0.825356	0.989544	0.944246	1.92563	2.23172	2.00178	2.60919	2.37906	2.61607
	5	0.815709	0.971987	0.892095	2.08264	2.65124	2.36104	2.8778	2.71427	3.00799
	6	0.853606	0.908082	0.845947	2.43718	2.96846	2.45848	3.03246	2.7157	2.98583
	7	0.74231	0.932793	0.827022	2.61609	3.12772	2.78366	3.45628	2.64871	2.93429
	8	0.762485	0.872176	0.797486	2.89928	3.44955	2.96903	2.98844	2.64871	2.96184
	9	0.773568	0.84507	0.76946	3.09015	3.46222	3.2178	2.98895	2.68668	2.81929
	10	0.716097	0.817559	0.797969	3.3055	3.51116	3.27935	3.20223	2.6501	2.79188
	11	0.705865	0.804184	0.743194	3.37042	3.77241	3.30132	3.29961	2.54311	2.78676
	12	0.706213	0.817099	0.748374	3.43437	3.78972	3.47683	3.24921	2.7711	2.74187
	13	0.728676	0.786072	0.711502	3.63903	3.92858	3.58943	3.0902	2.7536	2.78866
	14	0.732544	0.764348	0.723782	3.54725	4.01439	3.52932	3.10159	2.688	2.89297
	15	0.719493	0.756719	0.685471	3.59808	4.16254	3.5552	3.25759	3.03218	2.94069
	h Aminoacylation activity of YARS1WT and YARS1E196K
	Time (min)	YARS1WT/Buffer		YARS1WT/F-actin		YARS1E196K/Buffer		YARS1E196K/F-actin
	0	0	0	0	0	0	0	0	0
	1	0.072321	0.070542	0.073138	0.069842	0.080369	0.064964	0.076451	0.055186
	2	0.117997	0.109731	0.103803	0.091601	0.106361	0.087477	0.105882	0.089721
	5	0.182878	0.193859	0.188925	0.185484	0.171341	0.181142	0.188602	0.184996
	10	0.205197	0.196994	0.191569	0.186011	0.199726	0.201765	0.207236	0.203044
	20	0.210734	0.212495	0.214832	0.194785	0.212722	0.221873	0.216292	0.215886
	30	0.21454	0.219288	0.212717	0.213737	0.216142	0.226857	0.219426	0.226472
	i High speed pelleting assay upon co-incubation of 8 μM preassembled F-actin with GARS1, HARS1 and DARS1
	j A graph representing the fraction of GARS1, HARS1 and DARS1 bound to the F-actin pellet
	[GARS1]	GARS1 in the pellet				[HARS1]	HARS1 in the pellet			[DARS1]	DARS1 in the pellet
	0.25µM	39.934	40.495	48.235		0.25µM	64.4328	62.4174		0.25µM	75.1051	64.2774	55.2135
	0.5µM	29.336	45.713	33.573		0.5µM	53.247	62.5844		0.5µM	55.3629	61.3646	61.6402
	1µM	45.033	40.314	41.64		1µM	61.6759	59.3891		1µM	32.7152	51.9725	47.2919
	2µM	28.662	45.666	39.913		2µM	44.3947	45.1546		2µM	44.2141	40.4088	39.0901
	8µM /no actin	4.699	4.415	12.443		2µM/no actin	21.398	23.0237		2µM/no actin	20.4458	24.7503	16.3563

[truncated: 4 more sheets: Supp Fig. 7, Supp Fig. 8, Supp Fig. 9, Supp Fig. 10]
